# Supplementary material for: CDK4 inhibition diminishes p53 activation by MDM2 antagonists
Source: Cell Death Dis. 2018 Sep 11;9(9):918. doi: 10.1038/s41419-018-0968-0 (PMC6133967; doi:10.1038/s41419-018-0968-0)
Supplement: Supplementary file 3 — Supplemental Table S1 [file 41419_2018_968_MOESM3_ESM.xls]

	DMSO_1	DMSO_2	DMSO_3	Nut_1	Nut_2	Nut_3	Nut_PD24_1	Nut_PD24_2	Nut_PD24_3	Nut_PD30_1	Nut_PD30_2	Nut_PD30_3	PD24_1	PD24_2	PD24_3	PD30_1	PD30_2	PD30_3
DRP2	-0.50702919	0.031586769	0.021532041	2.165114929	1.922151056	2.131142675	-0.316139249	-0.384402246	0.274394595	-0.364066269	-0.794016786	-0.572798491	-0.508995137	-0.717602579	-0.201710913	-0.756625759	-0.665473613	-0.757061831
DNAH6	-0.099827932	-0.200563935	-0.157067607	2.283355727	1.968278626	1.9354387	-0.657757814	0.148402115	-0.010208194	-0.34775849	-0.231974368	-0.54306431	-0.876915492	-1.061860876	-0.522568315	-0.27149948	-0.620584352	-0.733824003
NPNT	-0.527200776	-0.615184998	-0.504742075	2.337200589	1.686613108	2.104597203	0.214921854	-0.410644889	0.388095989	-0.562892207	0.009890986	-0.337847853	-0.478074374	-0.722057116	-0.840817415	-0.488020427	-0.82018399	-0.433653609
POLN	-0.32146593	0.010934336	-0.168891961	1.729441813	2.446563253	1.92855388	-0.698136891	0.213414468	0.215947656	-0.37395561	-0.321163588	-0.877370891	-0.718294975	-0.921956292	-0.371797634	-0.471529513	-0.712626418	-0.587665703
FAM19A2	-0.23164058	-0.509007363	-0.398284933	2.27904697	1.914387388	1.906565932	0.083874976	0.1365545	0.073668355	-0.268072236	0.107132694	-0.66041738	-0.518694866	-0.958479255	-0.921422433	-0.532211734	-0.883019959	-0.619980077
IL36G	-0.366946553	-0.648720644	-0.66712137	2.306508865	1.659600815	2.113908294	0.016884869	0.463093233	0.308074926	-0.27441075	-0.416279189	-0.578054296	-0.652590611	-0.600779877	-0.615506738	-0.657996691	-0.696410965	-0.693253318
HHATL	-0.733118295	-0.702614644	-0.589601925	2.143822455	1.974176731	1.953051845	0.052837616	-0.021478331	0.605176477	-0.292195047	-0.112685419	-0.18066985	-0.70647468	-0.654380164	-0.770195517	-0.711858219	-0.629011462	-0.624781571
C2orf48	0.158952682	-0.085051744	0.641408683	2.268695888	1.550685676	2.250005844	-0.610881781	-0.553880055	-0.475433153	-0.486597962	-0.673572254	-0.606888688	-0.512959015	-0.440381271	-0.734225705	-0.681354123	-0.440146063	-0.568376958
LINC00202	-0.642019781	-0.585113941	-0.619295725	1.860589865	1.884672589	2.235972344	0.059508397	0.236354742	0.300242757	-0.017516174	-0.719571941	0.072150661	-0.867457033	-0.808393202	-0.938811413	-0.481627239	-0.790017122	-0.179667785
VILL	-0.502349612	-0.0988235	-0.902604895	1.799352609	2.340570142	1.829643913	-0.020031015	0.623567089	0.181344235	-0.734023612	-0.391125854	-0.373058855	-0.302388516	-0.582535493	-0.826436667	-0.422933986	-0.760635457	-0.857530527
AVIL	-0.477028997	-0.603297408	-0.494754156	2.118939246	1.618366119	2.198020389	0.247904702	0.181337063	0.400417438	0.045696625	-0.566212032	-0.138220911	-0.830422407	-1.039065183	-0.810108703	-0.498593596	-0.813456393	-0.539521794
COL21A1	0.1183794	0.088673297	-0.304545629	1.854646469	2.410004504	1.661629016	-0.298129132	-0.020961848	-0.197863992	-0.084640956	-0.832710365	-0.692298445	-0.514817095	-1.015110674	-0.15608099	-1.441550931	-0.236328382	-0.338294246
LOC100270804	-0.493024646	-1.084991006	-0.451259833	1.787305587	2.283513826	1.844974542	-0.16432306	-0.535172461	-0.970294657	-0.170334488	0.397993956	-0.110803698	-1.215939207	-0.574467297	0.012529497	-0.199315029	-0.491861666	0.135469639
C10orf105	-0.503122964	-0.45083667	-0.367363205	2.178057276	1.909223422	1.814400809	0.463831675	0.747316132	0.046748088	-0.521966124	-0.332042689	-0.650883862	-0.726350738	-0.674141753	-0.789833156	-0.73173073	-0.769575367	-0.641730145
SLIT1	-0.543875501	-0.674665951	-0.614086529	1.748472478	1.996170736	2.138748389	-0.579296347	0.556950997	0.591878749	-0.314519037	-0.16789464	-0.231490197	-0.689713742	-0.821735067	-0.820170651	0.005903103	-0.735160456	-0.845516333
TCTE3	-0.878184613	-0.159045142	-0.811329441	1.736676265	2.235575976	1.881725216	-0.514614416	0.77474143	0.125557817	-0.566551173	-0.040544907	-0.140851588	0.055796227	-0.796287721	-0.61009624	-0.761512377	-0.711419504	-0.819635808
LOC144486	0.273164523	0.292409373	-0.175067427	2.067891136	1.744777833	2.038974694	-0.330598938	-0.809909886	-0.251116745	-0.511071242	-0.545201917	-1.208403885	0.265190586	-0.022939953	-0.239587121	-1.10684117	-0.611653997	-0.870015864
APOLD1	0.571338061	0.203999369	0.143175318	2.287102703	1.618278336	1.937393052	0.152877645	-0.154350332	-0.311141397	-0.977806606	-0.523243485	-0.888883418	-0.511843768	-0.767910131	-0.720541987	-0.486330585	-0.762002049	-0.810110725
ZNF750	-0.787336485	-0.727138148	-0.434956861	1.879603844	1.989294608	1.971814497	0.321208495	0.611729183	0.237622635	0.032799822	-0.492627243	-0.584645643	-0.394503445	-0.631119897	-0.255022227	-0.74541764	-0.935527848	-1.055777648
LOC339666	-0.53672404	0.046611473	-0.130776671	1.901266334	1.627352273	2.288875716	-0.460811293	0.677391284	0.332169117	-0.700724628	-0.12472686	-0.314711178	-0.734217985	-0.804233704	-0.881335381	-0.645042715	-1.115431906	-0.424929836
PMFBP1	0.035497014	-0.487458819	-0.007406769	2.173291945	2.105226494	1.514827293	-0.055739107	0.529820366	0.577324929	-0.678289391	-0.761917014	-0.646669798	-0.496322048	-0.858431662	-0.750344388	-0.637118524	-0.96800982	-0.588280701
LSP1	-0.434678873	-0.510152549	-0.796388064	1.67952287	2.151348435	1.954004314	-0.041806581	0.052084817	0.583079764	0.032590391	0.165887985	0.17216141	-0.832200573	-0.768507641	-0.888473294	-1.02612378	-0.684357095	-0.807991534
PDE4C	-1.223529921	-1.04497901	-0.417751342	2.182504903	1.926156846	1.676081071	0.008660547	0.38535211	0.41754328	-0.07592319	-0.224616497	0.130891413	-0.767874442	-0.653381179	-0.659389805	-0.248277203	-0.861399348	-0.550068234
C1orf213	-0.546880735	-0.85105088	-0.397487236	2.041408289	1.775407649	1.966877532	0.093916853	0.578413814	0.385007356	-0.014158164	-0.340502857	0.05211683	-0.959844032	-0.644741284	-0.796528505	-0.86834216	-1.059996199	-0.413616272
LINGO1	0.46802103	0.002070506	0.221688777	1.400595233	2.373346055	2.000384795	-1.004619731	-0.207162737	-0.511229578	-0.198304419	-0.265038727	-0.824926109	0.066595361	-0.207423594	-0.410659566	-0.965440469	-0.912716632	-1.025180192
ATP6V1C2	-0.145799123	-0.565551416	-0.020220312	2.077104375	1.808532569	1.87199726	-0.087200873	0.544071732	0.502426134	-0.312838957	-0.572438958	-0.19774874	-0.867308356	-1.161829278	-0.228811257	-0.715345559	-1.068222703	-0.860816537
TCTE1	-0.792462529	-0.759432448	-0.779236793	1.786074457	2.074209206	1.896528986	-0.003671317	0.931123076	0.374906331	0.077950868	-0.4315602	-0.297166233	-0.763603647	-0.707492683	-0.734138799	-0.653297416	-0.705787993	-0.512942865
LOC100652791	0.834880665	0.417979591	0.056709748	2.27361457	1.223823968	2.257845393	-0.644231667	-0.591200831	-0.350430255	-0.515162778	-0.709061424	-0.640096314	-0.712011448	-0.475254212	-0.515221121	-0.409682362	-0.752695871	-0.749805651
NOTCH4	0.538381516	0.315282571	-0.389702489	1.979727861	2.234208443	1.539370959	-0.801607258	0.026316121	0.352411427	-0.19708107	-0.887418505	-0.673222249	-0.680201643	-0.225943247	-0.464149652	-1.02623916	-0.863740062	-0.776393562
LOC100505576	-0.495664195	-0.557610006	-0.275809538	2.013323045	1.633155212	2.103932272	0.310990365	0.320353029	-0.207226999	-0.451447066	-0.292917747	0.411187362	-0.79904782	-1.388559731	-1.076532148	-0.315185542	-0.8264204	-0.106520092
C1orf187	-0.274185605	-0.494692532	0.007286426	1.786587244	2.089496443	1.871212812	-0.635546684	0.226770922	0.968098571	-0.431351146	-0.015049034	-0.215840991	-0.743000842	-0.818424893	-0.838522178	-0.751102524	-0.808049993	-0.923685993
FES	0.120842377	-0.675937191	-0.60055082	1.84375514	1.525006603	2.368758487	0.16768015	0.680455806	-0.038306202	0.033813487	-0.993814349	-0.805393521	-1.001809488	-0.056044731	-0.457205493	-0.707247054	-0.707731764	-0.696271437
ITGB7	-1.142341952	-0.705194342	-0.865514235	1.9762308	1.478928165	2.276963118	-0.062195981	0.711732949	0.569898634	-0.217878443	-0.485269002	-0.678704217	-0.714352858	-0.342969951	-0.678268178	-0.227664244	-0.28289991	-0.610500352
FLJ26850	0.010567478	-0.207069153	0.460268226	1.736184168	2.120011289	1.874208248	0.078938574	-0.52696899	-0.598150358	-0.316287211	-0.097340512	0.496144346	-1.356634506	-0.795132909	-1.063959074	-0.503978815	-0.720761179	-0.59003962
OR2B6	0.857062979	0.423162377	0.34147404	2.120116964	1.846703827	1.748848603	-0.430126835	-0.373715673	-0.52437287	-0.134488278	-0.916946555	-0.618797536	-0.744245618	-0.657856143	-0.846988634	-0.75304919	-0.671588141	-0.665193319
CASS4	-0.800299484	-0.213573232	-0.660959059	2.062154304	1.86892944	1.784568504	0.124223177	0.655497989	0.682507116	-0.848307739	-0.307629003	-0.29343159	-0.622386057	-0.611015378	-1.099745995	-0.246380092	-0.641480221	-0.83267268
ZNF546	-1.132764795	-0.709137062	-0.72920834	2.441686794	1.402297048	1.870026549	-0.11446148	-0.823836991	0.709998973	-0.439459421	-0.295787184	-0.610450902	-0.499658421	-0.94278706	-0.023755835	0.220152497	0.128508861	-0.451363231
CD38	0.611643288	0.251323296	-0.034730235	2.356792736	1.946199164	1.40310851	-0.412072622	0.360193147	-0.238982976	-0.27435815	-0.319277919	-0.778256584	-0.753766376	-1.02298503	-1.027992323	-0.765850907	-0.591949712	-0.709037308
FER1L6	-0.327929567	-0.097573399	-0.157882598	1.838786396	2.113472264	1.732770336	0.197145031	0.51354894	0.664967675	-0.133189448	-0.805218196	-0.789992027	-0.755052326	-0.978163991	-0.900110329	-0.443985442	-0.692104616	-0.9794887
EPHA8	-0.597915193	-0.555546168	-0.723955799	1.142221644	1.921001374	2.607652614	-0.299335796	0.625254145	0.569436536	-0.508939639	0.231491523	-0.635723516	-0.70980871	-0.332603711	-0.649231373	-0.715083793	-0.752160317	-0.616753821
ADAM28	0.025111198	-0.128928303	-0.182913902	2.055549311	1.749527383	1.855576216	0.173222362	0.205248286	0.380288985	0.151789716	-0.312366847	-0.362570213	-1.44607253	-1.18622367	-0.874497712	-0.65917533	-0.645219408	-0.798345543
VSIG1	-0.436664784	-0.272601451	0.209886962	1.798659341	1.480783885	2.378299834	0.119091207	0.221015267	0.346376384	-0.784724857	-0.94557343	0.227631727	-0.524677958	-1.330122419	-0.846454914	-0.608681816	-0.830583723	-0.201659255
DEF6	-0.374293999	-0.429646171	-0.53569491	1.392591802	1.763140122	2.495995498	0.243965501	-0.180524161	0.526110633	0.172789747	-0.307737121	-0.323845618	-0.091243989	-0.447063629	-0.607650899	-1.547287811	-0.945322987	-0.804282008
HCG27	0.352839536	0.637223762	0.567511685	2.147999793	1.538279277	1.965017686	-0.675537296	-0.77489131	-0.535502364	-0.326623234	-0.309375103	-0.544099742	-0.934659206	-1.259953592	-0.771079424	-0.350475088	-0.466715601	-0.259959778
SOWAHB	-0.644887003	-0.748485764	-0.696971854	1.779308061	2.150156806	1.710488089	0.458390549	0.821220541	0.425264486	-0.172738801	-0.19004824	-0.349636474	-0.669609368	-0.881307537	-1.027180057	-0.679794878	-0.679616731	-0.604551825
SLC16A10	0.493049297	0.607972315	0.238509302	2.005237758	1.656397163	1.951891324	0.218804605	-0.19308112	0.074928378	-0.719224539	-0.699412677	-0.530616534	-0.874199929	-0.997339972	-0.763811616	-0.804015219	-0.864704174	-0.800384363
APOBEC3D	-0.502866254	-0.935286051	-0.955079388	1.811420781	1.943751854	1.8569928	0.352386007	0.458504998	0.058913221	0.024171715	-0.047829181	-0.03241567	-1.305207094	-1.2777185	-0.788533731	-0.28731752	-0.196713935	-0.177174052
DNAH5	0.619665023	-0.788188413	0.061957133	2.475335226	1.559675078	1.573927469	-0.254464452	-0.376062062	-0.187775815	0.189028652	-1.134035906	-0.502218086	-1.068636985	-1.154702251	-0.789170147	0.03115664	-0.18549425	-0.069996855
ALPK3	-1.006810361	-0.992502438	-1.198296975	1.192704457	1.988960257	2.415436763	0.271656056	0.237299903	-0.268355035	0.045726671	0.278874675	0.17971076	-0.737953783	-0.812206811	-0.456220584	-0.03471201	-0.462246845	-0.641064702
FILIP1	0.066086207	-0.066968509	-0.153452202	1.998937849	1.973320962	1.621119869	0.432409441	0.357175135	0.24152324	-0.578321723	-0.12893282	-0.0724525	-0.988242439	-0.937809158	-1.154977701	-1.111274316	-1.04350317	-0.454638164
DQX1	-0.225459933	-0.20317273	0.169462246	1.861228392	1.324142039	2.398420398	-0.773508419	0.333470918	0.831956159	-1.01868713	-0.399968339	-0.20700666	-0.849946066	-1.009327824	-0.884530548	-0.261177025	-0.335987276	-0.749908201
MPP2	-0.171302672	-0.174077569	-0.527906856	1.84197699	1.902880332	1.835979609	0.035446039	0.287739533	0.675168581	0.063223389	-0.189140498	-0.066534301	-1.039747037	-0.333138523	-0.754094929	-1.001943969	-0.985723039	-1.398805081
CLUL1	-0.014735332	0.012873444	0.239481753	2.359565452	2.021002642	1.198137352	-0.430786383	-0.138925942	-0.928631069	0.180464566	-0.276370767	0.067317424	0.083288741	-1.430998639	-1.143582824	-0.234232936	-0.912005306	-0.651862177
GRB7	-0.780564469	-0.721557764	-0.878544625	1.659466087	2.111333353	1.807077428	0.112369202	0.844540643	0.84775651	-0.324729697	-0.20089	-0.442471803	-0.855349893	-0.627513229	-0.660612775	-0.864001593	-0.517383985	-0.508923391
YPEL4	-0.578464129	0.166148683	-0.229019448	1.749437981	1.19826227	2.628442657	0.156184033	0.497465071	-0.176523859	-0.180992168	-0.96371585	-0.511012667	-1.330589935	0.012857097	-0.304297665	-0.704845163	-0.34518177	-1.084155137
SNHG3	-0.257838262	-0.269523846	0.071205287	1.880799514	2.075984712	1.618929505	0.730683078	0.391946528	-0.209079176	-0.858869746	-0.980663452	-1.404822705	-0.113436834	-0.085140062	-0.19854165	-0.708869307	-0.787728459	-0.895035128
RAD9B	0.884742953	0.090171843	0.241680413	1.986223704	2.023642982	1.560661816	-0.528610828	-0.03702863	-0.325888595	-1.114212587	-0.338596961	-0.852380326	0.06511891	-0.944480799	-0.436240929	-1.169081261	-0.817892115	-0.28782959
POLR2J4	-0.874925195	-0.501415013	-0.515894441	1.515706979	1.983140029	2.064504856	0.256590793	0.1680362	0.182735792	0.756993467	0.023015702	-0.052119171	-1.113204731	-1.016800944	-0.981873053	-0.707371209	-0.395302359	-0.791817702
PILRA	-0.435481023	-0.293921108	0.454878211	1.689535059	1.338978427	2.534492555	0.100089412	0.129106269	0.385452733	-1.388939732	0.115133772	-0.700991955	-0.914648831	-0.973582983	-0.567626218	-0.451573833	-0.561757632	-0.459143125
RGS5	-0.017419854	-0.174209953	-0.371705091	2.316603434	1.845034005	1.39969335	0.882601173	0.240270808	-0.02259483	-0.497050401	-0.349335903	-0.277718119	-0.704362486	-1.41860429	-1.129310852	-0.418602041	-0.720111748	-0.583177203
SEZ6	-1.203488424	-0.936059461	-0.875670999	1.70085606	2.224835647	1.592842537	0.339059816	0.940031223	0.415554041	-0.388672263	-0.091831724	-0.466323325	-0.356296341	-0.728979057	-0.829089638	-0.594789332	-0.31804397	-0.42393479
RSPH4A	-0.845957925	-0.593300804	-1.013895452	1.7397931	2.085314038	1.690377455	0.642420299	0.330924734	0.438388011	0.423925564	-0.116776081	-0.494644013	-0.409734089	-0.732759714	-0.434646981	-0.745968785	-1.247587604	-0.715871753
LOC253573	-0.860834999	-0.702366358	-0.6191599	1.950481879	1.673605089	1.888118348	0.824502057	0.429490951	0.653086557	-0.241188961	-0.045362768	-0.225195511	-0.831178061	-0.632992391	-0.902076739	-0.603559655	-0.879408791	-0.875960746
CBX3P2	-0.629620477	-0.539142982	0.110431365	2.353244645	2.106150735	1.044770954	0.306626551	0.694484589	0.088219757	-0.5087513	-0.700653323	-0.171515326	-1.232563456	-1.122203325	-0.797013453	-0.609182855	-0.267477962	-0.125804137
NLRP9	-0.839384991	-0.7544877	-0.41906283	1.689174639	1.718839415	2.093738779	-0.092631175	0.914457103	0.929407205	-0.664248348	-0.909101514	-0.551472265	-0.765287558	-0.457285911	-0.056761813	-0.640564119	-0.318418153	-0.876910764
PIK3CG	-0.525548113	-0.229014879	-0.24727403	1.711977168	2.104688794	1.668046617	0.407257682	0.048758578	0.681398277	-1.225094044	-0.793785419	-0.782747583	-0.140235893	-0.20904042	0.412093118	-0.871761296	-1.20288138	-0.806837178
FHAD1	-0.67851215	-0.29281808	-1.088462919	1.758549858	2.140055292	1.584419332	0.563464884	0.810500302	0.337745572	-0.462577376	-0.702540224	-1.311517016	-0.531403371	-0.868062332	-0.386010756	-0.001366588	-0.488941302	-0.382523127
CASC1	-0.418616133	-0.064950376	-0.626328514	2.277730765	2.224218953	0.975166789	0.474082695	1.040709276	-0.21422985	-0.63214351	-0.715938825	-1.114061699	-0.317501388	-0.577289017	-0.780544341	-0.464113657	-0.596192759	-0.469998406
TUBB8	-0.46580072	-0.459568044	-0.639240126	1.953405456	1.698328498	1.818772472	0.15178665	0.71670252	0.423752828	0.119392746	0.218555709	-0.197494651	-1.301187772	-0.703401281	-1.136145132	-0.383476905	-1.089021868	-0.725360379
SLC2A5	-0.587197971	-0.997096911	-0.940845384	1.892551514	1.860580796	1.713949263	0.695448503	0.399893869	0.931303538	-0.149631776	-0.321444691	-0.299168427	-0.842874764	-0.678971228	-0.773822659	-0.388895266	-0.731193159	-0.782585245
LOC100288181	-0.138363237	-0.804386302	-1.025175376	1.972057506	2.071138683	1.421968437	0.56613591	0.577050181	0.269922532	-0.198771738	0.187919698	-0.743397086	-1.110235603	-0.706577457	-1.09277336	0.012327639	-0.559152642	-0.699687785
TNNT2	-0.771424209	-0.74004698	-0.634935673	1.766165184	1.572304088	2.119538254	0.270053262	0.942777608	0.842411722	0.010168031	-0.49139129	-0.666562618	-0.615143547	-0.690390544	-0.809544237	-0.749557075	-0.569017595	-0.785404381
CTRC	-0.908630556	-0.750187776	-0.894411961	1.242382824	2.228278899	1.980641869	0.401093222	0.871216193	0.737097235	-0.452949597	-0.533335129	-0.274825834	-0.877567764	-0.434999877	-0.433457896	-0.653162326	-0.626712452	-0.620469074
SYP	-0.183982169	-0.237566404	0.051037977	2.014946017	1.534875944	1.900314013	1.025686291	0.462228531	0.100995087	-0.799566088	-0.650099447	-0.854979939	-0.432829361	-1.183648608	-1.078210129	-0.362577362	-0.459339098	-0.847285256
LOC340544	-0.31513294	-0.510178722	0.188732057	1.622044071	1.864048535	1.963885767	0.351334384	0.897477003	0.424772876	-0.250426526	-0.615189172	-0.349048491	-0.528234552	-1.079008305	-0.786368882	-0.997709871	-1.208577062	-0.672420169
PAN3-AS1	-0.192596055	-0.729154859	-0.182217774	1.55117486	2.213660731	1.684540245	0.220874405	0.791063159	0.323881219	-1.234236382	-0.799819403	-0.664902696	-0.004861966	0.126806755	-0.892024907	-0.486158353	-1.270176583	-0.455852396
C10orf68	-0.609670333	-0.339997935	0.00733014	2.125436631	1.953489196	1.363504383	-0.150080758	0.813644227	0.251841941	-0.123092841	-0.106506936	-0.626481504	-0.758572013	-1.289185695	-1.137589906	0.351265056	-0.932118891	-0.793214759
GDF9	-0.478564422	-0.687459488	-0.152173099	1.930650668	1.765380288	1.740809099	0.982667644	0.548791508	0.550728488	-0.68936431	-0.350850616	-0.341226553	-0.701643092	-0.979648016	-0.936711651	-0.579575358	-0.550642912	-1.071168178
LGALS9	-0.211871394	-0.405239375	-0.130383724	1.776531735	1.753478264	1.9043283	-0.000872183	-0.232176798	0.545907057	0.815307954	0.046221364	-0.229414777	-1.403477991	-1.18433084	-0.880718185	-0.765621018	-0.439710812	-0.957957575
KIAA1274	0.396208356	0.296002925	-0.358595893	1.336375847	2.70401284	1.374312498	-0.125026742	0.377327712	-0.458770044	0.033698599	-1.201652363	-0.443425706	-0.424944381	-0.891987499	-1.341142094	-0.583798082	0.028191857	-0.716787829
LOC100289230	-1.154846711	-0.894274269	-0.512141187	1.199863761	2.124595747	2.088255589	0.650396793	0.404479607	0.178628505	0.256929263	-0.226300109	-1.141720501	-0.184182158	-0.119347645	-1.166230535	-0.65580824	-0.586159431	-0.262138481
KATNAL2	-0.276298346	-0.801441115	-0.33977683	1.860936771	1.76215706	1.788341699	0.29480129	0.107348651	0.190846369	0.286735684	0.06273451	-0.336128355	-1.042431366	-1.510044376	-1.443648205	0.367397014	-0.424400885	-0.547129571
MYH11	0.394526191	-0.444063971	0.031698245	1.48245527	1.807102017	2.112464176	-0.077717923	0.016608496	-0.08571461	0.310973557	0.186139477	0.307419274	-1.552754113	-0.936326346	-0.911053102	-0.781852928	-0.824718136	-1.035185573
LOC100506343	-0.683313883	-0.596970873	-0.82438608	1.924545416	1.75022644	1.723600498	0.665668036	0.705529793	0.780945302	-0.472646328	0.074208037	-0.219752129	-0.85508334	-0.659134859	-0.892843991	-0.801800709	-0.896720563	-0.722070768
PLD5	-0.826169849	-0.290150651	-0.82484537	1.997525635	1.995143468	1.402708601	-0.24999229	0.003590959	0.370067486	0.286703212	0.594260504	0.59889191	-0.874113942	-0.666618097	-1.29005896	-0.685432357	-0.558078946	-0.983431314
SLC8A3	0.1278305	0.078290548	0.164592425	1.849509496	1.83449578	1.701837158	-0.179835775	-0.27609758	-0.216058046	0.325396833	0.248110984	0.267836098	-1.159111214	-1.504421182	-1.210313966	-1.185351177	-0.536714412	-0.329996469
GPD1	-0.737758543	-0.529443573	-0.982865036	1.648338176	1.763331226	1.963350667	0.5079774	0.685491267	0.870383735	-0.345035669	-0.951772432	-0.042669396	-0.957310104	-0.389469729	-0.831011497	-0.113326697	-0.90252918	-0.655680615
COL2A1	0.380379061	-0.4465939	-0.549069191	1.57284315	1.682537789	2.108980361	-0.140762963	0.842462559	0.558480969	-1.026721322	-0.719861958	-0.181868721	-1.197889377	-0.017596475	-0.2181869	-1.160712894	-0.642965409	-0.843454778
FAM83E	-0.709218085	-0.79054785	-0.819800141	1.449993952	2.117058399	1.793095866	0.742431909	0.680962663	0.838863209	-0.23973086	-0.281809635	-0.674735383	-0.796730604	-0.552584989	-0.78178749	-0.667290899	-0.998573603	-0.30959646
FLJ22447	-0.126797469	0.346759468	-0.221892852	1.679533209	2.089084179	1.587629964	0.100022249	0.472361145	0.849147386	-0.653723261	-0.52338304	-0.114895825	-1.245257645	-0.79970646	-1.267064518	-0.807488219	-0.857837243	-0.506491067
FRZB	-0.57634671	-0.21184536	-0.262199796	2.145962273	1.646936051	1.559910373	0.478716164	0.912379665	0.097021665	-0.588556433	0.383408164	-0.437676743	-0.713599465	-0.315504801	-0.786463566	-1.013986055	-0.929990829	-1.388164597
TBX4	-0.794773498	-0.900703758	-0.871638619	1.773784042	1.86069632	1.710188542	0.622805375	0.837684413	0.847826763	-0.313518175	-0.052597129	-0.364733897	-0.584449491	-0.619513823	-0.707025396	-0.760349762	-0.82211806	-0.861563847
PPFIA4	-0.830978532	-0.524881592	-0.407092222	1.321667122	2.07607238	1.937487838	0.408356958	0.47153461	0.692068205	-0.086760661	-1.284273205	-0.664059453	-0.693014103	0.008340276	0.123396714	-0.395089019	-0.828687655	-1.324087662
MYH3	-1.270931485	-0.506175599	-0.414044327	1.679553105	1.735807146	1.903570781	0.1927201	0.684804561	0.767423076	-0.110929994	-0.269707019	0.078113341	-1.233791671	-1.281282406	-0.826743686	-0.323998439	-0.539066258	-0.265321227
CD36	-0.592844144	-0.429735824	-0.776152347	2.005126651	1.926136117	1.386820975	0.395825986	0.81033214	0.803053056	-0.08697268	-0.494576143	0.078455012	-0.705060655	-1.153294109	-0.847552244	-0.945522343	-0.918926922	-0.455112526
LOC399815	0.58605727	0.441878041	0.708025357	1.706169305	1.717161966	1.877722705	0.074335563	0.062203665	-0.073351055	-0.788403172	-1.306783815	-0.405717838	-0.756781409	-0.889442458	-1.320238574	-0.368856061	-0.741763676	-0.522215815
DCAF4L1	-0.881788631	-0.691353402	-0.6505013	1.575175677	1.689924483	2.031145986	0.635456169	0.627478446	0.703017581	0.072769096	-0.799422591	0.2976939	-0.808072265	-1.068132918	-0.894631358	-0.355943688	-0.658736893	-0.824078291
LINC00263	-0.950626515	-0.408665947	-0.572242364	1.63940985	1.780207326	1.873046598	0.555795252	0.573880771	1.058333262	-0.111778475	-0.260155343	-0.264599246	-1.030685777	-1.089031172	-0.677150895	-0.554074288	-0.562887156	-0.99877588
CATSPERD	-0.994446124	-0.864973644	-0.89181429	1.810413874	1.957341823	1.523441663	0.540308396	0.747443803	0.639194406	0.108136701	0.247865609	-0.141755899	-0.787031973	-0.895918788	-0.703919818	-0.719043872	-0.859013747	-0.71622812
ST7-AS1	-0.612227292	0.004538473	-0.234921082	2.144446122	1.343042807	1.799750961	1.104136134	0.41460895	0.000115843	-0.609805939	-0.71372187	-0.627111222	-0.118590977	-0.633813012	-1.726636082	-0.351966147	-0.738554154	-0.443291514
MYT1	-0.779247241	-0.606032053	-0.407865687	1.723708642	2.28103534	1.282059575	0.197189952	0.423625786	0.741736352	-0.047877797	0.23904523	0.422580532	-0.922130986	-0.948108817	-0.959026367	-0.725642642	-1.009566696	-0.905483122
ISG20	-0.101483229	0.04338862	-0.871478439	1.026861259	1.972769358	2.281994956	-0.185029949	0.045207397	0.024279662	0.938682298	0.034340886	-0.571236021	-0.792071785	-0.344620982	-1.146858203	-0.639441036	-0.191450048	-1.523854744
PYY	-0.913387368	-1.218559569	-0.868527155	1.196967269	2.017355444	2.061870013	0.005959905	0.499368636	0.919469433	-0.055250875	0.127450564	0.196791898	-0.968753234	-0.883916497	-0.869139218	-0.28640978	-0.463042437	-0.498247031
VWA3A	-0.830823387	-0.756125047	-0.688053724	1.597353288	1.514393119	2.163825829	0.118716561	0.89330442	0.923853689	-0.650037491	0.102248683	0.033094715	-0.765607773	-0.931517582	-1.137047055	-0.354873045	-0.668122176	-0.564583023
C22orf45	-0.309822001	-0.016702727	-0.559744134	1.495393718	1.193643184	2.585645342	-0.227773964	0.771157469	-0.392795016	0.164402032	0.602824356	-1.136193772	-1.088822087	-1.238982796	-0.79636873	-0.501780262	-0.212689734	-0.331390877
SCNN1G	-0.696747465	-0.356271432	-0.789749349	2.244150787	1.79096987	1.237983406	0.372807805	1.00799376	0.704362299	0.025991407	-0.606888388	-0.385358422	-1.049103579	-1.141666875	-0.70095945	-0.507680508	-0.526423802	-0.623410064
CD101	0.345681006	-0.184933455	0.248444112	2.240591151	1.540423788	1.485149774	0.411124182	0.412312324	-0.164009523	0.193749863	-0.454111068	-0.165558767	-1.430836	-1.445753896	-0.865817403	-0.942707094	-0.502208401	-0.721540595
DUOX2	-0.868138289	-0.934237806	-0.964866983	1.924634673	1.790437964	1.54971202	0.031749103	0.764084205	1.063151985	0.239925429	-0.11595883	-0.053929348	-0.697730766	-0.70976555	-0.580460754	-0.949720533	-0.698952951	-0.789933569
IRAK3	-1.153592366	-0.097235765	-0.559909764	1.501421336	1.531192313	2.230910549	0.672085748	0.841614074	0.47330644	-0.180812234	-0.478587276	-0.800076701	-1.06194479	-1.142145932	-0.17465616	-0.286735132	-0.851399774	-0.463434566
ARTN	-0.522299358	-0.7107024	-0.022894481	1.085469489	1.608336535	2.568284475	-0.031546854	-0.017856508	0.592789553	0.065116257	0.235270425	0.428362547	-1.215768004	-1.177332502	-1.168990985	-0.746085715	-0.543042099	-0.427110374
LRRC66	-0.579935338	-0.7673973	-0.548170166	2.097016545	1.803624014	1.350435805	0.868176805	0.780020426	0.649467905	-0.119755749	-0.290488021	-0.171094292	-0.903425754	-0.665973194	-1.083996293	-0.848303688	-0.763084336	-0.807117367
CREM	-0.583865833	-0.438257603	-0.637851078	1.849581254	2.192614909	1.204060125	0.741561917	0.698546051	0.442910882	-0.367269523	-0.005750705	-0.306884115	-0.64513396	-1.058958108	-1.636400363	-0.507548525	-0.507283671	-0.434071656
CYP4F35P	-0.897433248	-0.552286816	-0.845348533	2.051444125	1.233746423	1.960440363	-0.351591592	0.615589557	0.286578557	0.274823547	0.288424971	0.403073198	-0.674538195	-1.456302266	-0.961720061	0.091586734	-0.968632733	-0.49785403
CYP4F3	-0.878675591	-0.843046847	-0.681266701	1.423175582	2.03915144	1.776700521	0.193460837	0.484551129	1.073417613	0.101380232	0.18562181	0.148715822	-0.847539618	-0.78723241	-0.838942646	-0.756507174	-0.898308404	-0.894655594
MCF2	0.044557013	-0.736137126	-0.5257363	2.179524422	1.44043081	1.613686458	0.907460047	0.735404592	0.264146773	-0.20729513	0.035033939	-0.545293662	-0.887850918	-0.412842052	-0.839160522	-0.68001334	-1.233725136	-1.152189869
AHRR	1.029732519	-0.357130491	0.03754172	1.460440053	1.679151125	2.091862938	-0.301442727	0.710187968	0.475500476	-0.515717705	-0.355841955	-0.669747345	-0.990289619	-0.61049607	-1.077543064	-0.767967945	-1.033300336	-0.80493954
C1orf162	-0.843637649	-0.85900532	-0.804539461	1.816271588	1.548970705	1.858885016	0.294678488	0.668992857	0.634730972	0.355151615	0.050298856	0.042248409	-0.758128618	-1.148840773	-1.157967666	-0.670641953	-0.997825165	-0.029641902
HLF	0.177949106	0.104368714	0.21209944	1.91163456	1.648875735	1.661529234	-0.09822371	0.745185766	0.618821178	-1.058611648	-1.268519346	-0.921033309	-0.569237593	-1.335529328	-0.049307571	-0.469413806	-0.833304779	-0.477282644
MMRN2	-1.192531871	-0.893244556	-1.279195152	1.916122773	1.18332437	2.120990758	-0.217750391	0.272073912	0.54436	-0.459895693	-0.625158673	0.706675299	0.239869611	-0.632469736	-0.514288475	-0.942770319	-0.569862772	0.343750916
ALDH1A2	0.3487395	-0.236811774	0.842608151	2.046170626	1.475459705	1.691187037	0.345855412	0.662362978	-0.133375326	-1.034354909	-0.981638236	-0.405875141	-0.384792736	-0.853524415	-0.429044357	-1.178087242	-1.100041481	-0.674837792
ZSCAN5A	-0.714491857	-0.026575578	-0.254981973	1.552308549	2.032513898	1.625303519	0.968261201	0.252114529	0.360903736	-0.339207949	0.221132928	-0.16882809	-1.4553933	-1.054095794	-1.20467038	-0.902514775	-0.557468122	-0.334310541
MUC4	-0.955812399	-0.61298423	-1.018879871	1.475558258	1.76894748	1.965027621	-0.311612177	1.058999939	0.882118773	0.339531575	-0.19224691	-0.053390774	-0.54676804	-1.104835591	-0.758434385	-0.564584953	-0.690471264	-0.680163052
SECTM1	0.589928943	-0.734613725	-0.685623047	1.465521378	1.956440155	1.786718572	-0.682378359	-0.18897721	0.158049288	1.054528923	0.474009759	-0.107099918	-0.983662068	-0.509075919	-1.2190871	-0.815040705	-0.722796173	-0.836842792
PLAC2	-1.235312952	-0.574818404	-0.966528737	1.307709552	2.019490711	1.879055626	0.567190843	1.154476515	0.620995484	-0.294514173	-0.328671902	-0.240931543	-0.736598473	-0.739739279	-0.491220378	-0.562849234	-0.698325386	-0.679408271
PTPN6	-0.445149976	-0.71429785	-0.629832782	1.639419376	1.589157851	1.974582788	0.374067276	0.922852227	1.02645283	-0.513842336	0.025984871	-0.151197879	-0.722000627	-0.9389142	-0.959902201	-0.732729423	-1.055390431	-0.689259515
LNP1	-0.491470103	-0.038910867	-0.071645452	1.834331608	2.028504836	1.337795707	0.296306889	0.46704487	0.490063996	-0.205506786	0.044390301	-0.963784964	-1.5303596	-1.354573137	-1.275971113	-0.039906586	-0.167584564	-0.358725036
OR52N4	-0.765140293	-0.73257975	-0.752082893	1.713240455	1.705248454	1.766275466	0.921940659	0.731836976	1.098350494	-0.373808328	-0.535807827	-0.537013979	-0.540559511	-0.681683976	-0.805181643	-0.742413303	-0.783103064	-0.687517937
UBQLNL	-0.813328015	-1.117511035	-0.668653488	1.868536716	1.729839625	1.579582924	-0.397999898	0.03515298	0.062970159	0.196086699	0.191945356	1.225541475	-0.857675351	-1.025912007	-1.243097356	0.077917209	-0.759143952	-0.084252043
TLL2	-0.819376414	-1.198863675	-0.944701155	1.675842357	1.799724951	1.699548598	0.792002059	0.867412179	0.969834276	-0.422337797	-0.438670694	-0.519416601	-0.418131149	-0.704647509	-0.397354172	-0.544585872	-0.67078493	-0.725494451
AMZ2P1	-0.941754744	-0.65023371	-0.664101251	2.148611681	1.810544695	1.214812609	1.275311734	0.635348771	0.414424993	-0.107159975	-0.349257589	-0.437165695	-0.878287847	-0.894321983	-0.756688934	-0.35750626	-0.656053991	-0.806522504
LOC143188	-0.453649437	-0.374555795	-0.007669479	1.88519335	1.673896463	1.606734369	0.668839206	0.206173433	0.452898425	-0.684359084	-0.074089916	-0.078943599	-1.434336094	-1.436757564	-1.525054919	-0.035982836	-0.287042682	-0.101293841
CCR7	-0.582867451	-0.885593056	-0.717141467	1.869316035	1.666799432	1.628221682	0.8310582	0.829973963	0.680301036	0.131340299	-0.116374822	-0.389314567	-0.559066302	-0.485292957	-1.052987519	-0.846098716	-0.866849063	-1.135424726
METTL7A	0.488814746	0.570520809	-0.40069362	2.246357693	1.992029117	0.925163871	-0.427838433	-0.753071104	-1.135136975	-0.134275756	0.406290783	-0.271768883	-0.988077704	-1.060589981	-1.029941764	0.213093756	0.269655954	-0.91053251
CYP4F2	-1.046390305	-0.788077013	-0.922159864	1.501388707	1.983646762	1.676888154	0.13313095	0.639550685	0.719074016	0.302308344	-0.027584243	0.661701108	-0.899610551	-0.818129839	-0.911020602	-0.708878392	-0.627580777	-0.868257141
TNFSF13	-0.559233372	-0.350243942	-0.629217315	1.715463785	1.817763034	1.626060065	-0.19128055	0.796349202	0.556595323	0.220681777	0.51161839	-0.312285653	-1.748580322	-0.655680308	-0.449346327	-0.951332695	-0.299713611	-1.097617479
SEC14L5	-1.200083781	-0.569632442	-0.795768175	1.591278626	2.382794861	1.177255358	-0.234317481	0.852430084	0.08429959	-0.171976754	0.234760428	-1.589730503	-0.300985496	-1.171351155	-0.311510709	0.007047306	-0.143611368	0.159101612
MUC2	-0.903456401	-0.408711551	-0.653985684	1.4480424	1.583828441	2.118003007	0.315343148	0.783063145	0.822592489	0.323442513	0.289661162	-0.364837943	-0.873255117	-0.813890231	-0.945316304	-0.879365957	-0.922329072	-0.918828045
CD200R1	-0.726213744	-0.545475374	-0.848077139	2.074922118	1.776365274	1.296742506	0.518588816	1.309008974	0.66661163	-0.61022082	-0.421164462	-0.126314539	-0.832689002	-0.776656466	-0.900051832	-0.694924164	-0.750668459	-0.409783316
DNAH12	-1.000267422	-0.639672934	-0.820977874	1.669820555	2.048203216	1.429482258	0.777827426	1.13035387	0.609109405	-0.405512021	-0.451686565	-0.406878543	-0.648192816	-0.983134298	-0.984630591	-0.128898066	-0.683830192	-0.511115409
PTCHD4	-0.565915415	-0.535650562	-0.561144336	1.750964104	1.770867467	1.617955205	-0.122626926	0.147366261	0.232599539	0.457365952	0.686892886	0.811284672	-1.106781507	-1.173924922	-1.251706566	-0.729440864	-0.944924844	-0.483180143
GALNTL2	0.251439806	-0.001446954	-0.50821511	2.292255643	1.644189215	1.197004091	0.727983746	0.648054027	0.299226894	-0.099670402	-0.497133466	-1.376595898	-0.544304017	-1.06464213	-1.234610062	-0.311273456	-0.580708931	-0.841552995
SLC13A3	-0.767353681	-0.93741021	-0.95953218	1.857117283	1.773829943	1.502390714	0.527464573	1.207401588	0.811408602	-0.356038874	-0.352333977	-0.260858671	-0.720180017	-0.878998886	-1.018997952	-0.631938363	-0.40225659	-0.393713302
CEL	-0.832812401	-0.703195643	-0.780959077	1.617867596	2.02627362	1.488499159	0.385495632	0.824297565	0.963948974	0.269730722	0.174102231	-0.589783114	-0.886186078	-0.88393793	-0.856732798	-0.742454619	-0.978410841	-0.495742999
LOC100506012	-0.696887362	-1.261243365	-1.451595798	1.764552901	1.743314294	1.623652549	0.225543192	0.599780269	-0.35368071	0.695674826	0.43098324	0.391983024	-1.00108329	-0.91049581	-0.582292343	-0.422785475	-0.436811161	-0.358608983
GRIK4	-1.251699393	-0.518062604	-0.642035092	1.261895579	1.775896604	2.085860599	0.0791033	-0.151831953	-0.10459228	0.720955369	-1.143732432	-0.289783125	-1.740712504	0.097994189	-0.637218453	0.189842588	-0.170741736	0.438861344
PCBP1-AS1	-0.765380932	-0.888362536	-0.634856865	1.508895445	1.818439599	1.782172172	0.751070284	0.939270636	0.644887585	-0.256775229	-0.398580164	0.001125909	-1.228803276	-1.207179395	-0.921273113	-0.100679594	-0.475828272	-0.568142254
SLC5A11	0.136056435	-1.045952015	0.014092192	1.661293014	1.83860654	1.607144175	0.298853246	1.128175639	0.675436364	-0.393968661	-1.047356963	-0.908072295	-0.476258507	-0.953331895	-1.171873598	-0.760627178	-0.307622482	-0.294594011
LAD1	-0.737912204	-0.705148751	-0.724741273	1.491455503	1.752380075	1.863046	0.569367675	1.349519335	0.873848785	-0.3737779	-0.616735006	-0.630524284	-0.709262848	-0.555700986	-0.702640732	-0.715015666	-0.75610565	-0.672052076
UPB1	-0.13673987	-0.15743157	0.389254183	1.028249293	1.704195098	2.372560712	-0.994301838	0.199453298	-0.819019189	0.170299742	-0.1617648	0.262941548	-1.409051054	-1.682602785	-0.198255338	-0.211446053	-0.640110786	0.283769409
PYGM	-0.65187373	-0.517570918	-0.618939169	1.558249281	1.58666766	1.959770046	0.598794276	1.078400849	1.004476546	-0.034417293	-0.571730067	-0.805267222	-0.952736714	-0.628274863	-0.959113821	-0.704757955	-0.747265678	-0.594411228
MEGF11	-0.339211634	0.244577906	-0.876429264	2.263019937	1.672528826	1.162840709	-1.168473193	0.177616218	0.411861821	-0.089392164	0.477328203	0.541106909	-0.144855599	-1.163573594	-1.351356379	-0.1121992	-0.960456628	-0.744932874
LHX4	-0.32105607	-0.171842304	-0.261236789	1.914639828	1.526706464	1.655757571	0.860168088	0.878067887	0.745949852	-0.194157182	-0.502484439	-0.651842678	-0.97738984	-0.803214282	-0.629566526	-1.057051044	-0.739830039	-1.271618498
ZNF423	0.245819051	-0.1205512	-0.355954497	1.688107259	1.847458091	1.559813425	0.152653749	0.509745227	0.355687342	0.789174867	0.09083794	-0.332527268	-1.185549271	-1.067975249	-1.194105126	-0.903230078	-1.012676682	-1.066727579
ASB15	-0.84287671	-1.115528547	-0.860287234	1.788951787	1.755987261	1.544620739	0.39653667	0.515967308	0.382278639	-0.294223604	-0.012123345	0.637081606	-1.35080727	-1.098228094	-1.086396101	0.006678884	-0.567558625	0.199926636
C6orf25	-0.741219403	0.23783777	0.131485247	1.43405099	0.3957232	3.256637576	-0.032623223	0.043045023	-0.103634585	-0.814404901	-0.348112322	-0.168445216	-0.942986976	-0.27004078	-0.066429021	-0.143050604	-0.939404386	-0.928428391
DIDO1	-0.043315002	-0.223353606	-0.147360198	1.025411898	1.962304059	2.095365196	-0.262055393	0.787260271	1.056626872	-0.465884001	-0.26425032	0.081201137	-1.158364269	-0.772058669	-0.985701709	-1.234067944	-0.882823366	-0.568934955
FLT3	0.81899823	0.111416216	0.357702487	1.83750223	1.866870032	1.375597133	0.149536245	0.799357475	-0.055431299	-1.153607212	-0.871938051	-1.205937018	-0.255937814	-0.488951437	-1.179364509	-0.521341558	-0.755724461	-0.828746688
SORBS1	-0.170225758	-0.29655482	-0.273543501	1.925132685	1.610262094	1.543642863	0.413993887	0.544769526	0.432188742	-0.004855967	0.352796009	0.402840538	-1.038810559	-0.984271806	-0.776705225	-1.301040959	-1.258478301	-1.121139447
CELF5	-0.601476416	-0.905154637	-0.831715444	1.351895851	1.835920707	1.889289138	0.356364293	1.251719944	1.027590662	-0.306153389	-0.391874487	-0.693838261	-0.987116705	-0.426238544	-0.529445799	-0.802606364	-0.485858062	-0.751302488
RNF112	-0.754381875	-0.787942317	-0.644743335	1.444164917	1.575304872	2.057307018	0.643616068	1.068904673	0.934652349	-0.745818135	-0.170763655	-0.097270161	-0.895984006	-0.701473852	-0.909247047	-0.804503091	-0.788045278	-0.423777145
KERA	0.436508721	0.42305167	-0.156126615	2.035625276	2.076057151	0.964992261	0.637034188	0.612585201	-0.244713727	-0.593610239	-0.797861664	-1.659138574	-0.425173652	-0.759187885	-1.029162089	-0.540365873	-0.333014635	-0.647499513
KLHL7-AS1	-0.79644185	-0.418638394	0.45232276	1.834170026	2.060682364	1.181191978	0.417355521	-0.129027186	-1.155084996	0.352310235	-0.206191783	-0.643234739	-0.807808409	-0.520391057	-1.016105798	1.149197666	-1.049336259	-0.70497008
RBFOX3	-0.344424711	-0.949194716	-1.207110835	1.04043674	2.40488382	1.629702521	-0.503968111	-0.270066562	-0.134855432	0.413035817	0.659655609	-0.475191628	-0.34606546	0.416443893	-0.94644251	-1.613666677	0.058022618	0.168805623
PLXDC1	-1.528111038	-1.451063946	-0.678450876	1.619212213	1.407214409	2.047512641	-0.265609092	0.325425616	0.426909352	-1.027005022	0.420607676	0.280478802	-0.344567705	-0.34731045	0.385277835	0.064260062	-1.087406016	-0.24737446
LOC100129387	-1.034307625	-1.030241977	-0.65147547	1.786396967	1.308727097	1.978477555	0.392486168	0.481507971	0.942460211	-0.195472295	-0.592349321	-0.186663986	-0.710505621	-1.381481904	-1.182747633	0.292531638	-0.166036638	-0.05130514
LOC100505648	-0.581978908	-1.702077186	-0.921602671	2.110817701	1.18328915	1.778207525	0.378686133	0.043995301	0.71330225	-0.082748953	0.400533096	0.126738197	-1.322171614	0.10867424	-0.36242031	-0.651356441	-0.605712115	-0.614175396
ACRBP	-1.01081817	-0.902925987	-0.461936903	1.654838206	1.36105571	2.054469406	-0.528629535	0.25678412	0.398916969	0.448942527	0.394274136	0.828076305	-1.167516293	-1.517830118	-0.537055097	-0.243806901	-0.357576363	-0.669262013
LAT2	-0.866917157	-0.42169744	-0.64224396	1.510915164	1.829245606	1.728027853	0.713307367	1.023587418	1.035617736	-0.307074666	-0.609058813	-0.528373379	-0.831259652	-0.215058429	-0.808078146	-0.933057223	-0.862630036	-0.815252244
C1orf126	-0.204321717	-1.008475734	-0.312100858	1.725805447	1.895510885	1.44677973	-0.054111353	1.164477649	0.919125232	0.016371422	-0.415306541	-0.719730917	-0.76958752	-1.311420073	-1.059493931	-0.166555513	-0.860428961	-0.286537247
GNA15	-0.62845692	-0.644063846	-0.838015195	1.583553598	1.705887666	1.774785934	0.780043878	1.032997689	1.034105498	-0.403677784	-0.570092038	-0.349343754	-0.651001802	-0.397393079	-0.766707121	-0.739875598	-0.963268957	-0.959478169
SLCO2A1	0.940736792	0.145927893	0.474121482	2.192139109	1.271851437	1.599981693	0.423368062	0.278096589	0.004193658	-0.732928908	-1.054323645	-1.054149117	-0.254213726	-0.663919895	-0.763821439	-0.998946263	-0.632092908	-1.176020815
WDR88	-0.9583972	-0.801801182	-1.200082642	1.840632821	1.610675435	1.60813364	0.567189298	1.06442781	0.842642929	-0.742088739	-0.032159792	-0.94538558	-0.154124286	-0.60244982	-0.261444851	-0.509756737	-0.32700435	-0.999006756
C1orf210	-1.428399871	-0.594435238	0.160426626	2.189196551	1.32494971	1.542828239	-0.120791091	0.463702653	0.502638249	-0.754789	-0.339751707	0.368845622	-1.057164823	0.140595722	0.059918193	-0.422978944	-1.709745801	-0.325045092
LRIT3	-0.757275448	-0.476371938	-1.032156864	1.358809737	1.939774986	1.75260431	-0.33312713	0.021976761	0.590915684	0.250845728	-0.3762257	0.589604815	-1.091387066	-1.522598454	-0.781430225	-0.052933058	-0.851269632	0.770243495
SFN	-0.536228402	-0.007985618	0.007208277	1.393303732	1.703475761	1.948848632	0.763687666	0.777513112	0.700851652	-0.155476984	-0.440986728	-0.351441117	-0.842519125	-0.420337641	-1.105001395	-1.159878046	-1.069110256	-1.205923519
ADAM32	-1.305631105	-1.111284627	-0.709462131	1.677775996	2.010563409	1.356384463	-0.186668359	0.596812719	0.503792037	0.061356171	0.597889672	0.151095017	-1.122801991	-0.849718387	-1.31195911	0.117587584	-0.24587921	-0.229852149
SLC26A4	-0.503669708	-0.63048065	-0.274846069	1.631187427	1.572494064	1.838163639	0.581779464	0.896714382	1.266996668	-0.941295538	-0.864984398	-0.25341366	-0.9604758	-0.510209048	-0.470260857	-0.668918897	-0.894550178	-0.81423084
CAPN3	-0.820940522	-0.915707939	-0.774091564	1.613295329	1.202992329	2.222827631	-0.028723584	0.663651073	1.078144825	-0.21663156	-0.425920175	0.706382589	-0.439700945	-1.161429892	-0.798899954	-0.46348575	-0.977610408	-0.464151483
UNC45B	-0.964677988	-0.927843072	-0.949952194	1.885509374	2.017939775	1.135660011	0.29039848	0.797657394	0.653286594	0.734998632	0.065395018	-0.159160036	-0.433445106	-0.738943042	-0.823639088	-0.720475169	-0.984834122	-0.877875458
RBM26-AS1	-0.528503112	-0.238383309	-0.406529812	1.798739704	1.615619502	1.619669552	0.171341503	0.418196609	0.187021179	-0.566748556	0.173630491	0.530696146	-1.27987558	-1.789954214	-1.454446822	0.009228498	-0.418049681	0.1583479
PKDREJ	-0.709276121	-0.993751946	-0.806522935	1.668079324	1.775073268	1.58775349	0.141376919	0.515341422	0.932435278	-0.999226743	0.023663637	-0.062512388	-1.316513076	-0.914211052	-1.098053838	-0.39438656	0.096595502	0.554135821
FAM131A	-1.125698827	0.24571518	-0.761312839	1.573731776	0.843875155	2.613212892	-0.361926501	0.068889485	0.971342359	-0.469009766	0.454058282	-0.906057861	-0.134895097	-0.483011338	0.13358593	-1.160003206	-0.700394743	-0.802100883
UCKL1-AS1	-1.022306843	-1.307813426	-0.893374476	1.277664646	1.890296448	1.858229369	0.038585425	1.249191063	0.537631853	-0.659606422	-0.788156163	-0.30305516	-0.253937401	-0.47973716	0.552753957	-0.460396036	-0.94406653	-0.291903145
DNAH17	0.05102216	-0.656430685	-0.069772624	1.670900394	1.223133077	2.12856989	-0.430708549	0.363434919	0.951530729	-0.133533906	-1.136051901	0.14793839	-0.732658663	-1.546419553	-0.529238278	-0.318547388	-1.327179878	0.344011864
PSD2	-0.73141418	-0.239461257	-0.875428771	1.797446865	1.536153648	1.687772492	0.466249116	1.465970979	0.683853039	-0.218522676	-0.30353196	-0.712861235	-0.592176601	-0.984948605	-1.047908572	-0.530193268	-0.56162102	-0.839377994
EFCAB3	-0.159021742	-0.247679694	0.060706668	1.880949659	1.495281439	1.636833718	-0.353720483	-0.066072329	0.464328383	-0.093830854	0.145135437	0.447782042	-1.765871106	-1.250461772	-1.674763113	-0.617259736	-0.016709535	0.114373019
FLJ37453	-0.360954512	-0.301871155	-0.86676348	1.298571439	2.055718591	1.656604568	0.559640348	0.967956871	0.83801093	-0.340071649	0.184879372	-0.289921974	-0.972470759	-1.075230338	-1.20283275	-0.792716228	-0.473648828	-0.884900446
ALB	-0.936655585	-0.900548252	-0.817789669	1.678970948	1.545789205	1.78546115	0.948473824	0.663902097	0.994776443	0.031684885	-0.08229624	-0.26402517	-0.905114972	-0.843506382	-0.889791212	-0.372072918	-0.956443113	-0.68081504
C10orf116	-0.362428134	-0.789467049	-0.570003418	1.000091999	1.661277093	2.348622399	0.139999873	0.445933649	1.007258066	-0.299036175	0.01190267	-1.320968562	0.055550025	0.247376789	-0.788688536	-0.504077524	-1.019913026	-1.263430136
AOC3	-0.649593772	-0.666793838	-1.07258556	1.478054137	1.355055482	2.175862653	0.630384532	0.917779626	0.404699349	-0.607658824	0.225408048	0.180503143	-0.900782664	-1.438282923	-0.938449124	-0.387269381	-0.678333246	-0.027997638
C20orf132	-0.431722544	-0.128367941	-0.969622635	1.717691592	2.024808647	1.262482166	-0.430118198	-0.893154953	-0.233261358	0.463194913	0.435582615	0.331190135	-0.921903757	-1.604844161	-1.358629125	0.335635895	0.514617069	-0.11357836
TECTA	-0.758494128	-0.190566225	-0.944741186	1.460351586	1.741184742	1.802084015	-0.277127737	-0.036379994	0.66291724	0.734016583	-0.342788063	0.503227683	-1.165876968	-1.437708849	-1.472042782	-0.251116048	-0.02497673	-0.001963138
C2orf66	-0.59900106	-0.901597376	-0.459666639	1.913107586	1.35205068	1.736105749	-0.087306234	-0.504047366	0.326037337	0.491218439	0.633817094	1.181665886	-0.908097033	-0.987796275	-1.134628677	-0.330088631	-0.980525433	-0.741248047
SGCZ	0.290865324	-0.146292167	-0.461790039	1.906328309	2.181507656	0.912451498	-0.677591853	-0.409586441	-0.320570075	0.415464769	0.575894169	-0.104820029	-0.644594901	-1.611933082	-1.707365442	0.21436309	0.067986197	-0.480316983
INPP5D	-0.436969252	-0.539027105	-0.67193326	1.654724624	1.733456816	1.612059627	0.51590342	0.53191541	0.632842715	0.314737804	0.418725344	0.371985951	-0.963894282	-0.925837487	-1.115886264	-0.892469556	-1.232918648	-1.007415856
LOC284751	-0.804099245	-0.34057928	-0.877139804	1.571716783	1.932343548	1.49345986	0.578598165	1.146846734	0.591033091	-0.016230335	-0.051750661	-1.041457656	-0.956566406	-1.36963945	-0.556218226	-0.358385451	-0.10076902	-0.841162646
KCNH3	0.376608019	-0.084831843	0.054444573	0.690325762	1.999522575	2.305940723	-0.5100208	0.212233727	1.128580518	-0.477408326	-0.292611306	-0.262036156	-1.063379098	-1.127074344	-0.744524062	-0.751697456	-1.235632999	-0.218439509
CUX2	-1.380659646	-1.071703319	-0.615206496	1.890965894	1.504423119	1.592431158	0.764856058	0.766188738	0.759676624	-0.43599964	-0.647969549	-0.242873859	-0.785587033	-1.134618506	-0.84389135	-0.126772906	-0.26216181	0.268902525
PNLDC1	-0.98104876	-1.158925083	-1.067701966	1.610189465	1.572969934	1.80100438	0.539607065	0.626353064	0.901474733	0.489063304	-0.06395654	0.071176469	-0.494437222	-1.067426721	-0.977642812	-0.422935662	-0.562880308	-0.81488334
MRPL23-AS1	-0.866875254	-0.901565517	-1.213772244	1.10136342	1.565731022	2.316760854	-0.075693223	0.270148617	0.362069232	0.014038922	0.964997415	0.153996505	-1.044094805	-1.083368426	-1.190787855	-0.110766424	0.005283914	-0.267466152
LINC00176	-0.612522316	-0.253501682	-1.112639927	1.043707424	1.272702001	2.666685751	-0.287455661	0.052810543	0.452042747	0.561819698	0.304475493	0.581170969	-0.872763854	-1.464406166	-0.865526147	-0.50520391	-0.697145735	-0.264249228
LOC723809	-1.000201235	-0.715169527	-1.104706951	1.735838357	2.099248275	1.147742936	0.884784633	1.154269835	0.06978082	-0.608723251	0.180575682	0.081372884	-0.95600072	-0.868791788	-0.866860652	-0.274992457	-0.327774464	-0.630392379
C18orf56	-0.178978972	-0.358749826	-0.209124964	1.744850716	1.731566354	1.505901201	0.748528506	0.98613373	0.521618356	-0.087331515	0.095255001	-0.247851655	-1.033478027	-0.851890636	-1.019618668	-1.043259354	-1.267913263	-1.035656985
SLC6A4	-0.855128386	-1.126912246	-1.304770524	1.65181446	1.534099862	1.792735676	0.133414591	1.235340128	0.84237184	-0.245084083	-0.012364752	0.055113463	-1.136111752	-0.473011278	-0.335704883	-0.677649525	-0.629157332	-0.448995259
HCLS1	-0.630337852	-1.335814233	-1.321183287	2.124983003	1.566969738	1.286025623	0.909184571	0.734328326	0.178172919	0.132267791	-0.009946786	-0.199409467	-0.616202429	0.209307404	-0.979543471	-0.843560139	-0.309308406	-0.895933304
LOC100289495	-0.748061277	-0.792235054	-1.23194312	1.663943685	2.099858085	1.209295282	0.427891678	0.621585214	0.558296132	0.459571485	0.162098832	0.238021126	-0.921385078	-1.26363317	-1.190736422	-0.519226904	-0.540113332	-0.233227161
LINC00115	-0.680651813	-0.937330982	-0.556043675	1.44531987	1.975952188	1.551281616	0.157266989	0.659262821	1.081688472	-0.154041596	-0.127457245	0.638261179	-0.892711958	-0.975237838	-0.71078803	-0.984386706	-1.264558884	-0.225824409
ZDHHC11	-0.84627967	-0.747069118	-0.678010061	1.22635713	1.26288736	2.475518646	0.441797404	0.838138469	1.110358578	-0.122863212	-0.323933904	-0.103502237	-0.953024322	-0.694204421	-0.274900793	-0.729975539	-1.009311095	-0.871983213
COL6A4P2	-1.048875809	-1.04690003	-1.000026117	1.618589007	1.690209275	1.655907539	0.323509793	1.38111906	0.307686898	-0.26819736	0.232800233	0.063427004	-0.617991028	-1.006277884	-0.671608292	0.109824803	-0.915636837	-0.807560254
ANK1	-0.005582616	-0.216780993	-0.318259533	1.694473112	1.70154782	1.562727492	0.485748402	0.854584755	0.690562618	0.238672305	-0.212688535	-0.427998433	-0.683398691	-0.444016864	-0.848754654	-1.419213903	-1.336987424	-1.314634858
LOC338799	-0.642803976	-0.683106672	-0.365161344	1.569145551	1.712371266	1.676687634	0.756551536	1.241558523	0.995570925	-0.206800064	-0.669766487	-0.772107659	-0.801007838	-0.785509245	-0.641956712	-0.914447433	-0.768861296	-0.700356709
TAF1L	-0.878570626	-0.829679705	-0.354198833	1.791619856	2.149232439	1.017215936	0.464281027	1.712186429	-0.562246403	-0.290074406	-0.703515594	-0.274402191	-0.479326797	-0.413093143	-0.099058251	-1.156253973	-0.755796535	-0.338319231
NPC1L1	-0.730094056	-0.670301866	-0.888457075	1.072156282	1.933555048	1.952120263	0.571075194	1.341300718	0.864054357	-0.155242437	-0.671751993	-0.432057486	-0.677855215	-0.787493769	-0.880785861	-0.688395041	-0.61390651	-0.537920555
FAM184B	-0.296828991	-1.414444542	-1.027683233	1.724225316	2.072786172	1.158756479	-0.512214359	0.930026576	0.474280584	-0.41991455	-1.064162282	0.221415702	-0.498057006	-1.331409095	-0.560402766	0.193653664	-0.047994205	0.397966536
ATP8B4	0.209387265	0.198535414	-0.226997537	1.987367987	2.075059147	0.892970261	0.920057537	0.679958734	-0.562859596	0.172699594	-0.657860515	-0.543564496	-0.530699894	-0.997473527	-1.312489935	-0.298960909	-0.59654088	-1.408588649
MASP1	0.91209416	0.377119673	-0.556124943	2.32691969	1.689686935	0.935342484	0.388576623	0.616914569	-0.352814895	0.309925502	-0.673795761	-0.978088146	-0.603763187	-0.871486311	-0.987074706	-0.511452587	-1.062196317	-0.959782783
BTBD11	-0.374360926	-0.414138939	-0.33387159	1.599121946	1.729329251	1.623491025	0.743815061	0.954243761	0.768516695	-0.01908571	-0.18009849	-1.226096527	-0.389371259	-0.430552293	-1.002515345	-1.013878485	-0.591162885	-1.443385289
WDR19	-0.398052141	-0.254282073	-0.262950375	1.780949606	1.654612126	1.513886618	-0.026168934	0.228579631	0.235693898	0.403498551	0.191008787	0.389692386	-1.77665593	-1.733348479	-1.295867443	-0.311961831	-0.330257542	-0.008376856
MLN	-0.803017747	-0.907098087	-0.783936732	1.11334681	1.238038283	2.594944632	0.064798681	1.096945353	0.977492081	-0.214949241	-0.486601642	0.078180248	-0.761252362	-0.851139266	-0.860648132	-0.387364009	-0.829036639	-0.278702232
AOC2	-0.257685968	-0.738751116	-0.660866937	1.286626563	1.746673355	1.910783837	-0.212873684	-0.066007938	0.329364544	0.333340982	0.331611606	0.916407018	-1.377307014	-1.447813285	-1.383605318	-0.670618909	-0.110986541	0.071708807
SLC6A13	-0.87397762	-1.120778973	-0.603344305	1.493635499	1.570659774	1.879452955	0.520156981	0.791613901	0.629319469	0.817691685	-0.042722787	0.024699842	-0.913087279	-1.055029121	-0.952598617	-0.740625468	-0.752691227	-0.672374708
WDFY4	-0.858139195	-1.160617712	-1.002218785	1.695692747	2.018757106	1.228829224	0.449984966	1.020243728	1.052697082	-0.217872218	-0.183214931	0.028470099	-0.295173693	-0.515278422	-0.809506656	-0.829657109	-0.763463651	-0.859532579
SPDYA	-0.289828533	-0.59185334	-1.203294336	1.495091216	1.630663857	1.815680623	0.199833134	0.875326571	0.87011206	-0.607162747	0.056278078	0.446780949	-1.013145025	-1.215409392	-1.082958301	-0.888067771	-0.567543593	0.06949655
LRRC37A3	-0.755824026	-0.617203079	-1.26898268	1.565699796	1.431607746	1.93934268	0.09313197	0.231599868	0.825744757	0.1028645	0.155867767	0.833539902	-1.159139285	-1.579198598	-0.585882093	-0.323713592	-0.54619103	-0.343264603
SYCE2	-0.052632545	-0.75962999	-0.130586367	1.387656681	1.621948661	1.925973088	0.380982855	1.376632526	0.691348191	-0.470747661	-0.766046887	-0.951212935	-0.059861762	-0.654522918	-0.435654374	-1.027078192	-0.846897539	-1.229670833
PIPOX	-0.417371822	-0.757790098	-0.753005492	2.307057713	0.679903645	1.945713863	0.392480982	0.860881077	0.273204206	0.805562541	-0.429465408	-1.011066593	-0.458838101	-0.529435021	-0.536821285	-0.204702041	-1.329290512	-0.837017653
C9orf43	-0.770299595	-0.543813094	-1.207717919	2.13465699	2.005553208	0.784670093	0.697684193	0.907232937	0.456679098	-0.218233003	-0.287124827	-0.860407204	-0.96782955	-1.063182354	-0.377276367	-0.213568924	0.353129435	-0.830153115
APLP1	0.195016315	-0.30564957	-1.009576864	1.466706592	2.015056168	1.441533473	0.147904596	0.319674875	0.386705895	0.861570186	0.522234048	-0.178596393	-0.97184218	-0.4878501	-1.493315105	-0.913710813	-0.996814763	-0.999046358
IPCEF1	-0.220390225	-0.261836281	-0.782868062	2.022645962	1.998333363	0.901818364	0.716939866	0.875804537	0.392180126	-0.543513916	-0.841015026	-0.858925229	-0.036970027	-0.253684706	0.258735939	-1.043554132	-1.533001231	-0.790699323
GRHL3	-0.922113361	-0.445306405	-0.976623196	1.601618941	1.541493786	1.776422977	0.355572465	1.082185023	0.923852456	0.408210493	-0.07203494	-0.286191646	-1.033316824	-0.532564978	-0.736687491	-1.056972558	-0.530892706	-1.096652035
SLFN14	-0.915065991	-0.855580096	-0.96813037	1.750206909	1.50316294	1.66148993	0.845003584	1.096566741	1.098424481	-0.35903787	-0.359614079	-0.474341213	-0.788669266	-0.761878503	-0.69844988	-0.384186192	-0.698868899	-0.691032227
SCN4B	-0.657363638	-0.893640038	-0.654009983	1.844171857	1.674983791	1.393437228	0.658560492	0.615449943	0.713026863	0.053648242	0.686015009	0.084777477	-1.228086811	-1.171385348	-0.617237886	-0.66576775	-0.899693565	-0.936885882
RCC1	0.172539992	0.490473208	0.45326376	1.432553321	1.938436169	1.540017937	0.221138184	0.72321736	0.678428273	-0.575292532	-0.243739533	-0.635609531	-1.286468192	-1.075254288	-0.99359356	-1.016145065	-0.807430435	-1.016535068
TUBBP5	-0.0905777	-0.028908956	-0.396434967	1.559238495	1.921423251	1.425811199	-0.726208175	0.858957965	1.118231092	0.226914824	0.223500027	-0.410105373	-1.38028132	-1.112399834	-0.601422634	-0.811539629	-0.612275805	-1.163922456
NTN1	0.517829767	0.276074772	-0.037573568	1.47212444	1.715244132	1.711841972	-0.201926666	0.114016284	0.502870693	0.479719075	0.186266241	0.145384213	-1.254247762	-1.103582112	-1.395013203	-1.160009038	-0.965011798	-1.00400744
ZCWPW2	-0.351812894	-0.80355646	-0.755125418	1.775505779	1.869601017	1.251390965	-0.173747295	0.597878267	-0.149318694	-0.530136419	0.434972173	-0.150595821	-1.283886944	-1.509255804	-1.36800108	0.630512865	-0.070490747	0.58606651
FLJ42969	-0.79795391	-1.30545448	-0.66826999	1.62570002	1.92858183	1.341901562	0.901592474	1.016104995	0.336948084	-0.161111007	0.208795216	-0.215295793	-0.610593054	-0.595897646	-1.367410676	-0.327564878	-0.201442714	-1.108630032
ALS2CR12	-0.856610314	-0.489382867	-0.125454193	1.035559067	2.055486746	1.799368149	0.747402546	0.170305543	0.919221255	-1.230491097	-0.357264409	-0.455739694	-1.868402186	-0.441263404	-0.2482538	-0.424489705	0.231351959	-0.461343595
TMEM155	-0.180118596	-0.111954454	-0.207212879	2.137546341	2.132046309	0.617869292	0.12587001	0.613761478	1.197516726	-0.921477081	-0.66627928	-1.029644191	-0.678879735	-0.920681752	-0.004527253	-0.258587696	-0.641642573	-1.203604666
ZMAT4	-0.136372455	-0.493982879	-0.074788013	1.969573706	1.768542168	1.142908578	0.290720655	0.923186238	0.800394207	0.249942413	0.013538856	-0.281565108	-1.33689386	-0.746648032	-1.301516664	-1.132688458	-0.759736295	-0.894615058
MLLT4-AS1	-0.559121084	-1.408362186	-0.508645953	1.095472582	1.994446753	1.786307746	0.496565821	0.72392632	1.317007729	-0.634899968	-0.23542613	-0.897690647	-0.353492049	-0.182233146	-0.609915162	-0.166043898	-0.821118661	-1.036778068
LOC643401	-0.85532886	-0.86021639	-0.668714935	1.610319526	1.695723899	1.563543414	0.642359066	1.047579849	1.193898523	-0.055497827	-0.320261101	-0.045583612	-0.934001445	-0.774756874	-0.735507077	-0.942847118	-0.733599513	-0.827109523
TBR1	-0.668821827	-0.964433262	-0.863299107	1.757741283	1.424540727	1.686758162	0.668971215	1.037854457	1.227889586	-0.167820898	-0.501600981	-0.215914537	-0.969102303	-0.759357669	-1.045632675	-0.426409267	-0.704365622	-0.516997283
CEP85L	-0.597717424	-0.666748542	-0.537621875	2.161708406	1.540211058	1.163607081	0.631414157	0.213354357	0.415341715	0.322533555	0.555158107	0.652174969	-0.827634472	-1.170039916	-0.779957975	-0.771866927	-1.419871019	-0.884045253
TFAMP1	-1.418912469	-0.103406111	-0.763155039	1.894923375	1.2257136	1.744414949	0.503724646	0.973024236	1.220569766	-0.465797964	-0.586815082	-0.174583025	-0.599297755	-0.925414586	-0.853378937	-0.325574703	-0.772222905	-0.573811997
FUT3	-0.629217809	-1.071977238	-0.828804671	1.359871123	1.787039731	1.717575786	0.708706022	1.313011474	0.940836411	-0.576828663	-0.55044899	-0.108065985	-0.799295646	-0.691774783	-0.307323003	-0.687728185	-0.575299211	-1.000276364
GLDC	-0.12052587	-0.742886373	-0.076042663	1.877145695	1.416993825	1.568127397	0.795972994	0.545946755	1.190816067	-0.168149808	-1.023209021	-0.522354849	-0.368390527	-0.581024053	-0.393174154	-0.726568782	-1.258583519	-1.414093114
ACAN	-0.289647551	-0.113264474	-0.34511917	1.353985736	1.931089191	1.575914268	0.04871255	1.502501974	0.814059397	-0.592694117	-0.811261393	-0.345793434	-0.988865465	-0.349948884	-0.148533577	-1.189977827	-0.876170166	-1.174987061
NR1I2	-0.937305162	-0.993961882	-0.827917191	1.648929859	1.709582526	1.499007853	0.315430835	0.878339133	0.632946325	0.36381032	0.714131725	0.225696482	-0.715156745	-0.933393341	-0.838942272	-0.90519844	-0.878135619	-0.957864404
FCGBP	-1.269779294	-1.058240645	-1.299151238	1.52790408	1.86154595	1.465120111	0.259731833	0.966339042	0.806414386	-0.020597367	0.432496431	0.045368905	-0.896841794	-1.11325774	-0.516685481	-0.427587299	-0.444955492	-0.317824388
TRIM55	-0.818700387	-0.734558849	-0.709089616	1.647612534	1.763382985	1.442459087	1.039231896	1.207169917	0.956431671	-0.449972643	-0.42266893	-0.458125085	-0.738984362	-0.680108747	-0.859109294	-0.697815455	-0.745554367	-0.741600352
SDK2	-0.864474584	-0.791668093	-0.851153572	1.636001274	1.676005485	1.540524136	1.145329369	0.976991928	0.964123586	-0.424522759	-0.413495773	-0.36551717	-0.786828843	-0.365549651	-0.503259866	-1.126209153	-0.578380237	-0.867916079
ADCY10	-0.703454308	-1.000901749	-0.670339965	1.50924359	1.458313791	1.884332929	0.412288745	1.299592563	1.048680774	-0.636783564	-0.406880124	-0.17235985	-0.873368674	-1.081618741	-0.902375487	-0.244834541	-0.853283385	-0.066252004
LOXL4	-1.087455418	-0.919504672	-1.281165932	1.833386866	1.717843449	1.291021129	0.446789296	0.984609489	0.49710058	0.403442235	-0.139652724	0.258265737	-1.072280232	-0.512235576	-0.789104241	-1.100413398	-0.652507491	0.121860906
ACSL6	-0.677937951	-1.312639623	-0.941689547	1.659135505	1.907178646	1.268094412	0.799259421	0.938381535	1.088729458	-0.388816607	-0.173392278	-0.518500604	-0.402384459	-1.283592905	-0.508662962	-0.437614844	-0.541265513	-0.474281683
HIST1H1D	-0.689762982	0.244010243	-0.897446513	1.916377452	1.216737164	1.699861666	1.170192241	0.945342737	0.180353036	-0.187113843	-0.069975255	-0.053057519	-0.838213889	-0.790177566	-1.354896621	-0.721150201	-0.768550776	-1.002529375
MARVELD2	-0.702337226	-0.351049245	-0.137313735	0.685728166	1.71700658	2.429189181	0.563392948	0.236244125	0.851421739	0.191266844	-1.23098638	-0.81817991	-0.255268212	-1.561768991	-0.541365897	-0.177976408	-0.945803656	0.047800077
LOC100507501	-0.862348134	-0.514879743	-1.397574398	1.413888633	1.829133706	1.587203413	0.526994023	1.067342071	0.42084182	0.458711478	0.361466604	-0.317312084	-1.123531384	-1.040292708	-1.015057913	-0.263937448	-0.400272516	-0.730375419
RGS22	0.866742083	0.596617763	-0.246496202	2.2871233	1.673291983	0.863315884	0.368742818	0.584564669	-0.779871815	-0.17022127	-0.957767566	-0.991938025	-0.066111634	-0.963479825	-1.447710192	-0.426480589	-0.349272149	-0.841049233
FBXO15	-0.172057648	0.234902689	-1.073080333	1.943291649	1.983293338	0.895787833	0.077850394	0.969079381	-0.328436484	0.113580268	-0.052991056	-1.52480821	0.461197091	-0.878689016	-1.573173871	-0.421798285	-0.382827729	-0.271120011
KCNN3	-0.524660721	-1.018225566	-0.695687767	1.46228552	1.465057825	1.894448213	0.392631139	1.025091017	1.376249165	-0.863239085	-0.494965572	-0.992772938	-0.19393098	-0.325987132	0.005640847	-0.887660974	-0.859957049	-0.764315943
SNORA65	-1.217571956	-1.048173369	-0.409538212	2.057127352	1.503663843	1.256798619	0.673806699	0.755506879	0.426460731	0.316535278	-0.909844626	0.359265733	0.302022101	-0.777203873	-0.224574056	-0.959837467	-1.182075745	-0.922367931
CX3CR1	-0.838935684	-0.689351983	-0.825570004	1.389934737	1.588567787	1.838289781	0.51736681	1.294057299	1.235612007	-0.251501646	-0.484546814	-0.241761499	-0.58869648	-0.752734647	-0.879620439	-0.702206042	-0.755059244	-0.853843937
NEB	-0.291768678	-0.0060539	-0.128741193	1.433692151	1.711288619	1.669775545	0.553702333	1.13849727	1.024078708	-0.573827245	-0.79380129	-0.288685458	-0.407731747	-0.882661575	-0.728086877	-1.285222758	-1.020725216	-1.123728689
ARHGAP30	-0.748646383	-0.9867699	-1.176977507	1.881520794	1.459590841	1.472319791	0.710198196	1.026457967	1.039299448	-0.192988956	-0.301809101	-0.249799477	-0.156985791	-0.312118424	-0.597711181	-0.633617031	-0.971429767	-1.260533518
COLQ	-0.419622078	-1.161097584	-1.055861157	1.437495164	1.419422589	1.95570795	-0.399119336	0.744625897	0.269413974	-0.116940085	0.307535782	0.598084174	-1.168583357	-1.247800629	-1.419262991	0.028123404	-0.231762058	0.459640339
GLDN	-0.063734891	-0.47633826	-0.820230034	2.101470027	1.700464581	1.007198028	0.599632511	0.871077048	0.305552292	0.287546381	-0.233562762	-0.950746037	-1.571733424	-1.16180259	-1.186822216	0.22194144	-0.165158552	-0.464753543
ANKRD31	0.006091362	-0.48553637	-0.227069042	2.03775055	1.843593921	0.924949405	-0.442415959	1.149590817	1.199655595	-1.405906964	-0.237665169	-0.981839274	-0.138852612	-0.533379717	-0.844161238	-0.287580322	-0.85725592	-0.719969062
RFPL1-AS1	-1.246413849	-0.435249087	-0.522840522	1.763055366	1.99099281	1.05104066	0.106578064	1.43250878	0.640953033	-1.264554666	-0.64486319	0.138005646	0.09554184	-0.735350753	-0.096363366	-0.813119839	-0.651575199	-0.808345728
SLC27A3	-1.183599614	-0.658563973	-0.60970901	0.816172685	1.024877703	2.963520212	-0.817504494	0.601865838	0.794998366	0.054206996	0.243545085	-0.569572402	-0.424517836	-0.929824605	-0.674524875	0.35199892	-0.228769281	-0.754599714
GPR157	-0.9862611	-1.515502636	-1.492320532	1.528478086	1.764444583	1.508781589	-0.330937458	-0.544670827	0.206932893	0.334648793	0.541563792	0.722208302	-0.271540704	0.657217899	-0.327240098	-0.676057439	0.033840838	-1.153585982
LOC221442	-0.182535745	-0.265732356	0.331141371	1.642300007	1.29072579	1.868169423	-0.561651374	-0.142908203	0.628333394	-0.240137712	-0.194398971	0.908151696	-1.794789838	-1.579213048	-0.924385897	-0.259759967	-0.765779124	0.242470554
MARK2P9	-0.134806875	-0.383372554	-0.360647912	0.719862252	2.298978741	1.779455962	0.050239773	1.403997237	0.761483394	-1.171928356	-0.502205039	-0.188823999	-1.040773527	-0.567665443	-1.112177376	-0.657862784	-0.597499341	-0.296254154
TLR9	-0.924670576	-1.089757339	-1.050200495	1.271925212	1.756514233	1.751617395	0.314365502	1.381836532	0.973243768	-0.035297035	-0.597176418	0.100047164	-0.681250108	-1.066758484	-0.417917824	-0.629159618	-0.647501811	-0.409860097
SPOCK2	-0.720911224	-1.05616072	-0.538988609	1.336032598	1.34960055	2.093864452	0.106312532	0.53229869	0.777083099	0.597322935	0.449330196	0.411005536	-0.963215982	-1.187213287	-1.454122499	-0.612712899	-0.516802309	-0.602723059
UNKL	0.219387886	0.095577755	0.002312348	0.814001312	2.038227368	1.925624769	-0.59255513	0.768871899	0.577613383	-0.149777463	-0.162550216	-0.631672002	-0.574596289	0.441848758	-1.048029287	-1.783789874	-0.91772683	-1.022768389
SKAP1	-0.270273906	-1.111878313	-0.695708193	1.89419222	1.262484393	1.620336274	0.222376896	0.320596628	1.227807956	0.811813277	-0.020491199	-0.69028399	-1.647758451	-0.784634612	-0.441006467	-0.763894109	-0.638582295	-0.295096107
LOC100129917	-0.637117525	-0.718170046	-0.706509599	1.684242239	1.584831464	1.504842559	0.798512524	1.028166526	1.416428222	-0.536337226	-0.441203832	-0.526262635	-0.680043054	-1.034564349	-0.570040889	-0.65347773	-0.951789259	-0.56150739
GNN	-0.752106326	-0.051741566	-0.469390901	1.576576874	1.567496095	1.627766014	0.328748385	1.210894607	1.252782981	-0.380254605	-0.72494944	-0.850239905	-0.543384717	-0.99923415	-1.319887148	-0.216637112	-0.304088801	-0.952350285
AMY2B	-0.546599889	-1.017429139	-0.27597246	1.448963869	1.380731992	1.941142447	0.46164842	0.641825616	1.228596263	-0.93967155	-1.239507848	0.275548802	-0.414865281	-0.955545663	-1.098279983	-0.096921714	-0.930878903	0.137215021
IGSF9	-0.110277828	0.186639754	-0.032404296	1.363819729	1.592655532	1.810285195	0.141135104	0.554372868	1.069725757	0.199942802	-0.251281551	-0.781604611	-1.078627568	-0.538781494	-0.089505525	-1.099493191	-1.703085208	-1.233515468
C19orf38	-1.451250318	-0.789500054	-1.310603109	0.969752656	1.754518314	2.037045101	0.552122029	0.76709341	0.537531916	0.411166376	0.299037344	-0.386989558	-0.806318654	-0.970992912	-0.702133287	0.003017865	-0.075366337	-0.838130784
LYPD3	-0.159661738	0.035014071	-0.188076688	1.341496991	1.796465329	1.62205896	-0.472844028	1.035093991	1.028691321	-0.787115678	-0.757057333	-1.993832399	-0.137589455	-0.60446398	-0.038506968	-0.404215372	-0.242832886	-1.072624139
TRIM69	-0.939144204	-1.125762941	-0.771636308	1.874819535	1.434162023	1.447974406	0.545028541	1.015023395	1.016614431	0.127267785	0.028297368	-0.262145573	-1.132196213	-1.154318253	-1.022733107	-0.560593805	-0.383177332	-0.137479751
KCNJ2-AS1	-0.468282946	-0.378921742	-1.427036203	1.546650334	1.913391879	1.29511233	0.899506154	0.898230279	0.415524931	-1.01814626	0.164405367	0.052899927	-0.207608496	-1.165566934	-1.496105645	-0.241941871	-0.317633133	-0.464477971
SLC1A2	-0.905998462	-1.228002265	-1.126613122	1.766627823	1.29104933	1.694903597	0.511764182	0.698424057	0.868475463	0.27945004	0.211514877	0.316492955	-1.076270847	-1.193047889	-0.966168205	-0.236104623	-0.581068079	-0.325428832
VMP1	-0.911171321	-0.66584401	-0.499065979	1.964338074	1.341512388	1.443982229	1.724297207	0.885609655	0.4113887	-0.627419138	-0.506409181	-0.655245473	-0.328558777	-0.739555069	-0.917898792	-0.672314752	-0.619240866	-0.628404896
B3GNT4	-0.444393275	-0.557261884	-0.82772062	1.023536851	1.973981011	1.749366714	0.977436825	0.937876957	1.294622865	-0.576945525	-0.559178193	-0.645980461	-0.798740371	-0.839604442	-0.731258091	-0.809551196	-0.495262106	-0.67092506
IGF1R	-0.688248424	-1.21897089	-1.139869746	1.764441173	1.723359592	1.255051805	0.800641703	0.810267103	0.958207809	0.422381041	-0.126259633	-0.165198297	-1.018330872	-1.075951847	-0.550387072	-0.471227901	-0.870879524	-0.409026019
SHISA7	-0.77471343	-0.876296995	-0.756322182	1.435625579	1.719743249	1.587373294	0.67799253	1.244627794	1.295920024	-0.345440114	-0.664193269	-0.413131266	-0.550749232	-0.81986292	-0.957459063	-0.363253617	-0.863957877	-0.575902504
PIDD	-0.205670326	-0.580959688	-0.700292565	1.142753296	1.812506655	1.778477771	-0.797299267	0.205034226	0.634839544	0.876024702	0.711001582	0.704552391	-1.031860587	-0.65812113	-1.169251986	-1.076490797	-1.095007926	-0.550235895
MTTP	-0.721573667	-0.730988515	-0.690028156	1.559368249	1.76863664	1.404307617	0.792201489	1.11323637	1.348295647	-0.529916886	-0.20458904	-0.55955914	-0.417696376	-0.951693758	-0.746524497	-0.753099674	-0.843898788	-0.836477515
SYNPO2L	-0.75887229	-0.599702422	-0.536583305	1.155893501	1.423826594	2.152358235	1.146132989	0.410315689	0.952470247	-0.84716835	-0.987521318	0.54303838	-0.184592015	-1.053294589	-0.99723623	-0.927559596	-0.508306802	-0.383198718
PTPRZ1	-0.685358157	-0.348455103	-0.561173413	1.628962801	1.907243398	1.195461098	1.087807403	0.90930084	0.498887362	-0.005165535	-0.252796231	-0.359694826	-0.131148932	-1.204504463	-0.381456909	-0.455292786	-1.247667386	-1.594949161
TNFSF4	-1.080345539	-1.110404124	-1.16214904	1.479002546	1.655465568	1.585482714	1.090998301	0.710214641	0.928889442	0.00302752	-0.363696736	0.335509319	-0.468757666	-0.972507185	-0.825640466	-0.491944364	-0.492626326	-0.820518603
TPI1P2	-0.821442881	-1.017598705	-0.704631973	2.27449544	1.81758787	0.62435663	0.979091915	0.68301915	0.83001652	0.258563254	-0.210336763	-0.879864626	-0.730334278	-0.395513574	-1.012110397	-0.18471077	-0.617672339	-0.892914473
GAL3ST1	-0.798938619	-0.654909517	-0.679835376	0.880033215	2.136533818	1.69780245	0.241941227	1.342853945	1.331333473	-0.236988748	-0.554246475	-0.688381072	-0.660157431	-0.476307006	-0.582097467	-0.667483302	-0.817282293	-0.813870822
AQPEP	-0.470671765	-1.09684515	-0.49687136	2.186096557	1.050770123	1.473670146	0.30277813	1.128613515	-0.062265324	-0.680369233	0.146007005	0.794531537	-1.396370469	-0.753323516	-1.050571036	-0.163549697	-1.05811377	0.146484308
EFHB	-0.478624657	-1.128266842	-1.317019751	2.241238553	1.29400851	1.171622556	0.550511838	0.647726349	0.3021421	0.883856118	0.090718126	-0.222699862	-1.00815955	-0.984418858	-1.110470906	0.262590471	-0.736786762	-0.457967435
F8	-0.499251991	-0.553329781	-0.800327565	2.017614627	1.385415368	1.303341308	0.792681885	0.800061387	0.611047828	0.064866158	0.251219609	-0.228182166	-0.552587655	-2.010376503	-1.020023412	-0.274091558	-0.468133353	-0.819944184
FYB	-0.510848952	-0.33760184	-0.491253709	1.637338539	1.783054131	1.281487501	0.745875741	1.367548313	1.135572367	-0.402011452	-0.772269637	-0.871809327	-1.063936612	-0.813158416	-0.822122868	-0.729719743	-0.556379836	-0.579764201
SLC6A12	-0.166302778	-0.699103891	-0.470563211	1.588491452	1.345122607	1.767358695	-0.113795184	0.250891579	1.29683073	0.610071825	-0.890112885	0.033437109	-1.725861386	-1.449580552	-0.537622324	-0.063360509	-0.711008851	-0.064892424
CYP26B1	-0.061911822	-0.392552172	-0.744892976	1.507436267	1.471333123	1.717472048	0.814551375	1.271799347	1.046464648	-0.372576561	-0.53783111	-0.339004182	-1.044312822	-0.950820937	-0.6812194	-0.66615065	-1.054282774	-0.983501405
KIAA1045	-1.081184411	-1.035380895	-0.713698928	1.424679566	1.422692115	1.84649028	0.812542805	1.335126697	1.097836485	-0.738932539	-0.335886016	-0.461429	-0.845314743	-0.513908883	-0.739383566	-0.512271772	-0.570732974	-0.39124422
DICER1-AS1	-0.518927946	-0.841304592	-0.937792095	1.176794926	1.861443673	1.655085527	-0.482841194	0.393078433	-1.032175526	1.147643127	-0.329666206	0.133112898	-1.156776028	-1.492656529	-0.374354132	-0.055297811	0.96734955	-0.112716073
LTA	-0.734964942	-0.861824263	-0.883289861	1.370470561	1.584710792	1.736681123	1.004177538	1.205777174	1.170482107	-0.378641723	-0.469736424	-0.486459434	-0.776293085	-0.805754438	-0.727369378	-0.553761799	-0.8365103	-0.557693647
THBS4	0.335301336	0.240414585	0.236454821	1.599454837	1.440137744	1.648938536	-0.849482975	-0.773940738	-0.587418666	0.794179903	0.550342296	0.204538513	-1.753520891	-1.129365082	-1.40754463	0.047293594	0.069744878	-0.665528062
C3orf32	-1.005091975	-0.777970286	-0.736279728	1.2936834	1.947277652	1.444812783	0.958620624	1.024286473	1.0171244	0.429489774	-0.62261769	-0.544074749	-0.871390589	-0.593662773	-0.985045809	-0.642202498	-0.545114999	-0.791844011
LOC440944	-0.798591907	-0.61704208	-0.213718711	1.7275788	1.509311352	1.445145011	1.238542298	1.090270601	0.961470968	-0.769474355	-0.78461455	-0.909934776	-0.307861657	-0.653087258	-0.404747328	-0.704325073	-1.110314146	-0.698607189
ECEL1P2	-0.875682804	-1.002380504	-0.946437027	1.850089903	1.651070194	1.179097155	0.798342233	1.291025248	0.400135166	0.247779866	-0.053392927	-0.380366583	-1.367787857	-0.150538659	-1.149399009	-0.213418501	-0.786408665	-0.491727228
CTRL	-1.036622149	-1.123091893	-1.043145764	0.998512318	1.039234407	2.641851831	0.952451261	0.608417862	0.478245158	-0.757623691	-0.187697615	0.512546129	-0.465075241	-0.339641838	-0.487197736	-0.423553486	-1.162312626	-0.205296928
C9	-0.664616873	-0.936452188	-0.838975825	1.513784207	1.695678549	1.459334739	1.146912906	1.204745828	0.989310344	-0.454419522	-0.223000815	-0.299795108	-0.762769672	-0.743743585	-0.911440906	-0.719759309	-0.881204218	-0.573588549
ELN	-0.354255487	-0.564746607	-0.875322445	0.950844488	1.696831154	2.018354938	0.396935335	1.020233076	1.147226983	0.542770339	-0.01909792	-0.919688598	-0.844855059	-0.842859747	-0.945638718	-0.872896271	-0.867475998	-0.666359463
CSMD3	-0.786123593	-0.8407969	-0.947562147	1.626070316	1.4836142	1.550179821	0.518803175	0.867760981	1.13693839	0.218988189	0.0380573	0.441869181	-0.960346204	-1.046546227	-1.124945435	-0.588732908	-0.993859667	-0.593368472
PADI4	-0.955511505	-0.720912326	-0.843755151	1.189738826	1.819761927	1.650098708	0.793465532	1.023807569	1.274212897	-0.201825183	-0.164437996	-0.225034504	-0.421557244	-0.444864162	-0.782861767	-1.025448649	-0.894922519	-1.069954451
LOC100507564	-0.948709095	-0.694611165	-0.274264007	2.338144664	0.774929434	1.545457932	0.76143772	0.859010443	0.226023587	0.453488745	-0.109446778	-0.909122526	-1.280900504	-0.15353176	-0.374859142	-1.471566165	0.092001207	-0.833482591
MYRIP	-0.652835925	-0.718481519	-0.726763319	1.541073608	1.57832655	1.529124813	0.841242363	1.105606186	1.006800384	0.157765402	-0.034566939	-0.126566777	-0.955566892	-1.093574158	-1.293450233	-0.664731398	-0.733742917	-0.759659229
LOC100128164	-0.836623708	-0.294557099	-0.10731307	1.344961886	1.962183537	1.340858402	0.0386904	2.013688261	0.431377626	-0.607959972	-0.713191018	-0.61185813	-0.080805701	-0.978960206	-0.820902156	-0.381721114	-0.739892904	-0.957975035
FERMT3	-0.581158244	-0.849507304	-0.455942917	0.947051245	1.647542659	2.051641367	-0.111008463	1.134838223	1.361517821	0.10375887	-0.555135953	-0.867337882	-0.719228095	0.127830969	-0.296115941	-1.314814655	-0.907923976	-0.716007723
FBXL19-AS1	-1.227094468	-1.024406239	-0.515625316	1.515614391	1.217515837	1.91059464	0.585887183	0.294390876	0.878780268	0.414257957	0.182087387	0.161541332	-1.588274177	-1.038427113	-1.180974913	0.171387291	-0.425391093	-0.331863842
LOC644656	-0.842379743	-0.979067325	-0.192723836	1.138481028	1.696934763	1.803800899	0.964133818	1.077824423	1.045743462	0.083238102	-0.983654703	-0.900344405	-0.4285383	-0.578214461	-0.370289924	-0.592785127	-1.008606822	-0.933551849
VAMP1	-0.115869343	-0.542074557	0.174992898	1.740461001	1.143814184	1.751922259	0.871699094	1.111468179	0.652924016	0.181056248	-0.569391113	-0.501717091	-1.447003331	-0.801370328	-0.689483382	-0.768392517	-1.192929632	-1.000106587
CCDC146	-0.319049953	-0.423757789	0.189552806	1.674073072	1.502207901	1.459736021	-0.59374946	-0.210464385	-0.219977032	0.374869161	0.053659369	0.717805634	-1.357245644	-1.820521115	-1.661227851	0.355458164	-0.252854063	0.531485161
TMEM117	-0.44040739	-0.354790804	-0.310708087	1.901329684	1.502679323	1.231609276	-0.282125606	0.000671563	0.22333422	0.480648354	0.585355194	0.445215411	-1.368721133	-1.726053503	-1.85204623	-0.019837479	-0.075355427	0.059202633
WNK4	-0.913439937	-1.404957766	-1.19191629	1.105827034	1.04483305	2.479861306	-0.091914547	0.577352736	1.009205137	0.055732599	0.033267242	0.82507491	-0.547826498	-0.630483442	-0.649692278	-0.749533004	-0.728162399	-0.223227853
TRNAU1AP	-0.292526146	-0.211669792	-0.068416643	1.395757075	1.733578127	1.498949564	0.862095906	1.333441376	1.032548444	-0.591962577	-0.954661357	-0.906859636	-0.75551701	-0.560044751	-0.758135506	-0.912531404	-0.901437178	-0.942608493
DKFZP434A062	-0.928560208	-0.766623625	-1.328670371	1.373580065	1.51094366	1.74278159	-0.257716296	1.035442408	0.66899202	1.030401534	-0.656610169	-0.967354304	-0.45797298	0.696524047	-0.67687331	-0.491638423	-0.725134137	-0.8015115
LOC286059	-0.805669019	-1.289430644	-1.060738471	1.606066411	1.643705682	1.3706208	1.167037295	0.704938273	0.738359837	0.123054715	0.285989302	0.168186071	-0.526894895	-1.099161283	-0.920640028	-0.739351873	-0.857539827	-0.508532347
GPR75	-0.400925858	-0.47440822	0.218006808	1.420445181	1.658549709	1.540768203	0.598972613	1.105982224	1.22266757	-0.716887601	-0.965425126	-0.253867666	-0.555170143	-0.855244809	-0.471677094	-0.887441282	-1.540266841	-0.644077669
GRIN2C	-1.150922391	-1.230538227	-0.841704221	1.541499967	1.207770787	1.870486272	0.089193043	0.383851094	0.733160194	0.71098079	1.051684284	0.009802044	-0.993849839	-0.990515967	-1.143635378	-0.342161211	-0.377898763	-0.527202477
LOC219347	-0.864961593	-0.73984333	-0.787763758	1.734309195	1.042158517	1.842793508	0.272151911	1.26430107	1.409040231	-0.450956968	-0.094159498	-0.375552809	-0.832965544	-0.67383162	-0.823853338	-0.055404838	-0.851344913	-1.014116223
LOC100289187	-0.907128135	-1.363657598	-1.856387176	0.793935931	1.920444807	1.903893048	-0.119307869	0.438961832	0.42032941	0.446222357	0.425952973	-0.088564855	-0.441385246	-0.954145891	-0.839651577	0.542078126	-0.174029067	-0.147561069
LINC00476	-1.130678582	-0.741376351	-1.209944926	1.453434717	1.593788516	1.570482383	-0.018639315	0.559877952	0.342336938	0.448209118	0.418868968	0.551175138	-1.400040611	-1.285115457	-1.336470383	0.030767675	-0.106749683	0.260073902
N4BP2L1	-0.444963705	-0.89043833	-0.483525079	1.470000378	1.112587287	2.034704226	0.068278574	-0.066870115	-0.271656359	-0.334353254	0.625796875	1.581285756	-1.056256515	-1.123505921	-1.245339483	-0.383951832	-0.966122439	0.374329936
PHYHIP	-0.006324364	-0.473860852	-0.949582173	1.371981403	1.537868967	1.703450901	-0.038803199	0.58873286	0.994542982	0.408747946	0.613253226	0.336143243	-1.332632916	-0.645322534	-1.503206065	-0.959778798	-0.774119687	-0.871090942
MYT1L	-0.053481924	-0.68257744	-0.424103552	1.859786521	1.512773354	1.240431083	1.127054134	1.442232819	-0.009574559	-0.642410189	-0.618609851	-0.703827848	-1.279286103	-1.011746101	-1.275869278	0.011829845	-0.332221807	-0.160399103
CMYA5	-1.101455932	-0.770081323	-0.620613279	2.160041824	1.379406111	1.073391986	0.502015711	0.999165557	1.194917179	0.094273179	-0.451019204	-0.043111811	-1.161760793	-1.374538225	-0.640420715	-0.390557827	-0.553047204	-0.296605232
CAMK2B	-0.749306988	-0.888579167	-0.551953146	0.653476131	1.649508857	2.309001194	0.441508506	0.907484698	1.411577445	-1.066480949	-0.531528767	-0.13217967	-0.443256572	-0.298414177	-0.241270585	-0.949736915	-0.670984548	-0.848865348
C10orf111	-0.666993506	-0.93587454	-1.456080698	1.016931364	1.376176396	2.214347759	0.110172827	0.241924652	0.881486863	0.120671892	-0.064211877	1.153748924	-0.230469026	-1.275432313	-0.765147886	-0.205010751	-0.949716317	-0.566523763
LOC255512	0.345944772	-0.547804526	-1.374952383	1.182358005	2.176764518	1.24533748	-0.75693833	-0.415166059	-0.881909623	0.776851887	0.551377891	0.588801044	-0.276542628	-0.127845492	-1.723853701	0.460509439	-0.29447245	-0.928459843
FRMD6-AS1	-1.381238821	-1.258062212	-1.345834503	1.529385168	1.702241259	1.369404443	0.624929066	1.405114904	0.577728217	0.039300174	-0.463158698	-0.382870902	-0.357125156	0.20616639	-0.761902454	-0.484199261	-0.410168278	-0.609709337
CUBN	-0.465285803	-1.284056083	-1.166721306	1.553317027	1.659796559	1.387639211	0.423077907	0.927796537	0.688724027	-0.120511887	0.207167906	0.78746639	-1.405510117	-1.058760555	-0.816183766	-0.401498047	-0.727288066	-0.189169934
TMEM200B	-0.325831929	0.163981254	-1.05346375	1.735503061	0.979536102	1.882432149	1.039243618	1.301826028	0.43152323	-0.513513318	-0.713798217	-0.52325547	-0.414038278	-0.051369864	-0.947951122	-0.767733367	-1.336264003	-0.886826125
LOC388630	0.305989285	-0.019328171	-0.699642652	1.668173451	1.762210108	1.166290314	0.372603477	1.015066764	1.089139359	-0.226701791	-0.205373419	-1.090276522	-1.386382834	-0.36584307	-0.903623464	-1.157777946	-0.193049575	-1.131473314
EVPL	-0.715848218	-0.76002337	-0.7859933	1.036417442	1.985091037	1.570373895	0.458272263	1.337717743	1.406080982	-0.099563973	-0.498646	-0.549910694	-0.672203265	-0.587425648	-0.702977567	-0.681001835	-0.917600315	-0.822759177
PPL	-1.18474103	-0.854930734	-1.169423543	1.200928898	1.796518543	1.593691579	-0.447390313	0.145705603	0.428356118	1.254111938	0.664330826	-0.556519935	-0.582078877	-1.152790423	-1.200917047	0.232508405	0.353147635	-0.520507644
SERPINF2	-0.673607823	-0.690857165	-0.837685034	1.361805212	1.494020151	1.729974849	0.857320834	1.229102278	1.379120528	-0.352494463	-0.315998022	-0.703651055	-0.751500444	-0.521599909	-0.73125439	-0.817452246	-0.902580133	-0.752663168
KCNIP1	-1.012289992	-1.121059643	-0.876354247	1.083917723	2.471785423	1.02318731	0.077664089	-0.335097722	-0.474084283	1.340774449	0.49479595	-0.250460044	-0.90254586	-1.076817669	-1.026690591	0.259148503	0.268766266	0.05536034
SYTL2	-0.880196947	-0.742843887	-0.857273897	2.030309088	1.379756646	1.16845912	1.288891499	0.99745628	0.95349573	-0.076695804	-0.40703685	-0.585189908	-0.391856463	-0.966663417	-0.770070126	-0.309388238	-0.829740282	-1.001412544
SCARF1	-0.386292233	-1.081888172	-1.22180226	1.364320104	0.807215296	2.402359507	0.01944632	1.035418154	1.082396253	-0.807906553	0.210213647	-0.533724635	-0.310863592	0.431511206	-0.660049655	-0.539741533	-0.786140242	-1.024471611
MYOZ3	-0.770528464	-0.788693663	-0.622338341	1.578201177	1.252997478	1.742675942	0.91235523	1.091075755	0.827626975	-0.218549584	0.163015842	0.132445848	-1.249367249	-1.46233484	-0.920713662	-0.645572717	-0.592552953	-0.429742774
CRTAC1	-0.038448389	0.151452439	-0.970483799	1.147329578	1.490276767	1.934854468	-0.493376059	1.542908809	0.841895999	0.109233338	0.22846164	-0.907459549	-0.867532179	-0.902797625	-0.941425835	-1.145063535	-0.778730229	-0.401095838
LRRTM2	-0.221250078	-0.520492105	-0.88882855	2.032730618	1.409933082	1.128683705	0.652898505	0.310875305	0.445805426	1.077320328	0.345954957	0.143523622	-0.661240589	-1.517537178	-1.072433599	-0.55872189	-0.893783772	-1.213437788
PLIN4	-0.803523601	-1.477356364	-1.049272706	1.283530218	0.974812882	2.312915096	-0.190347756	0.597902507	0.40848631	1.019447799	0.248702814	0.322600677	-0.873833616	-0.750153954	-1.268853781	-0.417606332	-0.477020654	0.139570461
AP3B2	0.157723168	-0.641547609	-0.94724599	1.837767192	1.557137859	1.160499389	0.154206496	0.131833204	0.223623909	1.67939796	0.084126219	-0.901269422	-0.860653012	-1.480497087	-1.232193278	-0.135098107	-0.334486961	-0.45332393
CLDN16	-0.95647799	-1.331899677	-0.641865743	1.51109387	2.083836987	0.959374274	0.202228172	0.567599332	0.296566376	-0.089896049	0.142566164	0.455266139	-0.453685108	-1.46773704	-1.465889952	0.936712612	-0.387822956	-0.359969408
ASPRV1	-1.085176981	-0.65425883	-1.048448505	1.022169061	1.729189632	1.801220452	0.712568404	1.14346569	1.037477268	-0.006599195	0.26695005	-0.477839461	-1.004901625	-0.953920373	-1.044797284	-0.287560247	-0.761457316	-0.388080738
LOC100630918	-0.268524074	-0.618895235	-0.579363849	1.311891869	1.417411711	1.822425352	0.936656905	1.253017955	0.88230505	0.051571065	-0.181379894	-1.266000577	-0.645444722	-0.289588967	-0.819583301	-1.151985079	-1.120691903	-0.733822306
LOC100128288	-0.779914242	-0.910939801	-0.437848286	1.929996511	0.872093849	1.749500303	1.105405341	0.769544273	1.220941636	-0.262082953	-0.346631699	-0.870493388	-0.264782202	-1.10883497	-0.447090785	-0.215175992	-1.100359667	-0.903327929
UNC5CL	-0.787486396	-0.975154698	-0.928057286	1.007686751	1.569517517	1.970622991	-0.344191927	0.734588878	0.452325965	0.388859564	0.377551412	0.919227866	-0.986170534	-1.383259216	-1.259339653	-0.389373449	-0.690177776	0.322829991
TIGD3	-0.350448457	-0.482248683	-0.395345807	1.275538302	1.530184234	1.741329845	1.006866834	1.328231447	1.051792	-0.567483161	-0.22996298	-0.486734269	-0.9714595	-0.736634776	-0.834357195	-1.057797498	-1.035689386	-0.78578095
GRIP2	-0.585553021	-0.504183349	-0.95405792	1.671948225	1.6775375	1.196936673	0.76607599	1.090089196	1.102832486	0.181551947	0.138398005	-0.196309463	-1.01121443	-0.601512228	-0.917506962	-1.047115557	-0.881618966	-1.126298128
PXT1	-0.653936688	-1.025866293	-0.952379918	1.717436351	1.661466977	1.161206892	1.330181092	0.873424273	0.488195403	-0.02172198	0.361171193	0.237885622	-1.030811022	-0.964059152	-0.805409246	-0.760786053	-0.996676774	-0.619320676
VAMP8	-1.416980559	-1.113710702	-0.890330982	1.608999635	1.717631422	1.208830919	0.326558736	0.980577291	0.68677014	-0.450672028	0.092284237	0.66382603	-1.263503001	-0.63419919	-0.357899088	-0.892729418	-0.768204691	0.502751248
GUCA1B	-1.210384066	-1.361320986	-0.721914189	1.090440402	1.496375904	1.945143503	-0.207514948	0.207271033	0.241849276	1.093454052	0.131869788	0.44698887	-0.634919741	-1.39536452	-1.40387052	0.012549735	0.004218302	0.265128106
NLGN4Y	-0.767195898	-1.103703092	-1.002361407	1.715834305	1.04903321	1.766893531	0.291531111	0.316443693	1.045124248	0.233971444	0.338922074	0.689946117	-1.136123913	-1.174264137	-1.331834125	-0.798595292	-0.000234571	-0.133387299
GOLGA6C	-0.670414161	-0.762015219	-0.642298088	1.62315542	1.481992595	1.426382646	1.043816009	1.253339619	1.338609696	-0.482809282	-0.693836108	-0.882963078	-0.670877763	-0.686489714	-0.649816314	-0.756575642	-0.744041007	-0.525159607
CSTF3	-0.280803356	-0.304398454	-0.304219073	1.778850143	1.521793455	1.228855121	0.518743991	0.272774567	0.083968441	0.271208513	0.575594223	0.639643853	-1.168516584	-1.68159551	-1.978158232	-0.492196017	-0.328093727	-0.353451357
LOC100506757	-0.95181749	-1.025202418	-0.491087924	1.391226139	1.568921762	1.568229086	0.765678369	1.101474666	0.667999841	-0.408674863	-0.481089524	0.542210368	-1.168183237	-1.399887819	-1.052632902	0.288778308	-0.26818457	-0.64775779
ZBTB7C	-0.613391095	-0.420833331	-0.505949363	1.448089652	1.82032951	1.25577181	0.617118948	1.087214851	1.170794473	-0.340994002	-0.060851669	-0.482871714	-1.918788398	-1.129081254	-0.597250051	-0.500623882	-0.481792508	-0.346891977
ADCK3	0.38446785	-0.087040167	-0.067094616	1.188486096	1.580128339	1.754020527	-0.702312892	0.112616342	0.230367503	0.802776069	0.880414095	0.364068059	-1.458404507	-0.471980605	-0.684241061	-1.322803445	-1.107311004	-1.396156584
NOTCH1	0.225371196	-0.257307872	-0.694784507	0.919010434	2.045257849	1.557685881	-0.349656353	0.900609211	1.251997397	0.094210885	-0.021216767	-0.183994533	-0.585324777	-0.195083375	-0.846333773	-1.692669806	-1.296612713	-0.871158379
FLJ36777	-0.925376848	-0.828516432	-0.618143261	1.298407722	1.974149658	1.249153491	1.156766335	0.448071142	-0.304577334	1.066865318	0.453787863	0.183368075	-0.620067152	-1.250134893	-1.19017488	-0.443440063	-0.836818048	-0.813320693
BCRP3	-0.342368285	-0.535102654	-0.843604466	1.32960215	1.735055474	1.456993072	0.500076849	1.294319084	1.074727953	0.22158955	-0.326949442	-1.202034176	-0.408675472	-0.251336474	-0.82195783	-0.366103621	-1.03137626	-1.482855451
LEKR1	-0.770427164	-1.307870494	-1.286997109	0.991238158	1.828245027	1.701812119	0.910709334	1.11271333	0.209641146	-0.417841101	0.779242328	-0.089633502	0.066140292	-0.686646483	-1.06641391	-0.60122138	-0.69935486	-0.673335731
MFNG	-0.734885337	-0.690580541	-0.596457624	1.250351274	1.100878734	2.16952065	0.809959845	1.267093245	1.299216197	-0.60860722	-0.236159747	-0.435499683	-0.832289371	-0.619993861	-0.683974828	-0.704031597	-0.878930907	-0.875609228
CDK5R1	-0.618685472	-0.778857702	-0.305111322	1.365310809	1.564215087	1.59086875	0.982271493	1.284893379	1.168362502	-0.658858832	-0.799243224	-0.567517387	-0.387973736	-0.363282112	-0.444427736	-1.165493445	-1.177903408	-0.688567644
LOC283693	-0.633007859	-1.530116009	-0.726188512	1.496591837	0.848278071	2.173863338	0.330417124	1.045298613	0.480332941	0.932386429	-0.400732185	0.055234996	-0.82531444	-1.413752714	-0.327003233	-0.658533414	-0.436979705	-0.410775278
LAMB2P1	-0.970849539	-1.06141622	-0.863374762	1.550130715	1.372863029	1.58710086	0.576192339	0.150979264	-0.005967505	0.454212313	0.758670272	0.850088117	-1.366462972	-1.288415951	-1.212280113	-0.184672575	-0.636226054	0.28942878
ITGA2B	-0.719331545	-0.36965288	-1.082634314	0.918829582	1.280122519	2.310691789	0.466899925	0.98451455	0.963439018	0.084270426	-0.123655136	0.294346242	-1.079015418	-1.16037702	-1.344349158	-0.375277533	-0.767498001	-0.281323043
RAPGEF3	-1.323107571	-0.866002692	-0.453945417	0.860839901	0.954972828	2.690914772	-0.499225682	0.397568797	0.981926724	-0.195153489	0.721069479	0.52493702	-1.401166866	-0.244099391	-0.616250311	-0.580461649	-0.496199136	-0.456617319
RXFP1	-0.299370567	-0.589543094	-0.291637604	1.548412976	1.477937568	1.475207034	-0.549175044	0.733016329	0.204580791	-0.234930336	0.122525442	0.682485171	-1.643809977	-1.528379991	-1.680028582	0.623319063	-0.187377919	0.136768739
RAPGEF4	-0.32486202	-0.167622508	-1.106324529	1.893404123	1.367967911	1.239991197	1.294058141	1.085637941	0.360684731	0.184809751	-0.075688589	-0.462931361	-0.886969907	-1.186190728	-1.439592911	-0.662367084	-0.350100265	-0.763903894
MYLK4	-0.099928486	-0.449949724	0.431873986	1.316626108	1.86386012	1.317162175	-1.537574941	0.122096068	0.205512237	-0.140468117	0.282893284	0.174798684	-1.142067018	-1.628361922	-1.636744474	0.210108821	0.058491188	0.651672011
TPTE2P1	-0.906925602	-0.830542999	-0.392599035	1.746826572	0.912214223	1.833415017	0.954842163	1.525131171	0.012677752	-0.398952454	-1.184750233	-0.631884174	-0.269717319	-1.004167753	-0.639238194	0.363893488	-1.124844743	0.034622119
CHD5	-0.308917005	0.04719145	-0.77532571	1.192717689	1.879323623	1.418428618	0.232783769	1.61482642	1.080203515	-0.548024864	-0.346153275	-1.15831883	-0.82680173	-0.612018528	-0.07208082	-0.965293006	-0.797460772	-1.055080544
GPR156	0.006437031	-0.2737139	-0.442161617	1.749763068	1.715854207	1.022474036	0.776984727	1.272088833	0.755717799	-0.973649199	-0.664709629	-1.675460195	-0.546060417	-0.04784002	-0.366287367	-0.815051852	-0.261040017	-1.233345488
NOS1AP	-0.103792509	-0.726517985	-0.572316273	1.457331268	1.573118991	1.456569797	-0.048255844	1.080033421	0.804815773	0.50531542	0.234431775	0.505473066	-0.636525189	-0.88454664	-0.787259165	-0.873869565	-1.427791591	-1.55621475
LOC283104	-0.476424267	-0.718216817	-0.177346624	1.886234067	1.46255286	1.13082219	0.592836291	0.769145018	0.321587252	0.685243989	-0.452491365	-1.071173319	-0.277165861	-1.594581641	-1.719308188	0.514988683	-0.158344194	-0.718358073
MDM2	-0.587986439	-0.55135676	-0.542110466	1.726477428	1.427140604	1.322869005	1.096356377	0.659596167	0.703499329	0.251691554	0.427659489	0.406379258	-0.931607665	-1.125085275	-1.039634533	-1.111009984	-1.171601937	-0.96127615
FRMPD2	-0.928152764	-0.788713271	-0.91584878	1.610466466	1.440242031	1.402526327	0.539146609	1.05162193	1.345109798	-0.198695884	0.478004774	0.170732164	-0.793912809	-0.846827156	-0.878004074	-0.801144747	-0.944814007	-0.941736607
MOBP	-0.888687296	-0.908357184	-1.046951838	1.083143858	1.777731992	1.591849322	0.505779189	1.619413015	1.206077556	-0.308125057	-0.485272853	-0.256644623	-0.570588181	-0.693263961	-0.697829004	-0.83603694	-0.773787422	-0.318450572
FLJ16779	-0.956853284	-0.920559	-0.942331215	1.555257097	1.546706211	1.347051499	0.435304018	0.904959104	0.975279883	0.656204561	0.617063167	0.203244952	-0.925147488	-0.863280328	-0.840488769	-0.931548819	-0.976759604	-0.884101983
FNDC7	-0.87489195	-0.839847417	-0.860846569	1.377858125	1.536615197	1.533875717	0.816003556	1.370444804	1.352674361	-0.122947998	-0.501453987	-0.284040404	-0.507383864	-0.784918629	-0.838191629	-0.757549039	-0.809846813	-0.80555346
TGM5	-0.720203461	-0.864757552	0.141020305	1.286711299	1.132031227	2.028497308	0.733603996	0.639500454	1.478252944	0.247305446	-0.359541723	-0.160419909	-0.741478778	-0.862205512	-0.869215725	-1.191405792	-0.903118397	-1.014576132
LOC100506804	-1.072968826	-1.314394139	-1.449650843	1.511058781	1.554956715	1.378943417	0.821353361	0.845080214	1.040681346	-0.458374409	0.333356985	-0.155100802	-1.088030218	-0.347269595	-0.672362619	-0.753036758	0.274218272	-0.44846088
RASD2	-0.763137435	-0.400739202	-0.157539401	1.622404699	0.958805842	1.863362141	0.107954883	1.277299859	0.669489098	0.746529782	-1.01412736	-1.684181523	-0.872279423	-0.192077737	0.026906303	-0.907681839	-0.285422678	-0.995566011
PLXNA4	-1.130831943	-1.090167949	-0.37222064	1.733423408	1.227392373	1.478647684	1.020200063	1.197694625	1.252459578	-0.219096	-0.416986553	-0.515748102	-0.853086338	-1.068797743	-0.60976141	-0.694368876	-0.475485635	-0.463266545
OPRL1	-0.462441315	-0.121209585	-1.060249126	1.29031487	1.582025085	1.56337942	-0.33100408	0.885804122	1.096188618	0.115061632	0.187619364	-0.485489777	-1.535018465	-1.326862208	-1.473191162	0.255146183	0.288793204	-0.46886678
C2orf55	-0.93705133	-0.901448168	-0.810043396	1.186637682	1.933999445	1.314815489	0.402071095	1.359801856	1.384377237	-0.170557028	-0.67503442	-0.817785564	-0.905957971	-0.181315767	0.123734457	-0.689872674	-0.956507453	-0.659863488
LYG1	-1.153985485	-0.734529384	-0.701943866	1.553771647	1.548719018	1.330895081	1.070105001	0.820498473	1.14290993	-0.013520313	-0.363603134	0.040142889	-0.964218927	-1.400291385	-1.253232604	-0.239663315	-0.486440116	-0.195613509
TSPAN11	-0.671034392	-1.150701565	-1.194110298	1.594327792	1.435092955	1.398829844	0.680138902	0.671134994	0.917647806	0.526205674	0.555278839	0.455277604	-0.819527652	-1.165555455	-0.800370726	-0.643396727	-0.960288049	-0.828949543
LOC100128788	-1.06616573	-1.205243393	-0.887447092	1.258711841	1.069192083	2.095623896	-0.064456524	1.578863559	0.492617561	0.708616723	-0.19608908	-0.342297097	-0.586691042	-1.392650007	-0.205876786	-0.16298503	-0.825977914	-0.267745967
HSD3BP4	-0.408441019	-0.723088036	-0.374070039	1.61603315	1.065845783	1.735269766	0.718096298	0.917590493	0.912627303	-0.047953399	0.195080571	0.570375761	-0.888446772	-1.221548015	-1.336815519	-0.914076065	-1.296507921	-0.519972339
CROT	-0.49638871	-0.534627238	-0.376209458	1.944720934	1.382472282	1.089672544	1.017507817	0.747675215	0.832480983	0.604476482	0.140672987	-0.020720199	-0.996639925	-1.145561632	-1.110751011	-0.814474876	-1.188840977	-1.075465219
CCDC13	-0.691689384	-1.338370469	-0.801104415	1.26999417	1.732435784	1.413410861	-0.252056967	-0.015335432	0.58448443	0.92418205	0.920996955	0.923887709	-1.124052715	-1.243902989	-0.964961405	-0.159159406	-0.752626141	-0.426132637
ZNF585B	-0.971172882	-1.293849915	-1.115235316	1.692151644	1.474014129	1.249095626	-0.342856129	0.278550431	0.536934573	1.099981584	0.39908579	0.865946682	-0.510464852	-1.663751004	-0.721664909	-0.15052308	-0.297532153	-0.528710219
PTAFR	-0.509148366	-0.276292542	-0.382670759	1.194378351	1.566404128	1.652031934	0.778247801	1.389292363	1.362810798	-0.618760862	-0.376131823	-0.579921754	-0.827910251	-0.947760258	-0.553441609	-0.852988223	-1.03031868	-0.987820248
MPP4	-0.220297131	-0.889626793	0.612778622	1.624485981	0.887545967	1.898254529	0.806184388	0.610024466	0.401496849	-1.113407581	-1.353932199	-0.669945432	0.558232881	-0.033193882	-0.278134807	-0.150851295	-1.444105383	-1.24550918
ASCC3	-0.700441169	-0.64007439	-0.683242546	1.642495843	1.525895714	1.240086474	0.796690434	0.834014656	0.939429193	0.318203646	0.395045536	0.465228282	-0.94001919	-1.315306951	-1.005561132	-0.928487125	-1.026438055	-0.917519221
ITGAM	-0.925783902	-0.771243	-0.672267613	1.204228763	1.499355996	1.701720882	0.619745195	1.525744495	1.256639614	-0.043156653	-0.695587183	-0.261750163	-0.314468362	-0.648356426	-0.586632202	-0.960976969	-1.043575863	-0.883636608
TRPM3	0.506681224	0.023049357	-0.493484975	1.774273381	1.717677505	0.907783726	0.867330292	1.253267797	0.410141278	-0.477020785	-1.021263619	-1.254459852	-0.659445812	-0.403957637	-0.503921518	-0.161457456	-0.871666098	-1.613526809
SYN1	0.132340769	0.220115411	-0.688320288	1.769211066	1.748785575	0.881695768	0.62931222	0.705630955	0.996351899	-0.61356187	-0.664227965	-1.575160383	-0.237104887	0.009877089	0.073807382	-1.109997539	-0.681758825	-1.596996379
LOC100216001	-0.66759684	-0.341501446	0.101580753	1.113221212	1.263371118	2.021627742	0.593838421	0.782041753	1.190728625	-0.366258752	0.15919767	0.160779031	-1.295908572	-1.477303882	-0.818854257	-1.301406167	-0.767543909	-0.3500125
CFL1P1	-1.029138995	-0.916675684	-0.885156515	1.646314479	1.299930979	1.451105797	1.061288999	1.261683665	0.930964331	-0.660838423	0.129853026	-0.112964267	-0.828626558	-1.266597033	-0.62096695	-0.046699629	-0.909669776	-0.503807445
FSTL4	-0.826305615	-0.841665494	-0.687272488	1.376267595	1.471265474	1.54451572	1.10795244	1.121970523	1.310692446	0.078364141	-0.176468359	-0.514443187	-0.716172979	-0.966375179	-0.800107995	-0.824184537	-0.678661979	-0.979370528
LOC285359	-0.584683535	-0.87410023	0.347674482	1.592890524	1.524855052	1.274061216	0.210441459	0.342206656	1.034693054	0.599891591	0.028992047	-0.103282501	-1.408149343	-1.407038529	-1.798272499	0.122668149	-0.631843425	-0.271004168
ANKUB1	-0.915864588	-0.880067367	-0.810291859	1.369939989	1.704375095	1.315921326	0.990354041	1.264071832	1.213341736	-0.260950159	-0.114097476	0.023406639	-0.702697023	-0.823824866	-0.959704038	-0.631090719	-0.850928946	-0.931893616
PRKY	-0.599996028	-0.842330584	-0.406165396	1.520941578	1.471627635	1.391342347	0.736668583	0.360623545	0.911916099	0.213205333	0.775074906	0.447273542	-0.514451699	-0.991530034	-0.609340049	-0.828473715	-1.724203036	-1.312183028
TEK	-0.075318187	-0.683032939	-0.691357734	2.146750361	1.402023336	0.834329226	1.628684811	0.686494283	0.159836884	-0.096796708	-1.437658528	-0.64358191	-0.037445096	-0.158541561	-1.00257624	-0.07678892	-1.286535752	-0.668485328
RPL32P3	-0.787150067	-1.075139159	-0.405766492	1.240692066	1.521419108	1.62078042	0.08550012	-0.108327161	0.320469787	0.618036112	0.086428973	0.742096781	-1.773548044	-1.743508933	-0.993592763	0.109534116	-0.033533266	0.575608403
LOC284798	-0.895717618	-0.649396516	-0.753720224	1.364236188	1.645182013	1.37032705	1.060209508	1.418553668	1.153745195	-0.030159437	-0.318789693	-0.55403426	-0.851884801	-0.744724208	-0.923566261	-0.808337595	-0.723521519	-0.758401491
MBD5	-0.061240892	0.036216392	-0.164495222	1.637206382	1.494937231	1.245736187	-0.281376578	-0.239919916	-0.251279014	0.506386818	0.706848582	0.730324568	-1.530921351	-1.899574887	-1.744927846	-0.09725302	-0.017501042	-0.069166391
C1orf226	-0.258443795	-0.618491573	-0.204964877	1.607291207	1.389545369	1.380919032	0.387006282	0.596073232	0.796464494	0.831899961	0.524278704	0.364618732	-1.227883992	-1.044025278	-0.947661566	-0.95655129	-1.360356375	-1.259718267
FLJ39051	-0.82231757	-0.652196704	-1.387904069	1.685196271	1.258499233	1.433646582	0.802924133	1.453136861	0.47969249	-0.287524403	0.353065163	-0.596712375	-1.442199325	-0.750361139	-1.050618397	-0.103677791	0.054874671	-0.427523632
ARHGAP5-AS1	-0.824089339	-0.772401287	-1.149905736	1.323301196	1.758098549	1.289657905	1.155685429	1.216707655	0.956557463	0.218436368	-0.160696201	-0.809248866	-0.862606913	-0.295015616	-0.73832581	-0.461559007	-0.651399068	-1.193196721
PRDM7	-0.850495984	-1.931622154	-0.987413907	1.122163549	1.431710712	1.816959091	0.561807901	0.87469811	-0.303211292	0.578257182	-0.173468934	-0.440722143	0.344284461	-1.371057296	-0.226704967	0.670612371	-0.788984166	-0.326812535
AQP3	-0.40970902	-0.557010874	-0.808294203	1.208147581	1.742469159	1.419550256	0.523282615	1.440755995	1.335247844	0.026375568	-0.824459679	-0.524795662	-0.574940949	-0.244540181	-0.542453189	-1.158092466	-1.289472987	-0.762059809
ZNF596	-0.851323181	-0.973057733	-1.068506613	1.703165597	1.479501292	1.187169974	0.27686343	0.157079342	0.372770434	0.514940259	0.477856996	0.934637188	-1.112267261	-1.762350538	-1.265549743	-0.109323405	-0.228760907	0.267154869
UCP3	-0.51089358	-0.640558022	-0.168651984	1.065828104	1.567222196	1.734183661	-0.050119024	1.416335409	1.271812131	-0.790322676	0.077953133	0.171641238	-0.731893207	-1.486408133	-1.13351275	-0.996952301	-0.590326005	-0.205338187
C3orf67	-0.151201614	0.289334418	0.1298335	1.337262231	1.268714674	1.758297648	0.880108816	0.8417432	1.394349387	-1.184140507	-0.764776996	-0.596802417	-0.744715764	-0.826604941	-0.665001164	-1.02460219	-0.945737073	-0.996061209
DDB2	-0.130338328	-0.087758103	-0.098241909	1.438888487	1.476153305	1.448181764	0.392861561	0.259482808	0.504793417	0.724635938	0.647926238	0.569933465	-1.428412676	-1.459845799	-1.369818136	-0.902352235	-1.131522327	-0.854567472
HSPA4L	-0.595895654	-0.436357043	-0.548152079	1.596720508	1.539562928	1.226688737	0.546067617	0.474547501	0.881621793	0.55452828	0.6634325	0.646368769	-1.256068486	-1.273344324	-0.889082931	-0.97984733	-1.055622259	-1.095168527
TEX14	-0.945850879	-0.444391546	-0.390840908	1.77951125	1.343486095	1.235505701	1.320637523	0.829136343	1.104128875	-0.809060862	-0.803934532	-0.693298134	0.2784641	-0.795569853	-0.198726165	-1.048455307	-0.419121147	-1.341620554
CASP5	-1.461831891	-0.769196182	-1.050807794	1.762412123	1.259364221	1.329785645	0.853317298	0.939659832	1.508000545	-0.642193474	0.025266109	-0.668442521	-0.575574203	-0.612661812	-0.809733327	-0.694492363	-0.337712616	-0.055159591
LOC100506233	-0.501973573	-0.654667105	-0.495287732	1.511992535	1.543354274	1.285446926	1.370533592	1.177206692	0.813860579	-0.759859678	-0.396890905	-1.348354537	0.152384694	-0.322597386	-0.448512174	-1.073632342	-0.731286029	-1.12171783
C2	-1.127365121	-0.771389339	-0.767760783	1.214213659	1.709904023	1.416350181	0.329444948	1.429186445	1.248062825	-0.212155806	-0.17873467	0.173477142	-1.038174843	-1.075262937	-0.722498577	-0.589064746	-1.103339639	0.065107236
ENDOU	-1.013016937	-0.666743228	-0.993395522	1.319159221	1.293714354	1.727060855	0.980740969	1.300777106	1.412216421	-0.477612873	-0.760678349	-0.50102811	-0.289748197	-0.767278206	-0.489187868	-0.447038952	-0.776019062	-0.851921623
KCNS1	-0.580945912	-0.718609226	-0.900875274	1.483938286	1.335342844	1.511880687	1.314814846	1.344090334	0.996849652	-0.075801505	-0.391533059	-0.481606202	-0.817958513	-0.849851293	-1.160674551	-0.662033757	-0.846019235	-0.501008119
KGFLP2	-0.198097337	-1.329847816	-0.326749505	1.897225584	1.054329197	1.378795911	-0.644485864	0.493911065	1.784932396	-0.669634129	0.1136623	0.471616912	-1.360930031	-1.083190157	-0.442484338	-0.718180971	-0.454079419	0.033206203
TDO2	-0.458683987	-0.490823225	-0.522896426	1.369316151	1.75441447	1.197622281	1.187094846	1.38060653	0.883898259	-0.036348772	-0.142301653	-0.593887049	-1.072754794	-1.191625434	-1.184232553	-0.678631654	-0.734819093	-0.665947897
CYP2B7P1	-0.768817659	-1.326502012	-0.768983571	1.139575336	1.344035275	1.834987414	-0.093075395	1.442136189	1.715058478	-0.225228259	-0.606556194	-0.29122185	-0.623522388	-0.740977595	-0.273206488	-0.523607694	-0.570611351	-0.663482237
LOC147727	-0.556278169	-0.695771549	-0.667630731	1.14806259	1.582596575	1.582101057	1.018608807	1.313098976	1.020401201	-0.51792806	0.062728986	-1.217433766	-0.473606095	-0.185207224	-0.625397163	-0.690622273	-0.524087749	-1.573635412
CHRNB2	-0.771944229	-1.019526114	-1.314272116	1.224515883	1.49111922	1.592005222	0.581681414	1.337093778	1.545512394	-0.384783242	-0.312475637	-0.135787644	-0.692043803	-0.778224499	-0.427533447	-0.708211156	-0.41449388	-0.812632143
LGALS8-AS1	-1.385077419	-1.44330056	-1.125866472	1.235467568	1.466501824	1.605468233	1.034931107	1.256471533	0.669998085	0.012861552	0.262754847	-0.087448157	-0.589555159	-0.19104841	-0.778095377	-0.791943855	-0.475045417	-0.677073924
SP6	-1.030451802	-1.523489405	-1.082582209	1.261682082	1.659205713	1.384082186	0.587222646	0.93957874	0.366297582	-0.81625564	0.900923924	0.699107971	-0.302403989	0.015446642	-0.263857442	-1.159898066	-0.735054325	-0.899554608
CAHM	-0.839587825	-1.048723632	-0.944550286	0.981526577	1.818845188	1.504511262	1.082055636	1.051633551	0.836858615	0.236406387	-1.149386978	-1.260622995	0.448575297	-0.477886871	-0.469158972	-0.590739788	-0.844926968	-0.334828197
DHRS3	0.795957145	0.036116466	-0.233593538	1.79426284	1.172376923	1.334051446	0.381494109	0.073844946	-0.542760229	1.024444914	0.114924177	-0.197896255	-0.796399291	-1.617755255	-1.942751388	0.071448181	-0.358605737	-1.109159454
LPAR5	-0.5532517	-1.051373427	-0.954943078	1.053906652	1.678855601	1.567163969	0.959957024	1.07579038	1.467601923	-0.909533635	-0.172524589	-0.470374389	-0.798473907	-0.810463862	-0.762815798	-0.040642904	-1.016698337	-0.262179924
ZNF605	-0.749147304	-0.710785573	-0.733718338	1.586870678	1.624739269	1.087366736	0.993165545	1.592333681	1.186676857	-0.569918804	-0.587916654	-0.702949516	-0.228615899	-0.727701145	-0.796909622	-0.600574023	-0.833225051	-0.829690837
LINC00167	-0.902784533	-1.042400255	-0.635675292	1.169952437	1.161529682	1.961977785	1.408558559	0.995608332	1.251568206	-0.676927369	-0.664734893	-0.756301085	-0.27367932	-0.473884918	-0.260747632	-0.915326055	-0.650051521	-0.696682131
ANKLE1	-0.79314006	-1.130921848	-0.502432573	1.114130351	1.394576368	1.779997326	0.376877815	1.491165198	0.830229042	-0.427563828	-0.834131649	0.07903188	-0.188345592	-1.638281979	-1.089556853	0.019217639	-0.751653737	0.2708025
PRCD	-0.928776774	-0.526745129	-0.369716542	1.529059768	1.154821453	1.604501767	0.300759565	1.42438101	1.484150994	0.000145967	-0.132696468	-0.645794751	-1.270666084	-1.118359043	-1.07400389	-0.483837255	-0.376246021	-0.570978565
KRT18P55	-1.082022725	-0.937539485	-0.922591633	1.543327816	1.479285035	1.265446605	0.998048752	1.359768209	1.025200786	-0.151631415	0.133217344	0.078006418	-0.947650146	-1.051181196	-0.722847466	-0.669210772	-0.567310147	-0.83031598
MPL	-0.772576224	-0.765300268	-0.643817455	1.103728054	0.626937617	2.553188799	0.912382002	1.524986165	-0.209504415	-0.421888422	-0.24197505	-0.050653959	-0.41830052	-1.29487434	-0.785621529	0.410922067	-0.88067974	-0.64695278
MBP	-1.021661755	-0.602276999	-0.947030579	1.44944897	1.643192099	1.186236809	1.166399363	1.322754806	1.185310282	-0.011527571	-0.342726035	-0.658648296	-0.575247478	-1.00189454	-0.843885613	-0.589065537	-0.451516941	-0.907860985
SLC9A5	-1.525486495	-1.542795054	-1.048270528	0.650602261	1.337551403	2.285039053	-0.081877099	0.961289994	0.873299071	0.065022001	0.312982629	0.559515992	-0.930162324	-0.540324678	-0.281055487	-0.310500233	-0.466104731	-0.318725775
COL4A6	-0.358993716	-0.886558445	-0.662807441	1.589284232	1.691173612	0.992187656	1.068282284	0.682773571	-0.263880222	0.650877186	0.69030654	-0.892911573	-1.028254553	-1.67415235	-1.226168863	0.319456469	-0.031547716	-0.65906667
PSCA	-1.195339285	-1.152578637	-1.157958488	1.094590503	1.663632323	1.50988956	0.541185941	1.322542204	0.984341647	0.495206983	0.144796005	0.082514521	-1.130622502	-0.55875764	-0.799002987	-0.60012413	-0.689704039	-0.554611977
ABCB9	-0.523014792	-0.262651217	-0.440115486	0.872608218	1.494960389	1.891147822	-0.00660935	0.63442592	1.41071607	0.702149282	-0.213596015	0.127142174	-1.075869358	-0.319529016	-0.220654493	-1.621719134	-1.277143184	-1.172247829
LOC100507495	-1.296546762	-1.266510416	-1.157681472	1.293956275	1.540132271	1.414179413	0.739823518	1.013314212	0.875666177	0.206752501	0.309136386	0.236842015	-1.068879888	-1.264114934	-0.956813848	-0.218494713	-0.267789314	-0.132971421
ITGB4	-0.484118249	-0.618283922	-1.261506472	0.674160472	1.809388081	1.762287419	0.033347491	1.37704077	0.959170594	0.359379739	0.429255721	-0.004424025	-1.419611811	-0.585196035	-1.10902005	-0.610706926	-0.59679554	-0.714367256
IL17RE	-1.234579233	-0.43325845	-0.669801854	1.180876443	1.479759658	1.583078468	0.815992558	1.454570227	0.46266907	-0.145354559	-0.676410779	0.303221268	-0.821840141	0.017475194	-1.316236155	-0.495857287	-1.58801799	0.083713563
F5	-0.993051333	-1.241665817	-0.788656169	1.44232609	1.473585303	1.326435891	0.552066481	1.43038469	1.372059268	-0.229190307	-0.742807867	0.02418949	-0.049076079	-1.136201648	-0.68920306	-0.609767853	-0.894083796	-0.247343284
CDC42BPG	-0.983927529	-1.004603882	-0.96418577	1.145460519	1.608869252	1.487852412	0.597164286	1.095192937	1.268060636	0.359950815	0.207308271	0.350554089	-0.757826762	-0.857292335	-0.885445197	-1.018099575	-0.702340914	-0.946691255
HRH4	-1.280680286	-0.530713451	-0.876922081	1.416395394	0.74725562	2.078473474	1.031654025	1.232443394	0.954561757	-0.569396729	-0.838144394	-0.38529425	0.041035279	-0.686379131	-0.042189841	-0.252367	-0.758616325	-1.281115456
HGFAC	-0.698094044	-1.031746173	-0.845454949	0.737889251	1.54475318	1.958991752	0.283877915	1.303189085	1.536408739	0.045358661	-0.100036366	-0.168669755	-0.445323523	-0.533158316	-0.686315062	-1.043721282	-0.839298327	-1.018650782
DKFZP564C196	-1.380812888	-1.491862155	-1.74822926	1.641348625	1.59651566	1.00272497	0.843114473	0.683247316	-0.035839508	0.208901704	0.356262272	0.352869414	-0.145512312	-0.394840733	-1.198109395	-0.081750464	-0.577384545	0.369356824
KRT78	-0.9319573	-0.838685134	-0.726615245	1.56501378	1.436475312	1.236481624	1.092897648	1.351116678	1.443091877	-0.316950338	-0.655466562	-0.48835621	-0.54745725	-0.57200757	-0.70343182	-0.630768875	-0.859042816	-0.854337799
CCDC62	-1.005379861	-1.256572331	-1.036226746	0.890845554	1.645458091	1.701064175	0.022233511	0.244306616	0.643963116	0.01416404	0.320070778	0.979924491	-1.382290573	-1.318097577	-0.757692127	0.513854012	-0.778235409	0.55861024
DDN	-0.739618266	-0.589052558	-1.15152874	0.71172529	1.468200432	2.055759484	0.68968295	0.920160445	1.302643945	-1.167356477	-0.207874236	-0.657192638	-1.606032419	-0.162756866	-0.385995837	-0.496866298	0.13601276	-0.119910969
SYT15	-0.790017089	-0.944869078	-1.288446044	1.398214856	1.923323105	0.91364623	-0.364956741	0.367705179	0.216093624	0.679397684	0.806878124	0.547696648	-1.588210449	-1.361415789	-1.052332013	0.312524708	0.103049067	0.121717978
GAL3ST4	-0.753581987	-0.779892809	-0.862127577	1.419709415	1.456372612	1.356493856	0.72119764	1.078868274	0.954249717	0.607114197	0.541290094	0.109016281	-0.879781756	-0.795683357	-0.883337647	-1.085061909	-1.244478573	-0.960366473
LRRC25	-1.217433939	-0.59177143	-1.161796928	1.175913934	1.639457404	1.416516367	-0.211753558	1.728248777	1.384998836	-0.123180229	-0.283405669	-0.316646334	-0.613482421	-0.573670828	-0.455743604	-0.061518519	-0.572814491	-1.16191737
KIAA1161	-0.447659295	-0.781469313	-1.421200553	0.843479357	1.775686057	1.611842631	0.189870366	1.637723086	1.170666186	-0.321903412	-0.569551934	-0.239217931	-0.654137991	0.23189547	-0.248614107	-0.817178924	-0.97160714	-0.988622554
PYY2	-1.017562977	-1.264898272	-1.176350739	0.929163319	1.434423102	1.86543484	0.00984504	0.44041485	-0.082493696	0.911664986	0.820015016	0.891532861	-1.226168808	-1.080661969	-1.141539822	-0.30262288	-0.090869702	0.080674853
NLRC4	-1.432476399	-1.105912899	-0.447694807	1.090565783	1.372717424	1.764472505	0.921395661	0.806261485	1.414719909	-0.529087387	-0.426040751	0.304292039	-0.194847412	-1.339725422	-0.200541473	-0.892219153	-0.51827254	-0.587606563
MYOM2	-0.40912317	-0.720125776	-1.163362551	1.592456822	1.69756721	0.935584475	1.236915169	0.2972762	-0.327240628	1.267924678	0.405745994	-0.794456401	-0.845083259	-1.177514269	-1.372529175	0.166540657	-0.068158162	-0.722417813
LINC00482	-0.93158701	-1.120403794	-1.105466229	0.900650982	1.893553262	1.430489822	-0.208383572	1.427989646	0.612615704	0.436402027	0.948628556	-0.05206447	-1.13461343	-0.231436393	-1.029161152	-0.635642989	-0.341144493	-0.860426468
CHRNA4	-0.759388654	-0.728335556	-0.746966632	1.263274775	1.391994397	1.569267582	0.784085153	1.693942767	1.343320418	-0.180643582	-0.72908955	-0.655833706	-0.732262582	-0.54523613	-0.797207096	-0.62126901	-0.776406782	-0.773245811
RGAG4	-0.905780486	-1.008814882	-0.495958176	1.581984229	1.346104804	1.296269247	0.753503535	0.794521777	0.932997093	0.182090345	0.781050283	0.511518203	-1.387201156	-1.039268974	-0.521849776	-1.037005848	-0.854656811	-0.929503406
CALCRL	-0.057225488	-1.23246331	-0.529177075	1.867121581	0.946729909	1.409491108	-0.322296804	0.259345097	1.115031821	-0.041662719	-1.09797923	-0.761875871	0.786946497	-1.130358028	-1.047690996	1.263963675	-0.628097981	-0.799802186
PKD1L3	-1.337074479	-0.751628667	-0.797599052	1.016928603	1.618671937	1.585727784	0.982493068	0.511822793	-0.21460423	-0.030406071	-0.336790086	-0.18545439	-1.40659239	-1.14104952	-0.954164338	1.203156621	-0.49564005	0.732202469
DLL4	-0.227556611	-1.012323378	-0.000806633	0.505480927	1.541708085	2.173910551	0.211826809	1.156148416	1.544468877	-0.518608552	-0.189234229	-0.674748891	-0.752847092	-0.739402832	-0.096157706	-1.034166924	-1.123067829	-0.764622988
FLJ35776	-0.621419784	-1.033963879	-0.919748332	1.481714902	1.273815528	1.464039754	1.283393148	1.104930611	0.94792538	0.512376691	-0.219795395	-0.410759009	-0.95519341	-0.935481863	-0.932868243	-0.161339625	-0.78932794	-1.088298534
LOC100506136	-0.727633578	-0.511891582	-1.216390521	1.282932912	1.397354289	1.536046725	1.355659974	0.519170184	-0.271405966	-0.285916314	0.473853732	0.380758381	-1.12911663	-1.971697699	-0.618757153	-0.362726201	-0.399745894	0.549505342
ARC	-0.056420253	-0.712265295	-0.774704047	1.128579052	1.671172535	1.413130947	-0.162392166	1.617506645	1.201762154	0.130940914	0.394250333	-0.466574914	-0.628112569	-0.661316814	-0.558593977	-1.316758534	-1.166139469	-1.054064542
FLJ44511	-0.882689811	-0.924715948	-1.202244203	1.26398848	0.889922141	2.057584168	0.298143094	1.159070544	1.522039855	0.227787845	-0.113204247	-0.007605126	-0.715915919	-0.26958012	-0.879848908	-0.729794825	-1.127916628	-0.565020392
STX1B	-0.848306322	-1.174911311	-0.558143695	1.139201882	0.924985447	2.146969214	0.634744715	1.123477823	1.558830383	-0.12233377	-0.000625547	-0.449971025	-0.605739614	-1.085788601	-0.852360285	-0.342643654	-0.651101821	-0.836283818
DNAH1	-1.390118098	-1.480583659	-0.975416858	1.177505063	1.297200548	1.734533795	0.300262611	0.896899804	0.989296049	0.587765014	-0.130956496	0.442235757	-1.124163036	-1.229759315	-0.736423385	-0.019124243	-0.308175441	-0.030978111
THBS2	-0.288313282	-0.579571322	-0.562155735	1.554712889	1.637207246	1.016102802	1.361533915	1.118543226	0.988239583	-0.118118723	-0.309048441	-1.19910621	-0.171784209	-0.664100419	-0.748445218	-1.019831374	-0.558800774	-1.457063955
CELSR2	-0.773477835	-0.771743486	-0.895656905	1.014612026	1.357169037	1.836054206	0.036559457	1.004639628	1.620459249	0.26590699	0.185514484	0.004662703	-1.547656252	-1.023423906	-0.855043355	-0.184033992	-0.636988374	-0.637553673
SUSD2	0.326724137	-0.026995424	-1.260514868	1.117261467	1.673139903	1.417251161	0.727353255	1.031217125	0.547799264	0.398308546	-0.925068652	-0.655245097	0.108022068	-0.174632902	-0.595812847	-1.624231507	-0.449389786	-1.635185845
LOC401588	-0.649201202	-0.80594269	-0.357299706	1.312009067	1.506595157	1.386091718	1.624214715	1.189935582	0.738286127	-0.757196515	-0.72925851	-1.19070954	0.054985932	-0.217180841	-0.42634779	-0.618099788	-0.909576616	-1.1513051
ZNF843	-0.705888556	-1.715907368	-1.759424846	1.005855775	2.035422743	1.162285158	0.332025408	1.083710482	0.834783222	0.357511674	0.329133814	-0.088297763	-0.161645594	-0.740793545	-0.816671696	-0.268249655	-0.556656847	-0.327192405
PCDH11X	-2.172549922	-1.571447201	-0.474445005	1.36435323	0.875604205	1.953215229	0.288517544	0.947487942	0.481639142	-0.587778035	-0.324964308	0.521501595	-0.102434914	-1.08191791	0.012488714	0.066396722	-0.125608924	-0.070058104
ARHGEF37	-1.076798113	-1.029747433	-1.49477899	1.283465409	1.599901219	1.309428837	0.733993506	0.739996899	0.87030011	0.583129829	0.581320937	0.072964746	-1.518843412	-0.997901391	-0.573505435	-0.147894223	-0.410456787	-0.524575709
C8orf73	-0.780253679	-0.914981261	-0.47022209	0.781859418	0.8781458	2.529072113	-0.433659654	0.814636304	1.731749384	-0.577740982	-0.313732784	0.27508512	0.12924732	-0.869600663	-0.117701592	-0.808884268	-1.064031436	-0.788987049
TMEM27	-1.624426867	-1.810578141	-0.863785559	1.173576158	1.409339624	1.600061725	0.85357877	0.581246336	0.596780148	0.068740908	0.204289411	0.18861331	-0.679098849	-1.314227056	-0.792434996	0.142478683	-0.002388274	0.268234669
C9orf169	-0.591470532	-0.897425533	-1.378973585	1.210454441	2.224140976	0.746940695	0.16197224	0.617155644	0.694564091	0.516693251	1.106450111	0.400159923	-0.78953405	-0.68673404	-1.416945978	-0.375750948	-0.778742516	-0.762954189
LRRC4C	-0.545815821	-0.821134157	-0.347812076	1.72880038	1.470724009	0.977181338	1.413860389	0.724854368	1.042730625	-0.265441106	0.185753462	0.167322382	-1.457986847	-1.14496777	-1.122313739	-0.729583673	-0.717648745	-0.558523022
COL14A1	0.003612346	-0.069655135	-1.021528958	1.817416263	1.693662219	0.665611955	0.477799157	1.969399037	0.581497005	-0.29064686	-0.743144527	-1.085878056	-0.443904457	-0.35459137	-0.802530136	-1.157733872	-0.597094925	-0.642289687
FAM65C	-0.551885945	-0.919250479	-0.384902721	1.409225639	0.486209997	2.281163246	0.703114343	1.441540368	0.723461489	-0.302708925	-0.959191291	-1.194038886	-0.17845236	0.214535899	0.030474	-0.817932467	-1.117768576	-0.863593331
LEAP2	0.08139842	-0.283877637	0.255614843	1.229876253	1.056177526	1.889755942	1.235754143	0.935220588	0.96799847	-0.615157068	-0.492015396	-0.187799175	-0.898623387	-1.447566635	-1.050035703	-1.10099974	-1.099673463	-0.47604798
PARD6G	-0.478600065	-0.425155492	-0.207286896	1.62867429	1.295207677	1.24269703	0.686231173	0.978816768	0.890457742	0.011485052	0.390949566	0.729209475	-1.130312951	-1.240810888	-1.073014426	-0.900699438	-1.435007218	-0.962841402
ANKRA2	-0.451249234	-0.671804755	-0.820963396	1.589355466	1.356298153	1.22053908	0.130726015	0.389912124	0.208765751	0.83546715	1.060127904	1.062532042	-1.260865438	-1.480546627	-1.303112624	-0.666331072	-0.669012726	-0.529837815
GFAP	-0.209974771	-0.57478125	-0.667407063	1.390392013	1.654332744	1.121357826	0.90366631	1.579489071	1.14496759	-0.103348858	-1.124191738	-0.35502019	-0.71953298	-0.328686018	-0.619168306	-1.012019987	-1.168698154	-0.911376239
LAMC3	-0.852889261	-0.206702509	-0.933247578	0.578140009	1.980508528	1.601740105	-0.09299705	0.728368888	0.141116679	0.190718956	1.296449851	0.784481922	-0.825088904	-0.869358386	-1.474027396	-1.055613417	-0.032252819	-0.959347618
MEFV	-1.248380095	-1.260162396	-0.930636675	1.071977691	1.472930928	1.613672873	-0.614284343	1.166142256	0.90740759	-0.492799245	-0.651191011	0.005575065	0.509410479	-1.602606419	0.450334907	0.576218372	-0.505029408	-0.468580568
CRNN	-0.395216161	-0.424868194	-0.144965479	1.614971709	0.802235418	1.739670117	1.072661288	1.421228997	0.68904374	-0.188479219	-0.892270457	-1.067421885	-0.342539717	0.156768694	-0.442989155	-1.057176809	-1.090684644	-1.449968241
LGR5	0.261051131	-0.464685097	0.043604926	1.496684697	1.220721444	1.43772828	0.976359504	1.27486634	1.219128265	-0.84483245	-1.274836367	-0.963256853	-0.428484188	-0.615005802	-0.591864284	-0.594763443	-1.11332739	-1.039088714
EID2B	-0.403020052	-0.152307137	-0.261691622	1.72484763	1.371803266	1.057783245	0.682486134	-0.345110094	-0.188357491	1.144156006	1.129416694	0.639467133	-0.676984818	-1.101923784	-1.414034498	-1.182219286	-1.149062922	-0.875248403
RRM2B	-0.889782152	-0.819396298	-0.82792174	1.595642201	1.37464977	1.180204418	0.849833174	0.630310158	0.906192833	0.082823803	0.721543288	0.900123069	-1.104073649	-1.261326938	-1.104386302	-0.810904718	-0.860132834	-0.563398082
ADAMTS17	-1.012627483	-0.766195339	-0.671361351	0.834593658	1.393779499	1.919582949	1.023150937	1.218066606	1.286736246	-0.145513498	-0.246821093	-0.135687642	-1.062342459	-0.790362321	-0.099970507	-0.905279815	-1.079578004	-0.760170384
MXRA5	-0.702484988	-0.714330385	-1.2152881	1.843643369	1.373864659	0.928681472	0.752557506	1.733380109	0.699551453	0.277571676	-0.396942512	-1.045028821	-0.813724514	-1.299492119	-0.548346111	-0.076121201	-0.462108484	-0.335383011
CCR3	-0.757959623	-0.539002355	-0.795041391	1.519756921	1.98636554	0.639798364	0.982899458	1.354854778	0.710774038	0.371305629	-0.298239445	-0.912177179	0.035283114	-0.986865685	-1.079567298	-0.580135028	-0.264499295	-1.387550542
C11orf71	-0.631824625	-0.627628709	-1.481846077	0.920531627	2.016060767	1.205491402	0.334981984	1.250146254	0.884193273	0.851153305	0.09124459	-0.771117218	-0.519011944	-0.039915249	-1.36342309	-0.912788343	-0.310678544	-0.895569403
LOC100272217	-0.968510226	-0.989415404	-1.021056968	1.339157509	1.391484868	1.411429143	1.286243798	1.340811819	1.314205451	-0.268814516	-0.321250403	-0.460565434	-0.758975058	-0.685721056	-0.624425654	-0.62656403	-0.656776948	-0.701256892
CES3	-1.263601001	-1.125392434	-1.300998741	1.21972249	1.386314528	1.534600726	0.731351126	1.328237449	1.104239051	0.270322265	-0.353349442	0.125189448	-0.030268287	-1.024406852	-0.510245766	-0.391869222	-0.988857969	-0.710987369
ZBTB20	-0.828329223	-0.908136658	-1.100693812	0.917326257	1.9763706	1.243216071	0.326720222	1.640810056	1.371343005	-0.544896759	-0.349581436	0.191335136	-0.579318445	-0.854534148	-0.555731254	-0.710274408	-0.939256845	-0.296368357
SLC1A7	-0.457692367	-0.823022205	-1.530263581	1.203586577	1.60476778	1.326213317	0.383637293	1.392763371	0.99524591	0.546884144	0.274615732	-0.3140003	-0.920932906	-0.90939183	-1.272095297	-0.623925814	-0.007219808	-0.869170014
PHACTR3	-0.924559203	-0.383356921	-1.259819629	1.598010343	1.179096625	1.3523851	1.291491283	0.83477447	1.373572499	0.241304451	-0.592582732	-0.428258872	-0.83139674	0.038323693	-0.684125856	-0.85026681	-0.982685759	-0.97190594
FAM57B	-0.624411387	-1.35363759	-0.916902867	0.435167239	2.265290258	1.428725957	0.223045261	0.091820998	0.266691045	0.444478835	1.360714318	0.649212275	-0.868278627	-0.131467794	-0.722612653	-1.055349053	-0.269729285	-1.222756931
FAM212B	-0.566642384	-0.459919583	-0.554959901	1.475458796	1.342377894	1.309723792	0.56253611	0.264733659	0.432603532	0.915576016	1.015780253	0.779950803	-1.300060494	-1.381268306	-1.27410492	-0.837157741	-0.819995404	-0.904632124
LOC100505746	-1.114240641	-1.225594962	-0.994595341	1.233395646	1.036997337	1.85119791	1.092778499	1.181026513	1.181282449	-0.026967976	0.190597827	-0.389969497	-0.923220851	-0.922244013	-0.860017594	-0.249857244	-0.567183978	-0.493384086
ABCA12	-0.860089616	-0.695406809	-0.694502802	1.482725287	1.449932816	1.183424191	0.842260925	1.064320247	1.161931518	0.325326557	0.413938034	0.281732888	-1.101577714	-1.038607777	-1.200595951	-0.775520072	-0.825601156	-1.013690566
COL11A2	-0.900782792	-1.008008351	-0.414266116	0.862869215	1.002629225	2.249264009	-0.273322788	0.940634217	1.409228171	-0.076173192	0.009223215	0.752820722	-0.922224791	-1.360858772	-0.226559118	-0.820015964	-1.111232248	-0.113224641
MGC12982	-0.851577395	-0.844867297	-0.651052887	1.150936367	1.621677534	1.336185817	1.335579888	1.28304768	1.388395084	-0.271240693	-0.775427773	-0.839288052	-0.411638619	-0.5424442	-0.552451309	-0.777249681	-0.868655219	-0.729929245
PKD1L1	-1.122241383	-0.965204254	-1.08058304	1.087147907	1.522547087	1.498556952	0.964273397	1.539706599	1.274912987	-0.259969536	-0.644944877	-0.451559298	-0.396795756	-0.406592334	-0.189964301	-0.851901666	-0.91100087	-0.606387614
TEKT3	-0.518636342	-0.86128285	-1.052939594	1.274105908	1.693004465	1.140875246	0.860971975	1.555781914	1.316426349	0.043380802	-0.268911559	-0.680528941	-0.768299407	-0.777619148	-0.719262813	-0.316172585	-0.967564217	-0.953329204
USP49	-0.406492375	-0.341288197	-0.677958452	0.975368194	1.73589072	1.384803413	-0.0937993	0.523932992	0.803113831	0.353378452	0.095171471	1.320612923	-1.476092705	-1.753261202	-1.184696659	-0.228079629	-0.921932617	-0.10867086
MICALCL	-0.795875291	-0.835360937	-1.107219815	1.395070386	1.417394591	1.283141583	0.898555164	1.476197189	1.492633863	-0.794426432	-0.201314812	-0.092866367	-0.889305148	-0.62485603	-0.47832131	-0.752889046	-0.731265853	-0.659291736
PLEK	-0.700850641	-0.365822207	-0.783514911	1.161552972	1.53591096	1.396298225	0.536669057	1.608662547	1.71443432	-0.46475645	-0.757994404	-0.525383191	-0.655019188	-0.686736729	-0.680216923	-0.770348104	-0.928821199	-0.634064134
IL23A	-0.834174739	-0.976055909	-0.973677093	1.81898416	1.339814358	0.931782151	0.025551294	0.583297072	0.472897351	0.079896786	0.626915998	1.052968908	-1.500441029	-1.479833297	-1.308594139	-0.194221232	-0.068436294	0.403325654
AGAP5	-0.782868897	-0.64933708	-1.089618623	1.323431585	1.284965155	1.481092904	-0.221810334	-0.048143112	0.885338507	1.518802819	-0.006901564	0.853603178	-1.215880418	-1.44824038	-0.708350788	-0.479106366	-0.965423827	0.26844724
C17orf82	-0.685670781	-0.79880586	-0.831290734	0.951849805	1.591704078	1.5424796	0.562306778	1.549994584	1.231537826	0.495262624	0.028908111	-0.671924441	-0.398499104	-0.609921972	-1.002373046	-1.018188951	-0.971063395	-0.966305122
TNFSF14	-1.493405552	-1.476399588	-0.670032741	1.748789154	0.766803461	1.566359258	1.15198032	0.598920536	0.68364046	0.273756068	0.206781672	0.508209062	-0.051797951	-1.319022844	-0.318099539	-0.522544027	-0.944660658	-0.709277094
GPR179	-1.391204341	-0.977519954	-1.247203972	0.937872267	1.590574259	1.54866384	0.696844148	0.965770191	1.128993939	0.338940733	-0.441879918	0.662422346	-0.990005822	-1.200512936	-0.802441111	-0.194354402	-0.260477307	-0.364481961
PDE6G	-0.998998519	-0.93850641	-1.082005237	1.263188578	1.438959976	1.371857959	0.857460224	1.285523146	1.58917316	0.141460438	-0.120865057	-0.672954691	-0.653842495	-0.514386067	-0.547636181	-0.956864597	-0.617254475	-0.844309752
LDHAL6B	-0.934299004	-0.741829024	-0.8455845	1.315738625	1.355799939	1.39707298	1.059039489	1.513095536	1.421776772	-0.604256821	-0.632443987	-0.220826311	-0.539930956	-0.9074062	-0.725367514	-0.463420287	-1.032834496	-0.414324243
PROZ	-0.971820627	-1.228333947	-1.176316111	1.043283462	1.285008059	1.736814416	0.964144331	1.253154432	1.487382073	-0.231872889	-0.515537729	-0.211698396	-0.408281732	-0.594911374	-0.157781629	-0.554204698	-0.856792562	-0.862235079
GPR15	-0.366713882	-1.186948319	-0.141529556	1.394085094	0.991368388	1.675563074	0.951630821	1.413403136	1.19253631	-0.562771118	-0.701897727	-0.970356392	0.092269844	-0.622420291	-1.171722263	-0.173593047	-1.209876778	-0.603027291
LOC400752	-0.744069984	-0.893573024	-0.904388238	0.45429502	1.648001214	1.946023777	0.322459123	0.871251587	0.975786614	0.178483208	-0.465887814	-1.047860892	0.670754778	-0.006316327	0.529535151	-0.972237321	-1.294257386	-1.267999485
C8orf47	-0.785636169	-0.660838247	-0.772328809	1.293641138	1.659910536	1.091398148	1.444802836	1.339571739	1.336155069	-0.409763723	-0.577504343	-0.569789286	-0.756652234	-0.599108964	-0.749207995	-0.762483413	-0.803968186	-0.718198098
ZNF814	-0.880530635	-0.78040697	-0.39417499	1.570383093	1.084785893	1.388114777	-0.999971257	-0.50921565	-0.52105261	0.543709143	0.448614942	1.085604148	-0.977311967	-1.586910546	-1.32227068	0.581200182	0.235321372	1.034111755
GABBR2	0.130067558	-0.050825118	-0.093387894	1.441340708	1.323906693	1.275201538	0.861271233	0.932242239	1.360861467	-0.125589755	0.1823569	-0.550248875	-1.243662924	-1.055384259	-0.768010976	-0.988907211	-1.242002405	-1.389228919
LOC151534	-0.983814516	-0.743683085	-0.725819562	0.592527532	1.184055056	2.259641859	0.955535342	1.258199837	1.450776718	-0.505727764	-0.361099862	-0.242861717	-0.864704	-0.596264593	-0.754411602	-0.623157751	-0.916535958	-0.382655934
ZNF79	-0.970556994	-0.552072139	-0.765153	1.344418659	1.483603028	1.206741425	0.553712438	0.056145227	0.546213191	0.741182797	0.974796909	1.301587397	-1.170898387	-0.879978997	-1.048036713	-0.98733302	-0.926384164	-0.907987656
KRT42P	-1.211204613	-0.92500533	-1.229238936	1.175538441	1.610083765	1.247733256	0.181699296	0.599740387	0.752870098	1.056295387	1.249148861	-0.253863519	-0.944993051	-0.496026902	-1.423798282	-0.653839061	-0.178958401	-0.556181394
GTF2IRD2	-0.550362088	-1.266978054	-1.211816741	1.807619191	1.050621267	1.170791577	0.227694954	0.861440277	0.402140319	0.230864443	0.461547928	0.761061061	-1.055942585	-1.736984812	-1.360537106	-0.105363941	0.022033024	0.292171284
GHR	0.008222638	-0.194835589	-0.749328608	1.723693038	1.436256055	0.868317193	0.981378517	0.056245513	0.129403504	1.320817228	0.382601612	-0.096697935	-1.107748906	-1.83835104	-1.554589756	-0.25200864	-0.662865035	-0.450509789
FBXW10	-0.917847173	-0.687701806	-0.774362816	0.997302854	1.663767199	1.36016017	1.058805203	1.652643081	1.353606591	-0.46634821	-0.688860104	-0.454512045	-0.536186918	-0.551818429	-0.614901121	-0.761164942	-0.875196924	-0.75738461
LOC391322	-1.05029756	-1.571668194	-1.805738011	1.223635702	0.957465551	1.833649955	0.264523654	1.045729402	0.279778498	0.465972253	0.396193923	0.026066465	-0.847833364	0.919456075	-0.734786472	-0.45622612	-0.555153665	-0.390768092
IKBIP	-0.467907188	-0.394125456	-0.259719517	1.503216641	1.429125243	1.081214877	1.109446794	0.786728464	0.94428826	0.02710231	0.437831529	0.401092364	-0.695278091	-1.461197735	-1.671368356	-0.842713174	-1.041828863	-0.885908103
DAPP1	-1.028714965	-0.655086836	-0.802046036	1.082627774	1.600921227	1.328175627	1.46396621	1.179978748	1.007469122	-0.56333704	-0.529092738	-1.132342419	-0.188490441	-0.572368166	-1.437621915	-0.599539417	0.1863275	-0.340826234
MYO16	-0.912901381	-0.989998047	-1.020312004	1.433571153	1.683036939	0.888763941	1.02303672	1.310958376	0.757546306	0.01740574	-0.415330059	0.103503419	-0.93432295	-1.421732811	-1.34280208	0.075448629	-0.451510781	0.195638889
KCND1	-0.220526104	-0.484554237	-0.930774809	1.184272197	0.659123457	2.161400358	0.107029757	1.202464788	1.775279244	-1.286513897	-0.256459542	0.137158824	-0.450940483	-0.505156523	-1.068603395	-0.80407018	-0.647191978	-0.571937477
ATP2A1	-0.764796664	-1.338549354	-1.068225596	0.777241273	1.464276819	1.753766515	-0.071972973	0.96655683	1.05469406	0.438509173	0.425572773	0.693478457	-1.539677513	-1.108144916	-0.952783178	-0.199698338	-0.445959534	-0.084287833
CDKL3	-1.396794048	-0.53020429	-1.065246189	1.318413663	1.268268201	1.407310776	0.021565808	0.120479973	0.112952803	0.583124183	0.704510667	1.005062895	-1.578926135	-1.473689188	-1.241475452	0.246605809	0.106308853	0.391731671
NOS1	-0.756412915	-0.022235315	-1.295398756	1.91056542	1.578859728	0.502293735	0.972045605	0.737552967	0.83531872	-0.653941228	-1.17643866	0.537065999	0.552819225	-0.670961633	-1.501746557	-0.110773582	-0.786808646	-0.651804107
ADCY2	-0.843530736	-1.113302782	-1.565381835	1.42714587	1.271660567	1.288238143	1.084293446	0.986279933	1.092804804	0.695867148	-0.746203478	-0.554861336	0.156258507	-0.906459398	-1.024638905	-0.576638177	-0.071545105	-0.599986666
TSGA10	-1.216674757	-1.039893009	-1.161912221	1.352907308	1.371085423	1.249886546	0.594080511	1.248560908	1.388396035	-0.179976438	0.02819463	0.306719599	-1.180221637	-1.314437979	-0.564822785	0.017976097	-0.4041482	-0.49572003
GSDMA	-0.809886672	-1.001892437	-1.011035049	1.79094052	0.844365126	1.331623846	0.543356873	0.629474731	0.040363493	1.343909737	-0.008675297	0.916440331	-0.270405823	-0.299152753	-1.232501383	-0.570391276	-0.49486291	-1.741671057
LOC375010	-0.977045216	-0.791878988	-0.897475036	1.308037284	1.325834425	1.331354481	1.028920516	1.01235698	1.056850223	0.276361695	0.283432088	0.591934595	-0.72707805	-1.220299244	-1.275084997	-0.776857331	-1.10376208	-0.445601344
MCC	-0.809175281	-0.657650223	-1.037932115	1.789701428	1.225079772	0.944531129	1.132180162	0.837719507	1.435039921	0.109806349	-0.013330379	-0.122127809	-0.478969979	-0.573405897	-0.123962728	-0.968839714	-1.198282733	-1.49038141
MAMDC4	-0.316502408	-0.673959019	-0.617173373	0.45025094	1.210141383	2.298867938	-0.490127743	0.646206536	1.263992427	0.641689981	0.290286703	0.826028321	-0.618940076	-0.720236441	-1.372087033	-1.251509558	-1.007675739	-0.559252842
LOC284080	-1.184161367	-1.257670295	-1.315160404	1.290567148	1.050020463	1.603307779	0.8882475	0.867050351	0.99863258	0.710159674	0.27941287	0.30206785	-0.828081877	-1.065542185	-1.200223311	-0.211786173	-0.462449457	-0.464391147
SLC13A1	-0.915988214	-0.890694385	-0.64176143	1.146975729	1.459432837	1.335544046	1.149615476	1.604364556	1.340248061	-0.023686317	-0.459539547	-0.774472705	-0.596772312	-0.900180962	-0.647702782	-0.75444492	-0.864170572	-0.566766561
C5orf27	-1.100292062	-1.450985868	-1.196525385	1.335016341	1.231709771	1.373625208	0.614543529	1.315896611	1.456283567	-0.349526616	-0.121432464	-0.364143449	-1.126389612	-0.741223142	-0.858669662	-0.090146361	0.049545991	0.022713604
AKAP3	-0.681313371	-0.714462418	-0.830970013	1.396307005	1.467256626	1.075885094	0.333254116	0.207688134	0.084789345	1.08254703	0.912585856	0.724958837	-1.752176339	-1.782941119	-0.992804117	-0.066983342	-0.096695798	-0.366925527
ARHGAP9	-0.614862584	-0.594249775	-0.318011254	0.626800549	1.2836159	2.024694698	-0.120460033	1.029119489	1.71203377	-0.889193397	-0.446803869	-0.179967574	-1.406298011	-0.380209163	0.658736492	-1.303129881	-0.824564196	-0.257251161
POU2F2	-1.195251292	-1.16946451	-1.005909442	1.00364121	1.317218047	1.614168934	0.705692765	1.001761932	1.325196432	-0.22758646	0.195000419	0.782156458	-0.386221472	-0.560979376	-0.564226128	-1.392629108	-0.968847259	-0.473721148
REEP2	-0.710596535	-1.556024188	-1.324913144	1.397049132	1.559386532	0.971880949	0.682917293	1.110069612	1.031624312	0.596561295	0.556047153	0.118503993	-0.382348209	-0.601459818	-0.993204544	-0.757572703	-0.709890214	-0.988030914
ITGAD	-1.410158632	-1.364465421	-1.359898942	1.108211338	1.269166523	1.550735554	0.771287594	1.422654827	1.259557093	-0.047697024	-0.067796145	-0.818075292	-0.650588394	-0.15453581	-0.404953345	-0.6252925	-0.067623022	-0.410528402
DDX11L2	-1.654483254	-1.061571614	-0.848352838	1.250947827	0.962317704	1.713154972	0.891639021	1.010220467	1.174494774	-0.144621721	0.416103969	-0.692094764	-0.125908409	-0.854650775	-0.779944833	0.411192737	-0.512787217	-1.155656048
SPTBN5	-0.76922736	-1.055153846	-1.03922252	0.650975486	1.304113813	1.967787629	-0.435183204	0.616188076	0.758491083	1.491043308	0.714951334	0.589771437	-0.720443196	-0.665317762	-1.141130363	-0.837754703	-0.758073281	-0.671815932
TREM2	-0.886386185	-0.960757071	-0.923636436	1.553632775	1.463541812	0.905338064	1.129411839	0.929271169	0.574236029	1.121567022	0.631866668	-0.112535626	-0.795973828	-0.904886462	-0.893868959	-0.911845075	-0.961533261	-0.957442476
LOC339240	-1.666768398	-0.762321993	-1.40596708	1.43965395	1.150851789	1.321839931	-0.39744469	0.744862524	1.019854519	1.137276455	0.269863475	-0.353662725	-1.330754047	0.059170298	-1.126854036	-0.012972951	0.293855416	-0.380482437
LOC283404	-1.835806533	-0.62958709	-1.003684798	1.815658708	1.75438765	0.340027178	0.798810583	0.917485845	0.36968025	0.491542726	-0.133076554	-0.836564392	-1.003299255	-1.157181954	-0.230126917	0.741970389	0.055794411	-0.456030246
LOC653712	-0.919199212	-1.004586063	-0.348434566	1.209972672	0.788756045	1.909363205	-0.420052502	-0.281638455	0.105388801	1.165331432	0.753522157	0.706294533	-1.284971866	-1.724707176	-1.278072834	0.481580228	-0.152832282	0.294285881
MICALL2	0.344450688	-0.37753327	-0.430432689	0.704644615	1.429607031	1.770865903	-0.523783941	0.950531082	1.049125416	0.069752784	-0.259356001	-0.556018834	0.122025044	0.770948106	-0.476497099	-2.015198493	-1.217112828	-1.356017516
PSTPIP2	-0.997259154	-0.95291138	-0.960730362	1.37243454	1.288164876	1.241484772	1.172117664	1.059624393	1.027408225	0.256993876	0.489096788	0.438129974	-0.660284704	-0.810657572	-0.918566275	-0.93874239	-1.006508423	-1.099794847
ZFR2	-0.730646848	-0.80663127	-0.609154155	0.79317304	1.479368916	1.625533085	0.713745677	1.904352866	1.363899745	-0.244226933	-0.688994389	-0.588079122	-0.69335747	-0.620473411	-0.782637331	-0.402589386	-0.858340496	-0.854942518
SNHG4	-0.943995324	-0.735047035	-0.004799756	0.925369956	1.367992109	1.603911917	0.787828238	0.951320778	0.112184947	-0.994485137	-1.33832942	-1.644791433	0.51708044	0.82037414	0.762721157	-0.599824937	-0.567303784	-1.020206857
ZSCAN12P1	-0.657610426	-0.626676209	-0.901227861	1.232476369	1.826177224	0.834213637	-0.349710918	0.009618654	-0.296509855	1.362497812	1.028026255	0.594013524	-0.954458673	-1.49150708	-1.724734961	-0.226797399	-0.06982574	0.412035648
LRGUK	-1.371202524	-1.347153834	-1.423148684	1.24748175	1.35326535	1.291600243	0.851498494	1.229417181	0.937726495	-0.04136306	0.03244503	0.300543919	-0.777569442	-1.145177896	-0.258966311	0.310507	-0.932191588	-0.257712124
LOC100507053	-1.05029382	-1.157839896	-1.007437558	1.207499136	1.48389167	1.19626098	0.247692236	1.362396623	1.652048226	-0.749859951	-0.258368273	0.444967951	-1.134524723	-1.067497099	-0.009115884	-0.291046721	-0.643765826	-0.225007073
CD79A	-0.914762223	-0.829773812	-1.160454661	1.472142395	1.241278876	1.171315563	1.281905985	1.394731331	1.395374299	-0.391894464	-0.073081382	-0.436473408	-0.320631517	-0.903761524	-0.622176957	-0.541262486	-0.809840467	-0.952635547
CLCA2	-1.088480837	-1.053623214	-1.025896375	1.554500042	1.334101888	0.992315387	0.877479054	0.742322234	0.998335628	0.841672914	0.700195543	0.45119199	-0.874979755	-0.891149189	-0.759555053	-0.883121942	-0.979117877	-0.936190437
RAMP1	-0.120239121	-0.682662458	-0.170743066	0.182561593	1.609154146	2.087658336	-0.787105661	0.474822324	1.126159	0.28891457	-0.13144293	0.778787619	-0.61563565	-0.188624016	-0.366361137	-2.090659612	-1.328464279	-0.066119658
NRXN2	-0.200651801	-0.44200569	-0.184731486	0.701452852	1.720224864	1.457592393	0.974051669	1.313382976	1.340300063	-0.161666521	-0.318997341	-0.685665128	-0.899236385	-0.069397516	-1.090865523	-1.380786028	-1.153982421	-0.919018977
KRT77	-0.973898429	-1.055584614	-1.005858408	1.173428575	1.137842425	1.566136703	0.287932257	0.748521994	1.044847628	0.338541827	0.007997772	1.090756314	-1.039582018	-1.498656564	-1.400629019	0.045465287	-0.659124277	0.191862548
TGFA	-1.183817385	-1.068446635	-0.825307293	1.402329303	1.344612049	1.130315538	1.271781054	0.682609353	1.551617128	-0.172601594	0.262217407	0.071283575	-0.31620419	-0.770973282	-0.190279179	-0.994786863	-1.123999784	-1.070349203
KAZALD1	-0.683042429	-1.059501861	-1.226162327	0.978309281	1.558230617	1.33910306	-0.88991379	0.728851387	0.307793025	0.953010878	1.362712366	0.596901794	-0.756463503	-1.026279863	-0.943701535	-0.265650349	0.264064863	-1.238261614
LOC654433	-0.619198058	-0.630865012	-0.630799483	1.068609417	1.272617796	1.52780846	1.155037394	1.429015668	1.677001638	-0.698781739	-0.584413721	-0.395605445	-0.857957315	-0.745999174	-0.762737724	-0.561215305	-0.898313767	-0.74420363
AADAC	-0.817997635	-0.420947598	0.346017916	1.099560409	0.938114777	1.830175231	0.563881855	0.545690733	1.847997429	-1.122223695	-0.932254604	0.029660149	-0.924092705	-1.220687796	-0.223815397	-0.686508606	-1.202902625	0.350332163
UBAC2-AS1	-0.984242473	-1.081053378	-1.85509781	1.55180446	1.076782823	1.235681414	1.33751068	0.757518131	0.446460758	0.654181867	0.076461755	-0.680545249	0.04737868	0.098836625	-1.132910795	-0.471394765	0.081643541	-1.159016264
TNFRSF10A	-0.822306989	-1.262137248	-0.828426587	1.255045517	0.943273144	1.658763984	1.084858349	1.461100134	1.533351785	-0.24554534	-0.817022497	-0.372485273	-0.704374258	-0.838957034	-0.648455693	-0.451575344	-0.590124344	-0.354982307
ZC3H6	-0.936019406	-0.985204811	-0.839056893	1.375371394	1.203784885	1.272471028	0.669230371	0.877816839	0.928941871	0.074610725	0.387273974	0.57042705	-1.45922789	-1.579461901	-1.485299721	-0.061760964	-0.222498591	0.20860204
SEMA4A	-1.377785897	-1.460417788	-1.425193716	1.160040786	1.22379063	1.464338605	0.639335082	1.070569009	1.263126765	0.618650543	-0.187339178	-0.444892142	-0.670440526	-0.314695284	-0.163637419	0.327425442	-0.768443337	-0.954431576
MUC20	-1.354613952	-1.168448735	-1.302236565	1.034043895	1.30703732	1.501798629	-0.035195637	0.457855909	0.428765432	0.889130061	0.626657414	1.14118777	-1.268912413	-1.112207982	-1.139213656	-0.101462688	-0.07624189	0.172057089
TTC18	-1.492855346	-1.17976518	-1.680302267	1.100632359	1.584679635	1.154925083	0.539403012	0.774574435	0.8650284	0.562954432	-0.030108259	0.186931415	-1.033873119	-1.366177342	-0.468428074	0.572499133	-0.147846478	0.057728162
LY6K	-0.133435572	-0.878477135	-1.168324637	0.796307861	2.073961514	0.969348293	-0.231617663	0.618534461	0.549695768	1.431433512	0.5120933	-0.132310598	-0.454668034	0.40942865	-1.757083967	-0.524624898	-1.003975722	-1.076285134
SRL	-1.120171245	-1.171625838	-0.179398498	0.788706886	1.760823234	1.286729521	1.808316847	1.174625645	0.303362632	-0.358222989	-0.584762226	-0.474550399	0.347092897	-0.990456752	-0.284551303	-0.167659263	-1.187893184	-0.950365968
MGC3771	-1.502650024	-1.345339597	-0.609815513	1.085094189	1.418347672	1.33166011	-0.283820801	-0.274365474	0.386932812	0.588039196	0.697516839	1.7344866	-0.988365767	-1.208849181	-0.946422759	-0.213893004	-0.112001513	0.243446215
LOC728024	-1.06693941	-0.915790511	-0.020196651	0.430361487	1.326182536	2.071229754	1.47526222	1.099715592	1.125153841	-0.626514722	-1.036880088	-0.19033773	-0.331635051	-0.804513891	-0.804228241	-0.851557302	-0.681762007	-0.197549827
CSPG4	-0.817603501	-0.93052105	-0.903703006	1.17884983	1.246877716	1.401756297	0.899707345	1.220839966	1.216521539	0.637897233	0.424164918	0.060926189	-0.961993128	-0.715229632	-0.922811714	-1.021802275	-1.073195645	-0.940681085
FAM210B	-1.176439127	-0.91665398	-0.844651551	1.662499689	1.229481887	0.929766947	0.948899243	0.665791368	0.692060058	0.62328907	0.791320254	0.928593473	-1.057773205	-1.101842317	-0.957760229	-0.704820124	-0.928765845	-0.782995611
TRIM22	-0.565846394	-0.535240445	-0.58675601	1.444555967	1.203402383	1.172319504	1.321626608	1.084167353	1.16192153	0.216500917	0.050705636	0.28816506	-1.077489212	-1.315196512	-0.981638884	-1.044957133	-1.14502979	-0.691210578
C10orf103	-1.089182871	-0.965504222	-0.725921971	1.699059676	0.84011734	1.279023321	0.378394638	-0.100428867	0.402118918	0.827820035	0.792124499	1.099546533	-1.639560608	-1.080824308	-1.317585659	-0.218090222	-0.65312083	0.472014598
FMN1	-0.525468762	-0.407481157	-0.121081646	1.093927424	1.224397649	1.499766007	0.829238169	1.254048348	1.544536397	-1.534282323	-1.073499688	-0.832982742	-0.378551558	-0.553705183	0.404686226	-0.668285432	-1.152555521	-0.602706209
FAM22A	-0.846394355	-1.405208119	-1.114171729	1.140932474	1.270722322	1.404694891	0.463713941	0.869400076	1.152066336	0.060579506	0.71275987	0.423864267	-1.661590426	-1.370447873	-0.683959528	-0.188676895	-0.214217752	-0.014067006
OVOL1	-0.890281053	-0.954768386	-0.977073434	1.031001994	1.292072239	1.492407099	1.131261809	1.620309217	1.466386073	-0.710272255	-0.257136888	-0.309734583	-0.850393273	-0.553306661	-0.635501595	-0.498351921	-0.661843576	-0.734774802
ISLR2	-0.716756274	-0.832964661	-1.087377418	0.927987078	1.419198073	1.465563302	-0.030846484	1.402339356	1.576052347	0.329859091	0.653540283	0.06719629	-0.761080689	-0.96087793	-0.627165904	-0.869710384	-1.103585493	-0.851370584
MFSD4	-1.793741447	-1.13049591	-0.157581662	1.019586719	1.007341595	1.782973932	0.39876027	1.546024719	1.096131001	-0.021341584	-0.64463866	0.349342301	0.260306623	-0.536905741	-0.631406926	-0.807914729	-0.722364965	-1.014075536
APOD	-0.704604715	-0.634860067	-0.817857434	1.195675793	1.133986097	1.476093964	0.320551143	0.862240557	0.892504751	1.193294285	0.915915633	0.164747823	-1.101703221	-1.413562521	-1.12895457	-1.052763329	-0.936473426	-0.364230763
GPR37L1	-0.591482119	-2.016682828	-0.912922154	0.567915819	1.400409118	1.835294083	0.413744642	1.384741607	0.329512927	-0.392013734	-0.763832922	0.390960517	0.267594829	0.318402858	0.190318254	-1.027632889	-0.075399351	-1.318928656
COL24A1	-1.436228347	-0.434356518	-0.141946153	0.637119117	1.45745959	1.704927379	0.232178009	1.777374127	0.799316961	-0.475744382	-0.053759589	0.605696407	-1.561069813	-0.54718038	-0.963745169	-0.95258886	-0.498955147	-0.148497231
TNXB	-1.136499477	-1.542212865	-1.369187257	0.67066854	1.557100868	1.569040337	-0.265947102	0.902578507	1.083396842	0.157501759	0.626652384	0.860175378	-1.188048448	-0.84195037	-0.561007989	-0.608180439	-0.17367071	0.259590045
TNNI1	-1.065502517	-0.668542215	0.059345064	0.75582449	1.2306001	1.810345246	0.773970762	1.660434187	0.44668773	-0.386903404	-1.454150257	-0.523839326	0.544425053	-0.388839053	-0.962333922	0.357642663	-1.266584258	-0.922580342
STAC3	-1.229809395	-1.263350861	-0.150339636	0.89842814	0.853971305	2.043875453	0.362782295	0.268971883	1.375972189	0.197789947	1.172049101	-0.336491014	-0.85751494	-1.418082412	-0.299449198	-0.642731287	-1.12298507	0.146913501
HUS1B	-0.813041671	-0.561813606	-0.499145	1.18078875	1.502550028	1.110923525	1.02843814	1.386142395	1.567463891	-0.497885607	-0.790172809	-1.092818324	-0.149158615	0.021879856	-0.296497711	-0.89918205	-0.941477307	-1.256993884
ABLIM1	-1.045410819	-0.972774518	-0.626030674	1.292945765	1.088132423	1.409271153	1.358131609	1.271604081	1.120049433	-0.191033944	-0.055294416	0.316099628	-0.445377838	-0.605681845	-0.425582388	-1.232333178	-1.301978149	-0.954736324
SEMA3G	-1.164006433	-0.96693513	-1.038651352	0.880201034	0.860773927	2.041168757	-0.561745956	0.865250357	0.845736179	1.626580057	0.18735539	-0.00991959	-0.890988539	-0.423643474	0.2912989	-1.118458672	-0.424106181	-0.999909273
GPR68	-0.538828548	-1.094447062	-1.295016238	0.352517121	1.375609705	2.053746932	0.98704623	1.399416121	1.322100575	-0.15849078	-0.099145757	-0.533695391	-0.848851127	-0.371467661	-0.557967675	-0.640510679	-0.445911984	-0.906103783
FAM22D	-0.863755552	-1.353573652	-0.847724196	1.031059565	1.155447657	1.592730878	0.696393716	1.339932481	1.487561042	-0.195258508	-0.103123634	0.349115968	-1.170424733	-1.197686404	-0.939321644	-0.486830406	-0.418104893	-0.076437685
PKP1	-0.849922518	-0.814907608	-0.835856239	1.032194443	1.307009071	1.439077315	0.90483878	1.523787797	1.788278017	-0.192865041	-0.471447539	-0.558636672	-0.536423738	-0.760527457	-0.893296221	-0.545723839	-0.669863665	-0.865714887
KRT4	-0.740683194	-0.817372205	-0.73878665	1.376246372	1.103494298	1.295018599	1.416831962	1.341205948	1.503633136	-0.105398672	-0.303459705	-0.469025068	-0.589238215	-0.858061143	-0.788398913	-0.685262273	-0.985312989	-0.955431289
FBXL21	-0.748440161	-0.009998581	-0.783662301	1.757375923	0.906308753	1.109399762	1.06681969	2.104145939	0.071854647	-1.021401402	-0.13423803	-0.256108413	-0.407779291	0.156293293	-0.711089097	-0.853910399	-1.265425072	-0.980145261
FLJ32224	-0.551279258	-0.75087438	-1.683768254	1.425952924	1.769615918	0.568504841	0.489236691	1.517887279	0.43076056	0.695513936	0.115362549	-1.308578232	0.089155452	-1.083948437	-1.234517162	-0.254933487	0.072022356	-0.306113297
ZNF300P1	-0.730485192	-0.761750231	-0.715260318	1.188641163	1.169158628	1.405889207	1.194044274	1.560959405	1.631560655	-0.368436245	-0.515141303	-0.606554525	-0.697385937	-0.709973527	-0.837138149	-0.704027336	-0.693601593	-0.810498977
DGKA	-1.014684331	-1.045719874	-0.92715519	1.283960512	1.280396673	1.198028777	0.543855632	0.318558152	0.631249	1.192952451	0.854693573	0.80221638	-1.422940529	-1.430431354	-1.065491769	-0.403427289	-0.485574954	-0.310485859
CDNF	-1.46111152	-1.400572378	-1.615551393	1.330283052	1.740276755	0.689703381	0.58456587	0.127008473	0.442337045	-0.063163055	0.960277802	0.329396567	-1.428127164	-0.401340435	-0.741406347	-0.054405921	0.152525524	0.809303745
ANKRD45	-1.177865599	-0.379555085	-0.940142114	1.413040731	1.204473314	1.142589896	-0.085765558	2.258186195	0.982098657	-0.558424298	0.100041937	-0.381600519	0.06975077	-0.56439658	-1.336548353	-0.726780687	-0.249030055	-0.770072653
DKK2	0.002266422	-0.116464935	-0.205641726	1.22619308	1.194664803	1.339017757	-0.00943066	-0.261484401	-0.130041568	0.212477751	0.527333414	0.909303945	-1.576123129	-1.901132168	-2.107651864	0.450012872	-0.043126055	0.489826462
RPS27L	-0.875831423	-0.54443574	-0.470466264	1.553705861	1.290606476	0.913692476	1.820092451	1.039552992	0.955006361	0.168003495	0.101331371	-0.422750729	-0.591522648	-1.015362485	-1.02279117	-1.062129287	-1.052881649	-0.783820088
CASP10	-0.491607841	-0.646077389	-0.791788146	1.695098096	1.142356746	0.920175878	1.187022822	1.345064014	0.759157883	0.316262003	0.360476638	0.358411083	-0.996421526	-1.299432563	-1.107687589	-0.671326089	-1.124630945	-0.955053075
SRCIN1	-0.653961193	-0.842290959	-0.885590663	0.356846563	1.522015408	1.878236598	-0.86287752	0.907209641	0.453486692	0.485199649	1.007486401	0.633251879	-0.50111892	0.14544305	-1.707975045	-1.49066345	-0.515492224	0.070794094
ENKUR	-0.75943963	-1.07325525	-0.519127764	1.252014354	1.285832594	1.216897987	1.432515694	1.219425137	1.681439099	-0.434151177	-0.998265637	-0.529545968	-0.625831141	-0.469486627	-0.559586528	-0.697346173	-0.862171065	-0.559917906
DFNB59	-1.23387772	-0.882561069	-0.834749301	1.817256568	0.84462789	1.092391819	1.092892182	0.597941085	0.286555991	-0.256066927	0.198734621	-0.058558888	-0.175225736	-2.128032532	-1.314824098	0.491148953	-0.223817086	0.686164245
AKR1D1	-0.934742014	-1.790504415	-1.229629591	0.891418473	1.413625053	1.448612531	1.037925467	1.183519028	0.454655857	0.241000513	0.397397523	0.695453726	-1.050165258	-0.980011521	0.011303	-0.57125135	-0.621832248	-0.596774776
SRGAP3	-0.934486981	-0.725672421	-1.168305104	1.270702859	1.309651754	1.170626388	0.721587922	0.968720781	0.928491675	0.914228979	0.764841718	0.505161183	-0.93409152	-0.954111106	-1.034665208	-0.771451777	-0.90095161	-1.130277535
PPP1R10	-0.531263771	-0.688414381	-0.821266028	1.130696954	1.097464102	1.518828155	1.469404567	1.120774049	1.395158817	0.007021109	0.210296662	-0.338657857	-0.766246545	-0.865993467	-0.831859274	-1.121371257	-0.95288701	-1.031684824
LOC644242	-0.222716687	-0.780953198	-0.026632785	0.90515379	1.144347265	1.693080902	0.79085234	0.508034857	1.682938185	-0.364370182	-0.057414526	0.342140255	-1.222359981	-1.491925222	-1.637342199	-0.55285686	-0.811559659	0.101583705
C15orf34	-1.412569454	-1.385539207	-1.324252723	1.053993544	1.225494014	1.462396447	0.817229051	1.263252209	1.236455062	-0.403988708	-0.315761195	-0.468313066	-0.342753705	-1.051789471	-0.662417006	0.383079997	-0.533825229	0.45930944
SLC2A12	-0.869404732	-0.69286551	-1.07375605	1.459774885	1.317531113	0.963361045	0.052304548	0.40743541	0.262437808	0.62344582	1.036444954	1.067485707	-1.803566275	-1.416306979	-1.30381806	-0.116761103	0.035641615	0.050615803
DHRS2	0.344668459	-0.24037833	-0.431883915	1.401709862	1.055346646	1.277868882	0.635598158	0.926478153	1.066300376	0.678773245	0.326364885	-0.480254641	-0.705417091	-0.350820204	-0.913643748	-1.124913593	-1.759626684	-1.70617046
FETUB	-0.836122642	-0.88726659	-0.818993091	1.486947152	1.170595571	1.076680739	1.580592206	1.358781322	1.160701191	-0.067386274	0.132704921	-0.332895527	-0.798760236	-0.62989489	-0.815218276	-0.898139128	-0.943002575	-0.939323873
LGR6	-0.927496298	-0.61847563	-1.006640274	1.013163861	1.663455078	1.057529361	-0.057419972	2.128007181	1.426158398	-0.065481549	-0.005554345	-0.918482807	-0.53147778	-0.451833691	-0.603194787	-0.456958354	-0.875622634	-0.769675758
FAM200A	-1.315053277	-1.458375585	-0.966337262	1.486947162	1.687825544	0.558295054	1.298037321	1.381834885	0.995463779	-0.171008624	-0.622911786	0.059679217	-0.979462424	-0.427186706	-0.420406013	-0.480764639	-0.521081591	-0.105495057
CARD11	-1.338497349	-0.8728065	-0.362109682	0.815686119	1.543501298	1.372293658	0.981342263	1.108118688	1.883694625	-0.352075432	-0.965696067	-0.644786254	-0.496264545	-0.076945166	-0.276252894	-0.587658547	-0.871243299	-0.860300915
CCRL1	-0.369399875	-1.081576394	-0.689746286	1.454631513	0.997304454	1.277896286	1.18450288	1.30291965	1.56790015	-0.227049846	-0.678187858	-0.727471277	-0.046258177	-1.099774471	-0.243038382	-0.549152507	-1.313114966	-0.760384893
PPP1R32	-0.888060956	-1.401898481	-1.352616211	0.996539107	1.199409791	1.53285152	0.194406798	0.251994072	-0.291069785	0.745667812	0.948662497	0.915106984	-1.578275795	-1.156946825	-0.935686426	0.378264175	-0.103311504	0.544963229
LOC646903	-0.7098539	-0.790735091	-0.913037518	1.193492125	1.464738758	1.068660992	1.021401668	1.41764518	1.412245522	-0.244193435	-0.271655993	-1.893154832	-0.262019647	-0.144570662	-0.400380474	-0.661470995	-0.494094081	-0.793017621
RGS20	-1.22090571	-0.858369581	-1.026994492	1.345139405	1.323027626	1.056797745	1.647339045	1.150461405	1.021089829	0.243340868	0.172795354	-0.288903754	-0.464808917	-0.437102961	-0.831459391	-1.038624121	-0.84885948	-0.943962871
PECAM1	-1.168055452	-0.846304882	-0.155195208	1.265901507	1.9057551	0.553001534	0.937691332	1.296765464	1.410740895	0.287334049	-0.690184307	-0.474232299	-0.563024756	-1.288705231	-0.557108989	-0.133957352	-1.144394506	-0.6360269
C15orf54	-0.654032984	-0.607234783	-0.71977405	1.210074719	1.258821311	1.253531476	1.3858981	1.497890456	1.571809667	-0.434470197	-0.791804115	-0.498963588	-0.700512041	-0.738001631	-0.641993398	-0.707680651	-0.843516472	-0.84004182
OVGP1	-1.054122307	-1.03528968	-0.797283135	1.07947421	1.063506057	1.578441534	-0.028387503	0.399825905	0.794212616	-0.035795359	0.30054179	1.183500529	-1.413237264	-1.339060631	-1.602288659	0.097207595	-0.051523191	0.860277492
RPL23AP53	-0.888748512	-0.785226056	-0.712577021	1.534269603	1.257041173	0.929740628	1.091969699	0.811373212	1.211831142	0.061646835	0.40436777	0.878624199	-1.049640553	-1.419689882	-0.79692431	-0.872166311	-1.096886333	-0.559005283
MYOM1	-0.800693613	-1.112971549	-0.853795164	1.348685994	1.678567907	0.680714622	0.823500635	1.900147877	1.200224646	-0.058338884	-0.410476561	-0.254900172	-0.646326786	-0.907102611	-0.759224823	-0.127811948	-0.69760814	-1.002591431
ACYP2	-1.597186782	-1.419175847	-1.668808262	1.063396257	1.541339452	1.099513925	0.755857959	0.561101312	1.135755415	0.394132901	0.530807627	0.498088388	-0.655305508	-0.528612549	-1.078512516	-0.380571604	-0.236974159	-0.014846008
CDH18	-0.381183439	-0.964823758	-0.472805686	1.528048927	1.395411619	0.765557755	1.677511554	1.074017259	0.736225006	0.741735565	-1.254034767	-1.149160571	-0.175619286	-0.439021267	-0.768190882	-0.381557789	-1.129368805	-0.802741433
IGFL3	-1.018965903	-0.817784841	-0.77724462	1.227779183	1.417250175	1.041009624	1.39804987	1.666980621	1.279691889	-0.734388878	-0.051087803	-0.468092618	-0.751619254	-0.826813805	-0.806829595	-0.631160931	-0.601887516	-0.544885597
EHF	-1.086748839	-0.859838597	-0.978017864	1.566508484	1.100711794	1.015125089	1.319468113	1.036470826	1.725199684	-0.074767457	-0.312296773	0.009574368	-0.377301732	-0.775776611	-0.776870043	-0.716847524	-0.796862485	-1.017730432
ABCA9	-1.093806372	-1.128405261	-0.567178362	1.496761678	0.664513593	1.514626085	1.180595549	1.52898186	0.892784035	-0.310359372	-0.641346647	-0.031257465	0.255006754	-1.458863532	-0.387705147	0.008553098	-0.999389887	-0.923510609
SLC25A45	-0.910686531	-1.520954643	-1.425222124	1.08659741	1.018250358	1.567437296	0.634582396	1.389184072	1.449405437	-0.05323907	0.488037248	-0.002347219	-0.620466125	-0.346382189	-0.578822088	-0.921830594	-0.59573458	-0.657809053
HVCN1	-0.79175468	-1.067385026	-0.301449238	1.104554106	1.405692192	1.156364239	0.928820789	1.537726648	1.277349302	-0.698697515	-0.423756927	-0.908840922	-0.77711243	0.407900502	0.298964183	-1.113198921	-1.226432293	-0.808744008
XPC	-0.583693125	-0.604834861	-0.73795333	1.367287159	1.171440246	1.127538401	0.958269188	0.840197765	0.827263287	0.869354063	0.732138329	0.5610667	-1.477492584	-1.150468503	-0.976668022	-0.88852395	-1.005871444	-1.029049322
PSG1	-1.192098959	-0.951806306	-1.312822471	1.281648608	1.064009447	1.318649455	1.244186854	1.373830405	1.42465546	-0.007513281	-0.326898334	-0.064991925	-0.539289186	-0.953755663	-0.541531046	-0.189585869	-0.872302723	-0.754384468
GRIK5	-0.890164847	-1.022345203	-0.918263592	1.033803238	0.80361801	1.815651909	0.767986472	1.590366356	1.626405996	-0.225641139	-0.18729945	-0.637299891	-0.266818877	-0.732444427	-0.496955177	-0.295364947	-0.683694413	-1.281540019
SLC16A12	-1.306569557	-1.714129312	-1.239333108	1.449116037	1.423266414	0.778761257	0.960529216	0.690328817	0.711564928	0.725814163	0.60903769	0.432813605	-0.468539322	-1.246878757	-1.047207598	-0.215183839	-0.396636488	-0.146754146
ICOSLG	-0.053001361	-0.169719693	-0.778963478	1.504966746	1.445864764	0.699908939	0.772963141	1.283609558	1.245152012	0.557575356	0.262319792	-0.190911242	-1.128071688	-0.924907646	-0.966153804	-1.080568116	-1.230973986	-1.249089295
ELMO1	-0.887967543	-0.260680543	0.084263149	0.288429126	1.881295933	1.480413205	1.031333637	1.804071848	0.69317918	0.112808499	-0.970250577	-0.853889457	-1.335352004	-0.904131496	-0.446545205	-0.39656342	-0.585112938	-0.735301393
L3MBTL1	-1.238935476	-0.582116881	-0.194826535	1.01105231	1.363756076	1.27513324	0.319346356	1.665914356	1.029157484	1.017090691	-0.263738941	-0.261548567	-1.099956158	-1.3141026	-1.107013301	-0.22408012	-0.319620241	-1.075511693
GPR112	-0.718129632	-1.508080909	-0.586212226	0.718452303	1.188158396	1.742921089	1.341053301	0.676145856	1.480502128	-0.402816545	-0.895892984	0.307663245	-0.662170169	-1.50133454	-0.436964506	-0.211908698	-0.668271995	0.136885886
UG0898H09	-1.003149367	-0.732811873	-0.601757494	1.275915426	0.805961626	1.567246009	1.122899089	1.852159775	0.072674108	-0.24684245	-0.635686716	-0.60532418	0.592989652	-0.08532213	-1.242169195	0.244362463	-1.056209585	-1.324935157
PAQR6	-0.937678033	-1.629363562	-0.760094249	0.881588272	0.758399644	2.006204545	-0.201583887	0.278158802	0.75686255	1.068299263	0.167748753	1.009530845	-1.728402397	-1.069237802	-0.542454921	-0.221530637	-0.186746786	0.350299599
KITLG	0.080392231	0.060016952	0.231173764	1.503974519	1.116662526	1.024524879	0.890130053	0.59709152	1.042926855	-0.213396124	-0.171971371	-0.306043433	-0.041799852	-0.320089574	-0.074700608	-1.599642899	-1.836577432	-1.982672008
ISYNA1	-0.509175998	-0.204942811	-0.771301748	0.391764426	1.61403567	1.635702511	-1.329715807	-0.267105874	0.471044354	1.51408368	0.990200273	0.905082451	-0.516594685	-0.042411045	-1.546035016	-0.939936178	-0.722516094	-0.67217811
MCF2L	-0.881207834	-0.961862884	-1.229848663	0.9896995	1.509353133	1.142292654	0.134685713	0.707783682	0.910085537	0.984278366	1.309151539	0.453226447	-1.373957135	-0.819760605	-1.178597228	-0.691870601	-0.333156528	-0.67029509
DKFZp566F0947	-0.795398667	-0.17712596	-0.991429219	1.439185491	1.044558161	1.149504339	0.795083179	1.646453151	1.722535269	-1.123930724	-0.444614826	-1.131368919	-0.683183422	-0.552693615	-0.365352515	-0.223962797	-0.596228509	-0.712030417
KIAA1324	-1.250418721	-1.347060913	-1.011283717	1.03853202	1.260360667	1.333774459	1.042981125	1.115706454	0.925561134	0.425327785	0.631775024	0.673790304	-0.87732246	-0.857190321	-0.762889883	-0.692176867	-0.780498148	-0.868967942
MSH4	-1.11365196	-1.110172681	-1.311159375	1.106282521	1.44571511	1.077299304	1.0092373	1.311066188	1.385451811	-0.216661742	-0.531251539	0.532721535	-0.724526733	-0.791720357	-1.135179119	-0.388870752	-0.674682893	0.13010338
SIGLEC14	-1.216557218	-0.84127549	-0.91610897	1.085281415	1.262489872	1.278161209	0.324409396	1.292050708	1.551948884	0.503388165	0.516805504	0.286832565	-1.122533057	-0.834373998	-1.191028368	-0.648844161	-0.889506039	-0.441140415
BAX	-0.814996142	-0.688818065	-0.804888127	1.23788729	1.06010059	1.327827855	0.985373407	0.987758954	1.070772613	0.569591978	0.803251267	0.45377329	-1.269864348	-1.140429564	-1.075425949	-1.015769304	-0.808333166	-0.87781258
BDNF-AS1	-1.765698962	-1.286901684	-1.125195944	1.844104379	1.451300591	0.328337898	0.403874043	1.164282144	0.145046207	0.693711916	-0.232130906	0.824118268	-0.113996477	-1.423240903	-0.198745464	0.040352375	-0.714407484	-0.034809996
SULF2	-0.468268695	-0.561897814	-1.011930802	1.241808412	1.367727029	1.011054321	0.930957888	0.93116385	1.120789468	0.849443737	0.575656619	0.357447531	-0.951508312	-1.191556403	-1.230647626	-0.837042367	-0.967097558	-1.16609928
THAP2	-0.414869019	-0.752885568	-0.837343471	1.228158778	1.263682095	1.127957523	1.046658795	0.830685113	1.176554669	-0.120909277	0.218691839	0.404015786	-1.394254401	-1.687017645	-1.579818203	-0.251134552	-0.578900987	0.320728526
LOC100133612	-1.487848094	-0.935524978	-1.069622921	0.962839053	1.362378915	1.29404585	0.776748625	1.70009583	0.497809787	-0.898096593	0.174362065	0.992186087	-1.170219744	-0.874384733	-0.267594798	-0.616899024	-0.398141446	-0.042133882
CACNA2D2	-0.721663011	-1.182711188	-0.395152052	1.315417155	0.461400753	1.834447145	0.555492772	0.029204055	1.190123186	0.232615758	-0.103311036	1.28733977	-1.755559798	-1.471676366	-0.388396398	-0.6973669	-0.459048656	0.26884481
TP53I3	-0.831725432	-0.807395789	-1.030678999	1.247876994	1.275662265	1.081729694	0.911806744	1.018633257	1.032093276	0.785637048	0.738389849	0.434149809	-0.853372687	-0.672420395	-0.89183719	-1.157825104	-1.004225374	-1.276497964
FLJ41484	-1.144209382	-1.127493487	-1.124416472	1.047826789	1.2820288	1.271983683	1.035646339	1.488454569	1.553570349	0.051092994	-0.173225494	-0.246653152	-0.563905732	-0.313583759	-0.344746527	-0.852043626	-1.071985945	-0.768339946
CCDC90B	-1.199977895	-0.945191424	-0.921966858	1.672370826	1.041842979	0.882244814	1.395537377	0.812156159	0.884092961	0.407180432	0.723315414	0.496384784	-0.747352615	-1.246940516	-0.876165124	-0.845883967	-0.942390314	-0.589257032
LAMC2	-1.032324028	-1.148315819	-0.582296355	1.168142654	1.053488071	1.371855231	1.270647735	1.279832998	1.676991687	-0.348228866	-0.946642935	-0.29469377	-0.260629527	-0.777957347	-0.208824071	-0.719713961	-1.191930109	-0.309401588
CLDN4	-0.908072211	-0.894466712	-1.237968091	0.73267305	1.153223699	1.70537457	-0.986177989	-0.219713243	0.35820374	0.988825972	0.494470319	1.502643765	-0.837723732	-1.802085103	-0.573619578	-0.037764714	0.263670164	0.298506094
LOC100188947	-0.488130408	-0.606479626	-0.238956351	0.769603735	1.319989561	1.495055814	1.331161286	1.471812485	0.370295893	-0.28184596	-0.651054406	-0.946978932	0.677777879	0.24164412	-0.990369177	-0.534731872	-1.162201583	-1.77659246
KLLN	-0.847787183	-0.923651729	-1.11431548	1.41626802	1.14399201	1.021549969	0.952102817	0.909502926	0.991471533	1.054687444	0.663924308	0.300911889	-0.818148454	-0.848444618	-0.652599308	-0.793191861	-1.287326125	-1.168946159
CDH1	-1.729724292	-0.73338227	-1.005555861	1.028898308	1.21494928	1.337612846	1.135499021	2.062921479	0.411938895	-0.03326456	-0.204417897	-0.834224043	0.049767703	-0.858974949	-0.591071786	-0.592173048	-0.219301852	-0.439496975
CCT6B	-1.522310205	-1.413963609	-1.166117039	1.124021581	1.727572871	0.729095275	1.391739547	0.934266443	0.112671939	0.124735823	0.3047541	-0.912385165	-0.403289639	-1.157670778	-0.492406551	0.966343118	-0.029972723	-0.317084988
DCLK1	-0.238764168	-0.694127247	-0.261470187	1.526881901	1.300094799	0.752869362	1.569766319	1.33159673	1.324486611	-0.742942115	-0.882722582	-1.044462661	0.013939834	-0.752977093	-0.415330891	-0.796728077	-1.129267386	-0.860843148
CAPN12	-0.9135899	-0.743940092	-0.443294686	0.506237559	0.761248163	2.303816636	1.099816109	1.492797139	1.326324482	-0.589930306	-0.444847985	-0.686480979	-0.718455924	0.165214562	-0.676074849	-1.035377565	-0.713960766	-0.689501597
ARHGEF4	-0.943316847	-1.164780989	-1.088801894	0.893101603	1.41428773	1.26232211	0.443232895	1.017560151	0.901427504	1.409971427	0.231901005	-0.09988379	-0.481208625	0.280016061	-1.495770737	-0.669122812	-0.595217687	-1.315717104
INHBC	-0.857147025	-1.141232416	-0.896458995	1.100757472	1.120363749	1.332540762	1.247669027	1.471224829	1.529894105	-0.155113795	-0.331414569	-0.223536548	-0.847696514	-1.340758945	-0.491554117	-0.471714002	-0.791094898	-0.254728118
F11R	-1.621593193	-1.416536144	-0.916360408	1.378930498	1.128969439	1.045161728	0.431605091	0.571832001	0.830654936	0.911127426	0.921071814	0.887216492	-1.324558009	-0.918302204	-0.538943066	-0.326339715	-0.675633784	-0.368302902
P2RY6	-0.360738839	-0.332666084	-0.775446321	0.895875411	1.586955579	1.064534357	0.776357931	1.614170967	1.467016248	-0.465722834	0.024892875	-1.302873875	-0.714016396	0.1709931	-0.296447779	-1.083407381	-0.97311869	-1.296358271
LAPTM5	-1.026811022	-0.643363545	-1.468864436	1.075288106	1.640846766	0.829468515	1.077245205	1.228880694	0.864005825	0.898200035	0.235277951	-0.826996867	-0.029731794	-0.501059884	-1.260637569	-0.815167285	-0.11202696	-1.164553735
LOC284440	-1.00088636	-0.985776359	-1.489229548	1.567546498	0.910758933	1.063478401	0.164978508	0.379691948	0.270013394	1.084437979	1.155031598	1.007810231	-0.887914694	-1.541766068	-1.114440031	0.010033892	-0.160635186	-0.433133135
LOC100287177	-1.220818022	-0.569813403	-1.347134977	1.372898882	1.016083954	1.151918555	0.820135455	1.133935015	1.317506125	0.52615624	0.72275599	-0.004073328	-0.796677703	-0.477096834	-1.3695471	-0.750557499	-0.473600802	-1.052070548
CDRT1	-0.834540911	-0.818669293	-0.947195695	0.994109711	1.541045687	1.001621003	1.08419554	1.654762984	1.51796098	-0.241370908	-0.305057991	-1.017980073	-0.829630594	-0.307014245	0.054164846	-0.844918923	-0.757454231	-0.944027886
SLC9A1	-0.937981824	-0.971749478	-0.95539754	1.079216997	1.151164502	1.302720591	0.962937384	0.858845468	1.350056205	0.499405109	0.573938623	0.674161957	-0.930568261	-0.613330023	-0.605041185	-1.148628838	-1.088809258	-1.200940431
LOC100507557	-0.817417096	-1.347516488	-1.110761291	1.158760273	1.71804317	0.654864096	-0.569290447	0.95514067	0.677459633	0.147026706	0.654491665	0.51816201	-0.498614201	-1.893854157	-1.187245563	-0.095967659	0.097803735	0.938914943
PDZD7	-2.096187301	-0.381087224	-1.62761144	1.033609497	1.339963185	1.154188301	0.072286613	0.206763794	1.074317352	1.019829502	0.142310872	0.133999636	-0.439564001	-0.600710992	-1.420356735	-0.063879276	0.799423892	-0.347295674
BZRAP1	-1.199343566	-1.316448697	-0.874236574	0.512928098	0.653465546	2.361085005	0.013229219	1.109199585	1.60770582	-0.166144565	-0.375202918	0.663760798	-1.184505864	-0.025157567	-0.480645704	-0.719139454	-0.455878726	-0.124670437
ASPA	-1.293322375	-1.166556339	-1.25530676	1.328653164	1.189723449	1.007562421	1.09952392	1.052688414	0.844023724	0.463600458	0.803601845	0.542491407	-0.765629941	-0.917839628	-1.249955029	-0.421336921	-0.480145096	-0.781776713
RYR1	-0.791810343	-0.715953216	-0.528169647	0.613906293	1.558056421	1.352186767	0.721490261	2.017982057	1.446912363	-0.415415667	-0.71779139	-0.700434241	-0.381628285	-0.458645096	-0.774752856	-0.214786474	-0.833570952	-1.177575997
LINC00338	-1.032243755	-1.509394463	-0.395592382	0.706064606	0.889645269	1.927978204	1.571577705	1.51611451	1.002531267	-0.52828724	-0.39381136	-0.467505159	-0.772660371	-0.208257421	-0.347876219	-0.529791991	-0.669628913	-0.758862285
KCNA7	-1.266948462	-1.113190017	-0.882800359	0.931801803	1.255876878	1.332319313	0.693662344	1.225318047	1.442861135	0.478150156	0.192389397	0.596225201	-0.50313431	-0.919321933	-0.591282986	-1.383651065	-0.756924754	-0.731350388
TSC22D1-AS1	-0.445111633	-1.570382105	-0.342134552	1.319892237	0.426902064	1.769459427	0.746797718	1.087304357	1.881110247	-1.069528621	-1.135875309	-0.638711609	-0.526478866	0.055482003	-0.282336402	-0.569209649	-0.586805218	-0.120374088
CLEC7A	-0.875509204	-1.048383311	-0.655622548	1.231299366	1.428615622	0.855301831	1.512247177	1.662347142	1.329058779	-0.443800667	-0.703883356	-0.548459313	-0.55059716	-0.929067533	-0.740764564	-0.391046254	-0.786845105	-0.344890901
SCN2A	-0.801662016	-0.905830347	-0.881670025	1.368749322	1.209690569	0.936556627	0.815894694	0.800149361	1.14640045	0.627131386	0.699043964	0.888844058	-1.228797293	-1.261752669	-1.228721021	-0.680040064	-0.907211186	-0.596775808
TSGA10IP	-0.604427155	-0.756056286	-0.585358245	0.92180111	0.64291638	1.950199425	0.807365731	1.70015878	1.779680481	-0.544133883	-0.558020668	-0.679030041	-0.475280161	-0.703842836	-0.517505554	-0.76614296	-0.807876402	-0.804447717
TGM4	-1.119112793	-0.991691843	-0.643679649	0.391976782	1.37944198	1.733187846	0.306464834	1.788698229	1.48951909	0.358426049	-0.656534201	-0.689424288	-0.671850778	-0.302254689	-1.076501842	-0.803791921	-0.616153883	0.123281078
TP53TG1	-0.830043561	-1.026619613	-1.46319899	1.444423347	1.150011617	0.908378693	0.573448148	0.917298281	0.450322169	0.863001331	1.198087965	0.856172009	-1.145281156	-0.901663824	-0.99180755	-0.634166586	-0.411159226	-0.957203053
RAG1	-0.800675249	-0.614319529	-0.836689603	1.163533615	1.210123844	1.126036156	1.138176866	1.426207608	1.320012264	-0.33889288	-0.275922702	-0.088323996	-1.349499528	-1.538048813	-1.290450791	-0.253244603	-0.063982299	0.06595964
GTF2IRD2B	-1.195638934	-1.371222547	-0.97251534	0.411774119	1.996915712	1.086815351	-0.120514264	0.986651458	0.090976839	0.123676046	0.858238597	0.988031661	-1.707332558	-1.021636102	-0.68404535	-0.115571104	0.193494647	0.451901769
PTP4A1	-0.893322398	-0.82384917	-0.601228846	1.35178302	1.179758295	0.96394261	1.279772912	0.856311653	1.140649086	0.115809145	0.531761325	0.861436713	-0.878150756	-1.380042579	-0.807461936	-1.023525608	-1.23048803	-0.643155436
MAG	-0.817408767	-0.815919716	-0.872220156	0.20035192	1.582124373	1.709607107	0.300616711	1.70867084	1.64419239	0.092216962	-0.013716669	-0.98532828	-0.636748346	-0.263475677	-0.572126452	-0.484854311	-0.630950233	-1.145031694
PRODH	-1.11268064	-1.255920593	-0.757862481	0.95795769	1.100007545	1.428477739	-0.196639164	0.094599433	0.71549365	1.521015932	1.467982356	0.474965587	-1.067959089	-0.804161049	-1.3943088	-0.38791314	-0.387813196	-0.39524178
ESCO2	1.513248601	1.535119565	1.632946183	1.227484814	1.07539241	1.178741917	-0.592523318	-0.609543731	-0.648291501	-0.628970218	-0.802908318	-0.695307076	-0.753250679	-0.720976688	-0.828641266	-0.540394383	-0.64648095	-0.695645362
NR1H3	-1.043660798	-0.989916631	-1.408541921	1.442174331	1.2535394	0.78467899	0.55553791	0.467850677	0.248942339	1.117871331	1.061577082	0.043612467	-1.014163514	-1.403806403	-1.531643403	0.263592034	0.45414381	-0.301787701
ODZ4	-0.252256776	-1.237081979	-0.630489228	1.01987474	0.831512346	1.628866104	0.418732483	-0.034536836	1.21941053	0.428256651	0.287968219	0.839381822	-1.863547681	-1.73608755	-0.915677081	0.038213895	-0.596462575	0.553922915
NUP210L	-1.08058766	-0.780031249	-0.939938196	0.963658382	0.945707424	1.570684905	1.144856461	1.94226845	1.071213217	-0.296106737	0.10923046	-0.55590813	-1.01177719	-0.410501939	-0.821444157	-0.914031951	-0.835670193	-0.101621895
TEX22	-1.224879976	-1.301637183	-1.039102352	0.482763936	1.446245661	1.549456327	-0.941861722	0.353558181	0.985061697	1.304014894	0.836116629	0.613079313	-1.069542842	-0.899979669	-0.87761673	-0.558549577	-0.100089412	0.442962827
SIGLEC5	-1.152705645	-0.564311129	-0.979653202	0.241561397	1.638690871	1.597893033	-0.160929449	1.373238937	0.921630709	0.523721893	0.959488853	0.466648126	-1.016495491	-1.020909993	-0.165059232	-1.416609534	-0.75796116	-0.488238984
CSF1R	-1.231484935	-1.30309251	-1.177981776	1.171658069	1.136064983	1.168387411	0.915377324	1.595691147	1.511298005	-0.037285373	-0.644112018	-0.323689902	-0.141231025	-0.287900575	0.056133356	-0.517513683	-0.846344333	-1.043974165
TG	-1.615881506	-1.419646566	-1.324713066	0.956766982	1.230160933	1.284483912	1.049063292	1.281741976	1.23514951	0.41974259	0.073698968	0.151347494	-0.858724503	-0.514348062	-0.210458616	-0.492192553	-0.650953652	-0.595237134
LOC284385	-0.91185935	-1.057560677	-1.405162929	1.664724688	1.395116641	0.402593713	1.402123727	1.200541747	0.69202597	0.549295734	0.456930506	-0.337507827	0.020842194	-0.639551	-1.082005127	-0.379342119	-0.889793984	-1.081411905
NDC80	1.542801827	1.542700942	1.606445116	1.306209484	1.009011837	1.143273815	-0.738749312	-0.833270632	-0.694556249	-0.729727313	-0.742980367	-0.713964017	-0.594574545	-0.600516866	-0.718867962	-0.487024703	-0.685900192	-0.610310861
CADM4	-1.001855094	-1.785754874	-1.191368193	1.357217085	0.824675113	1.275437712	0.24761078	0.16383715	1.213548329	1.055379477	0.695516876	0.799272999	-1.494282134	-0.726381974	-0.165553359	-0.17316137	-0.434359978	-0.659778545
TRIAP1	-0.916091379	-0.824098414	-0.790916702	1.383058329	1.127573535	0.946148537	1.335857368	0.93771511	0.863501719	0.548428691	0.720651009	0.623731165	-0.740916124	-0.87820866	-0.790718187	-1.135070775	-1.108953015	-1.301692206
ASPM	1.520830083	1.530272846	1.61848751	1.305269503	0.9876902	1.163607613	-0.628546638	-0.518574389	-0.648352429	-0.827999101	-0.870315887	-0.904240861	-0.618876883	-0.562878562	-0.713446729	-0.520672412	-0.598641864	-0.713612001
NR0B1	-0.618954313	-0.374206215	-0.11334883	0.122256853	1.989021346	1.343221871	-1.534448411	0.708038814	1.532060168	0.041050908	-0.044858933	0.043918469	-1.442847382	0.230666406	0.187551477	-1.776980326	-0.379962425	0.087820523
CMBL	-1.097801327	-0.982287677	-1.112061849	1.210586948	1.274629533	0.965777718	0.985838163	1.009345416	1.031554992	0.737781446	0.752837698	0.666814414	-1.009940178	-0.946899277	-0.910965345	-0.885900809	-0.815619551	-0.873690314
ADSSL1	-1.389499013	-1.405899829	-1.05553691	0.593319774	1.024547946	1.831929766	1.314354315	1.224986784	0.816011395	0.494498583	-0.110889493	0.203996304	-1.047490318	-0.318025644	-0.893803621	0.076866902	-0.454579916	-0.904787027
GPR78	-0.261643714	-1.247793704	-1.688079847	1.5639531	1.016624143	0.865956078	-0.160308491	-0.269919857	0.392169561	2.132363756	-0.596935672	-0.353510502	0.1472606	-1.103575837	-0.739479414	0.949237621	-0.566721929	-0.079595893
SLC11A1	-0.641829329	-1.184536693	-1.189781594	0.482668932	1.741137431	1.219401126	0.741580799	1.673800567	0.411469548	0.802356187	0.484848848	-0.216684431	-1.40637747	-0.628181318	-1.304190968	0.002182344	-0.56411143	-0.423752549
KIFC1	1.571474472	1.573782277	1.557673774	1.169746718	1.055667029	1.215190438	-0.781800786	-0.747692022	-0.900862229	-0.624199397	-0.717687874	-0.813486682	-0.643164416	-0.548703565	-0.623462847	-0.529250064	-0.614577424	-0.5986474
PLEKHG4B	-0.028595649	0.018709633	-1.481124578	0.862244858	1.89048987	0.679072704	0.247351714	0.96069455	0.016910872	1.117355354	0.63323745	-1.376949979	-0.591262799	-0.654019707	-1.777951171	0.066182614	0.540779751	-1.123125486
LOC100216545	-0.641730276	-0.535748322	-0.883824029	0.858455831	1.277457855	1.284740961	1.333319247	1.59904151	1.568923057	-0.282850016	-0.689774075	-0.845682897	-0.264279604	-0.363928948	-0.424522206	-0.843733173	-0.937506503	-1.208358415
ESPL1	1.557554978	1.56547552	1.607798659	1.193175791	1.015799878	1.211653176	-0.750761607	-0.582590197	-0.671287238	-0.790001792	-0.746119187	-0.804217993	-0.568435244	-0.621096403	-0.595426369	-0.616840729	-0.74079729	-0.663883951
LOC646999	-0.944191352	-0.766636276	-0.894547477	1.05062872	1.32965172	1.034594956	1.255990618	1.292719287	1.857443356	-0.403473803	-0.526480744	-0.060728082	-0.586031803	-0.259155066	-0.441696016	-1.028095732	-1.228196328	-0.681795978
ABCA7	0.200514582	-0.886016202	-1.656143905	0.332739801	1.739681688	1.339240938	-0.347306691	0.950089287	0.955795431	1.269588866	0.739526243	0.008264756	-1.089578617	-0.300320534	-1.353644457	-0.704451035	-0.396548014	-0.801432138
POLH	-0.169864505	-0.118895295	-0.113422383	1.364797517	0.979114005	1.065152678	1.047938678	0.799251831	0.869408343	0.563124704	0.600431299	0.628187894	-1.204555238	-1.319516198	-1.223340752	-1.217083653	-1.283142759	-1.267586166
APOBEC3F	-1.106289586	-1.489719293	-1.728426349	1.367029042	1.123836095	0.913116985	1.325112186	0.914821326	0.612299158	0.831314565	0.503716961	0.251637403	-1.075739423	-0.430225926	-0.897128032	-0.247315428	-0.28753243	-0.580507254
PLA2G6	-1.421065411	-1.255725075	-1.549763835	0.527101172	1.170438274	1.703240006	-0.72380103	0.871386844	1.178156577	0.478759185	0.723516466	0.865935015	-1.123447855	-0.65915742	-0.696665215	-0.234759995	-0.052913621	0.198765919
ITGAL	-1.074099562	-1.621231549	-0.21942178	0.737048265	1.693106072	0.968989852	0.86718968	1.650517046	1.088835254	0.698979245	-0.4746077	-0.746616733	-0.161576368	-1.11343357	-0.269215562	-0.540480141	-0.462352026	-1.021630423
IDI2-AS1	-0.599035415	-0.531704009	0.064408434	0.591412242	1.26672802	1.535794168	-0.787509278	-0.23828954	-0.603698857	-0.077043555	0.094087494	1.768546585	-1.523028345	-1.530806135	-1.200872867	0.312289544	0.185863163	1.272858351
ABCC2	-0.866178341	-0.932152582	-0.89732702	0.981876224	1.152943073	1.25905701	1.084539118	1.717430946	1.749244095	-0.48719987	-0.390498065	-0.358416442	-0.909839773	-0.963844038	-0.330682511	-0.490907287	-0.752077295	-0.565967243
POM121L10P	-0.788024281	-1.708307108	-0.926984244	1.147385453	0.615522666	1.630137714	0.683442234	1.495255073	1.499673665	0.428572053	-0.675106734	-0.249151343	-0.163968523	-1.007334015	-0.062923339	-0.229170695	-1.032651161	-0.656367415
C21orf90	-1.529120812	-1.358780901	-1.216343269	0.994311128	1.244074914	1.153672292	-0.136355041	0.362279427	0.454029492	1.274945691	1.476207674	0.460825644	-1.238154149	-0.891612308	-0.774791928	-0.354755997	0.178240647	-0.098672505
RPSAP52	-0.271548325	-0.698122548	-0.495062764	1.469504293	0.958910687	0.957266415	1.740288391	1.231033198	1.131555404	-0.065662852	-0.702234577	-0.912335165	-0.71955196	-1.431117567	-1.434747541	0.114242569	-0.321617102	-0.550800555
MKI67	1.555243934	1.573104967	1.637613397	1.196091121	1.010304231	1.177083648	-0.785295215	-0.685122263	-0.699349081	-0.738023786	-0.705910761	-0.732133921	-0.693813225	-0.705058547	-0.622862343	-0.517361968	-0.624279074	-0.640231113
LOC100216546	-1.064688895	-1.153499268	0.003320785	1.230638929	0.374740988	1.776778504	1.008818373	0.853432639	1.56038936	-0.830974312	-0.839043784	0.306387273	-0.856773969	-1.54319583	-0.505845563	0.148446449	-0.759527225	0.290595548
TSPEAR	-1.395456985	-1.23197904	-1.057803517	0.519492895	1.260619092	1.599135759	-0.405125202	0.15060803	0.801751966	0.701992125	0.8583011	1.396022767	-1.180717984	-1.003077809	-1.102499523	-0.439731921	0.117651097	0.410817151
CDH10	-0.700736202	-0.863663863	-0.887861977	1.264572959	1.09146369	1.022215477	1.25456184	1.018052314	1.094681504	0.68712964	0.562054655	0.544737369	-0.901942601	-1.155455689	-1.139561811	-0.86859197	-0.991580618	-1.030074718
SHISA9	-1.094158564	-0.954751262	-0.474445852	1.305943823	1.040918773	1.030893447	1.168697952	1.741544287	1.350713593	-1.072569093	-0.874378706	-0.262294635	0.173588178	-1.093568385	-0.349301457	-0.233001567	-1.033374221	-0.370456311
PCDHGB3	-0.046665312	-1.432996848	-1.85727735	0.911333584	1.032122176	1.432893584	0.387424531	0.836725285	1.536019028	-1.258306667	-0.444421819	-0.183451809	-0.066347765	-0.449503641	0.684608002	-0.549248073	-1.104009333	0.57110243
LINGO2	-0.915028259	-0.770936478	-1.081478347	1.111816175	1.437844076	0.826477711	0.733708056	1.964122309	0.910055351	0.359414994	-0.276083723	0.033873101	-1.020565986	-1.086760563	-1.622884624	-0.153934073	-0.234657935	-0.214981785
GTSE1	1.639977802	1.567974	1.560467527	1.150414515	1.034402279	1.189539633	-0.79176586	-0.635018351	-0.758836366	-0.780189147	-0.598912898	-0.570077375	-0.721311508	-0.752826962	-0.685842924	-0.519792686	-0.678377551	-0.649824128
PHPT1	-0.531401141	-0.965599436	-1.337989571	0.716636707	1.24578777	1.403820078	0.522084636	0.934066151	0.905320124	1.075491977	0.873018994	0.43338415	-0.603485029	-0.185655995	-1.245338812	-1.387440877	-0.54121777	-1.311481956
CLDN15	-0.758050768	-0.886769667	-0.784856979	0.566518773	1.275345217	1.521416505	-1.010729486	-0.691632768	0.379442351	0.930043187	1.194927299	1.512336592	-1.388443615	-1.123389716	-1.05308894	0.02842526	-0.168587205	0.457093959
TRPM6	-1.256784363	-1.320628427	-1.056196209	0.690289346	1.137728303	1.534791776	0.75131579	1.745948177	1.045188798	-0.569415195	-0.920180792	0.154637065	0.271798317	-0.44045498	0.199926242	0.066781955	-0.741816388	-1.292929415
LOC642236	-1.107960653	-1.186825953	-0.609709523	1.44270139	1.049711184	0.867197428	0.766395975	1.705850105	1.3969481	-1.261427967	-0.971429272	-0.229854195	0.250619951	-0.766228142	-0.315727102	0.252506301	-1.079701268	-0.203066359
ISCU	-1.111715332	-0.923325392	-0.904650554	1.208405698	1.261294298	0.885660348	0.878806754	0.71278788	0.727422158	1.063691046	0.995380497	0.808581963	-1.132550792	-1.187967146	-1.254797783	-0.816629385	-0.559030601	-0.651363658
CKM	-0.75500233	-0.871092916	-0.727048008	0.575491862	1.049811567	1.728994689	0.988643076	1.647055358	1.728179508	-0.101121327	-0.182620557	-0.424155053	-0.456636933	-0.896113844	-0.768282823	-0.623546211	-0.959172008	-0.953384049
THAP7-AS1	-1.3703597	-1.238322232	-1.999221304	0.802313137	1.418129721	1.133391887	-0.56272788	0.456317545	-0.131394445	0.959930508	1.358806559	0.109389937	-0.249728884	0.002180056	-1.285146416	0.592586082	0.366162478	-0.362307052
LINC00525	0.09168692	-0.35907306	-0.078285568	1.031062843	1.240250096	1.07916393	1.491182547	1.396914532	1.34676835	-0.338702052	-1.238896865	-0.516435443	-0.83904889	-0.223358832	-0.712465727	-0.861761583	-1.384652267	-1.124348933
HSPA2	-0.692491672	-1.423165713	-1.393650381	1.030601199	1.070159654	1.239900754	-0.191648127	1.356038245	0.548712778	1.214105364	0.490662432	0.886460518	-0.390807327	-0.849562586	-1.572593903	-0.634598495	-0.075937826	-0.612184914
COBLL1	-1.02713756	-0.770063804	-0.47822341	1.156018401	1.070744803	1.108534411	0.573166517	0.363789986	0.862442006	0.924313956	0.770955445	1.219117518	-1.494678412	-1.740825372	-1.005282868	-0.193446767	-0.846268927	-0.493155924
VWCE	-1.000661735	-1.051808347	-0.927184975	0.909097885	1.168452717	1.25304879	0.385298629	1.014634306	0.894343333	0.924842994	0.804375178	1.079211304	-1.391317344	-1.161285041	-1.140869441	-0.65305077	-0.534569308	-0.572558176
FDXR	-0.704171119	-0.769513337	-0.971008057	0.94964574	1.235958855	1.144507216	0.610767491	1.02068335	1.011288815	0.982480214	0.917664856	0.754430966	-1.056257699	-0.852976333	-1.11764235	-1.099951431	-1.021057825	-1.034849351
IL1B	-0.162925297	-0.650649218	-0.404437325	1.295803109	0.893779441	1.139932758	1.690064909	0.427897857	0.469969607	-0.123601527	-1.134440777	-0.786538186	1.261887239	0.258525864	-0.080853007	-1.033558818	-1.599662189	-1.46119444
C7orf10	-0.759508521	-0.939070531	-1.059681142	1.432039805	0.973911517	0.923272112	1.632225986	1.346908108	1.039577931	0.482823416	0.190342829	-0.702722198	-0.197799988	-0.40135888	-1.08027655	-0.936536222	-0.7372153	-1.206932373
SPATA18	-0.975626024	-1.032211273	-1.029377265	1.163006158	1.125831264	1.035249835	0.782186926	0.862799529	0.99093355	0.861313724	0.895268575	0.881413277	-1.133598087	-1.278831036	-1.014751345	-0.632448837	-0.969560069	-0.531598903
B3GNT7	-0.418354492	-0.997682501	-0.428434402	0.848049518	1.090739687	1.384693411	1.149624918	1.562979393	1.656189454	-0.925981354	-0.41002251	0.085319022	-0.431331636	-1.194381588	-1.161971477	-0.923615977	-0.631661961	-0.254157504
KIF18B	1.616745344	1.559028443	1.610138032	1.102771646	0.998887442	1.220650215	-0.75581143	-0.490569113	-0.434881437	-0.773251713	-0.814302038	-0.750701208	-0.685299961	-0.592646571	-0.826121428	-0.575082083	-0.649643869	-0.759910272
SLC5A5	-1.105926502	-1.028382719	-0.50905051	0.797375603	1.21454216	1.307522366	1.212647986	1.878067863	1.497545043	-0.560413004	-0.402475721	-0.261470083	-0.583969094	-0.8243123	-0.729924515	-0.393210254	-0.686549482	-0.822016838
PLEKHG1	-0.853743735	-0.973552777	-0.91196666	1.26162106	0.96054389	1.095756718	1.396628128	1.186668035	1.518373035	-0.049404196	-0.327909412	0.605452031	-0.960489683	-0.619202611	-0.287907244	-0.82779614	-1.344172887	-0.868897553
LOC100130992	-0.467186319	-0.61098016	-0.382783512	1.253030826	1.070602371	0.991104014	1.383865248	1.454719916	1.182132771	-0.686620193	-0.615723545	-1.943880647	0.086972238	0.196556166	-0.234656755	-0.818291626	-0.870935843	-0.987924951
LOC100129716	-1.285684378	-1.415639205	-0.994729044	1.027427729	1.142025402	1.138666734	1.104955362	1.704409861	1.182096357	-0.03260276	-0.794330157	-0.354715612	0.339878486	-1.209125343	-0.620531642	-0.040985357	-0.610907973	-0.28020846
CYFIP2	-0.988108055	-1.10292416	-0.969481297	1.126687449	1.116329941	1.063592447	0.859896139	0.799826567	0.984906752	0.98614248	0.842426363	0.868679002	-1.094069758	-1.255211494	-0.890268605	-0.68220173	-0.922114628	-0.744107416
LOC730091	-0.726456308	-0.984219162	-0.657934131	1.247791005	0.942179647	1.116484906	1.713114318	1.616724068	1.082124502	-0.679171749	-0.74728834	-1.263163494	-0.00709622	-0.345073801	-0.13462907	-0.26031814	-1.026157008	-0.886911023
KRT3	-0.533218749	-0.642966245	-0.422405435	1.252741993	0.849540396	1.203905062	1.019012159	1.704756001	1.8538603	-0.519636301	-0.941889927	-0.675487057	-0.205386809	-0.719250807	-0.750772626	-0.478990913	-1.152308886	-0.841502153
MAST4	-0.750813036	-0.93461469	-1.092299633	1.305976155	0.86145726	1.137418476	0.879486689	0.601120087	1.184268805	0.584021281	1.058347801	0.943038604	-1.223361732	-1.145668374	-0.872018962	-0.920317443	-0.90302088	-0.713020407
ATP6V1E2	-0.637949563	-1.65724663	-1.016931776	1.198584464	1.263009822	0.839464525	1.353183266	1.095511456	1.229266135	0.146735746	0.588693065	0.101894257	-1.231723208	-1.197277271	-0.804137113	-0.519546331	-0.42823689	-0.323293955
LOC158696	-0.944418635	-0.930531024	-1.165933703	1.302896384	1.035545058	0.954314141	0.793105556	1.780777287	1.624117534	-0.315122189	0.015887997	-0.159550883	-0.343931634	-0.727073199	-0.465734743	-0.257686778	-1.4832509	-0.713410271
LYNX1	-0.588857499	-0.537544962	-1.212397807	0.690256878	1.372075136	1.216277763	0.311223844	1.165620422	1.129598876	0.824984012	0.899193519	0.559378162	-0.976467403	-0.254946312	-1.236764891	-1.490584734	-0.903042327	-0.968002676
CCNA2	1.61277787	1.617134636	1.619172357	1.16839164	1.034986444	1.072126964	-0.712844413	-0.715480336	-0.799214897	-0.568377326	-0.662589044	-0.666084978	-0.672842868	-0.770456869	-0.770355411	-0.523653979	-0.61421534	-0.648474449
FRMPD4	-0.153342945	-0.355456628	-0.760611415	1.096771032	1.351252946	0.826045849	-0.814575027	0.110981368	-0.066297266	1.059968864	0.518649794	0.343301068	-1.589894899	-1.939905775	-1.534904728	1.018855968	0.825059139	0.064102654
CYP19A1	-0.492696709	-0.249682704	-0.557748577	1.104645101	1.26417752	0.902588457	1.219468126	1.889239457	1.500305981	-0.440600913	-0.622276662	-0.824044479	-0.693552159	-0.299494598	-0.707177067	-0.707918077	-1.145553682	-1.139679015
C17orf67	-0.22481593	-1.148359946	-1.049168573	1.564777098	0.379262845	1.326314665	1.631582157	-0.079868204	-0.312090818	0.561311697	-0.109916697	0.014783768	-1.180390518	-1.754045623	-0.881875962	1.052084338	-0.490006981	0.700422686
DEPDC1	1.591024066	1.581866176	1.665543858	1.270332205	0.948215654	1.046283917	-0.652864058	-0.667157886	-0.772637658	-0.846248681	-0.685142893	-0.787679428	-0.586397636	-0.751638595	-0.675194556	-0.492069932	-0.596476167	-0.589758384
DNAH10	-1.228547277	-1.476487288	-0.615190378	0.990168464	0.635440929	1.637375064	0.560289179	0.820941792	1.662069275	-0.370398163	-0.438522516	1.183292779	-1.129046921	-0.836331553	-0.052690375	-0.226990034	-1.164494919	0.049121941
LOC90246	-0.891093087	-0.513100413	-1.73875103	1.335464113	1.425139972	0.500662526	-0.031830692	0.706464884	1.48182448	-0.622518396	0.382899689	-0.316135136	-1.545139804	-1.386085577	0.202402844	0.451726327	-0.359262994	0.917332295
ETV7	-0.491361122	-0.543694522	-0.694139143	1.114335205	0.977921759	1.168428151	0.68470371	0.754620276	0.628032239	0.984130786	1.280061116	0.875012694	-0.983881043	-1.063524844	-1.196071888	-1.250624936	-1.144453277	-1.09949516
MAB21L3	-1.12361083	-0.974761712	-0.257799032	1.227852282	1.121996036	0.90574221	1.162678601	1.694557126	1.432642031	-0.972016845	-0.979721103	-0.029374083	0.112183307	-1.022143032	-0.395776065	-0.289519238	-1.22722515	-0.385704503
SLC37A2	-1.159997921	-1.285765446	-0.548276899	0.701746558	0.937503079	1.61289423	0.436364999	1.635774423	1.675394407	-0.371809277	-1.032916474	-0.155141603	-0.017056285	-0.24607082	0.382954164	-0.508837728	-1.37761388	-0.679145525
ASTN2	-1.111164484	-0.984649002	-0.534972877	1.210362304	1.144171697	0.897475038	1.14919959	1.816042566	1.381362334	-0.638139195	-0.769981094	-0.213253281	0.2310035	-1.097378183	-0.372527517	-0.261776423	-1.230513224	-0.615261748
LMNB1	1.573056551	1.580699082	1.639307062	1.16235243	1.031758248	1.056171533	-0.839451416	-0.906669924	-0.978386556	-0.74064978	-0.664113749	-0.883872172	-0.383802468	-0.508851631	-0.543704701	-0.531596694	-0.480955293	-0.581290521
BFSP1	-0.912565371	-1.158443638	-1.414231367	1.026092054	1.291209002	0.929266532	1.203786327	1.392617021	0.938380598	0.123950355	0.639626267	0.08368465	-1.370445124	-1.139159787	-1.127289805	-0.237334543	-0.165363342	-0.103779832
RNF222	-1.064593161	-1.487294557	-0.965120077	1.654164739	0.157859667	1.432859779	1.176636829	1.380584964	0.60389299	0.303942719	-0.344112306	0.354033282	-0.019000243	-1.841543198	-0.284146369	-0.18077405	-0.321235653	-0.556155354
GLIPR1L2	-0.820039287	-1.644583322	-0.521416508	1.32422098	0.909796901	1.008775344	1.033165215	1.746170881	1.249049402	-0.277947215	-1.142735399	0.405845788	0.051375862	-0.903546482	-0.564427406	-0.458075665	-1.018962491	-0.3766666
LOC100131691	-1.208092285	-1.9836218	-1.526880629	1.020190844	1.325613015	0.896748028	-0.122767061	0.204469823	0.411771409	1.318819224	0.463696923	0.87315166	-1.215162829	-0.969875597	-0.190202563	0.139062962	0.502610601	0.060468275
TMPRSS9	-1.18887013	-1.694304398	-1.222257489	0.178960714	1.133825338	1.928158154	-0.867851524	1.07189914	0.465836025	0.961242482	0.685082029	0.736762002	-0.834133448	-0.385839894	-0.849561368	0.414335852	0.087668138	-0.620951623
FLJ41200	-1.345182448	-0.87471929	-1.401283806	1.482428922	0.101389771	1.642294804	0.388792386	1.353246601	0.323689196	-0.4026214	-0.188371726	1.507678635	-0.113164568	-1.31465498	0.25099837	0.124929617	-0.780336003	-0.755114079
PVRL4	-1.024394652	-0.919332151	-0.857298193	1.239025126	0.987390543	0.997743005	0.744591794	0.553054724	0.820736886	1.142911025	1.093348884	1.06014431	-0.868482291	-0.966417556	-1.038102002	-0.913784974	-1.047373686	-1.003760791
LOC729178	-0.971958485	-1.433495351	-0.023373738	0.989826817	0.623990415	1.608707258	1.111511849	1.028302762	1.696072307	-0.775809282	-1.189472637	0.218257857	-1.014981785	-0.816660889	-0.384156588	0.077511473	-0.955752041	0.211480058
DLGAP1	-0.59257625	-0.796691129	-0.937330722	1.007481485	1.488602026	0.721617595	0.035885879	1.154906398	1.108167522	0.581737357	0.362888345	0.584589427	-1.4917015	-1.509150712	-1.820008864	0.021427599	-0.268195499	0.348351041
FAM13C	-0.592772601	-0.453488955	-0.563656203	1.232682155	1.00705617	0.977875161	0.788119091	0.811407913	0.615152975	1.185795041	1.151323833	0.395253236	-1.63810315	-1.213556544	-1.066697746	-1.008626217	-0.33771868	-1.29004548
PPYR1	-0.605586904	-1.219199993	-2.204402471	1.022280975	1.425465377	0.765047926	0.994402534	1.356843909	0.528247677	0.311026845	-0.651731425	-1.336310363	-0.368284621	0.246777177	0.245751054	0.258119405	0.159000993	-0.927448094
DGCR9	-0.82119434	-0.644372753	-1.110247537	1.112869267	0.66917186	1.420805155	1.455340221	1.55256937	1.376911596	0.063252743	-0.744512318	-0.556977772	-0.239836526	-0.218189722	-0.078754094	-1.220091115	-1.16058988	-0.856154155
HSPA1L	-0.837787651	-0.861940914	-1.3687286	0.953679179	1.219529872	1.027097599	1.273187872	2.003917968	1.207740464	-0.346051745	-0.309612193	-0.567518263	-0.671431951	0.051249331	-0.384901843	-0.648184692	-0.695365906	-1.044878526
ADAM8	-0.620864345	-0.847105755	-1.170309857	0.921179387	0.647783201	1.61932107	-0.899279835	0.375607621	0.68777662	0.686031975	0.929255129	2.067353868	-0.654393263	-0.714959952	-0.767010019	-1.250200619	-0.555334925	-0.454850302
LINC00319	-1.197528935	-1.312946593	-1.143877206	0.683464455	1.041489196	1.455613796	0.229528352	1.756256524	1.776268112	0.405999709	-0.084961149	0.020113887	-0.969125135	-0.61899021	-0.599486525	-0.489858123	-0.584346995	-0.36761316
SLC25A34	-1.375289578	-1.450303883	-0.966684932	0.460038856	0.636261143	2.078864116	-1.020365754	0.835140786	1.090219398	1.342642535	0.212209401	0.880221114	-0.187931049	-0.527360508	-0.289991152	-0.400349733	-0.378113813	-0.939206945
PIWIL2	-0.571920978	-1.359896229	-0.966000176	0.535656399	0.754097591	1.8845067	0.379703569	2.231151556	1.064696027	-0.583778732	-1.365515008	-0.135068857	-0.046303502	-0.643915677	0.032854813	-0.20583433	-0.361945248	-0.642487918
PTK2B	-1.008831308	-1.219081856	-1.230616038	1.27542838	0.941113168	0.956910113	0.786338974	0.78306784	0.599860913	1.255215845	0.735385887	0.658401201	-1.483821712	-1.30911906	-1.09886581	0.037960883	-0.170613612	-0.508733809
LOC646214	-0.95728518	-0.998455747	-0.262937525	1.180471933	1.033699905	0.956766841	1.094088165	1.803140944	1.484651211	-0.789501796	-1.08791496	-0.310445862	0.164607593	-1.180454665	-0.303479555	-0.258999322	-1.155010121	-0.41294186
WDR63	-0.941622102	-0.905802226	-1.084097528	1.20593385	1.096128735	0.865190124	1.032868709	0.909660798	0.837914144	0.807950381	0.967534896	0.969432914	-0.862293671	-1.082352822	-1.089920939	-0.849292221	-0.907788047	-0.969444994
HSP90AB2P	-1.062906833	-0.991033516	-0.501501903	1.109777676	1.071910531	0.97898682	1.259423162	1.77834176	1.455598586	-0.667993754	-1.027643167	-0.428867238	0.172220936	-1.037368055	-0.252643776	-0.21390992	-1.121073573	-0.521317736
E2F1	1.593467863	1.615263572	1.586754991	0.964388131	1.01993051	1.175977464	-0.754702739	-0.903793775	-0.963749582	-0.588821366	-0.568200314	-0.9372597	-0.185689451	-0.341689343	-0.744696759	-0.472156963	-0.558788987	-0.936233553
TMEM68	-0.997224218	-0.939609601	-0.754584454	1.234956488	1.092228863	0.829807857	1.185187514	0.698962973	0.741712397	0.548329737	1.103950093	1.032892721	-0.968658783	-1.340006938	-1.235317303	-1.024211503	-0.801631221	-0.406784622
LOC729444	-0.976540159	-0.669874214	-0.531324682	0.808073484	1.20401469	1.143716893	1.080544298	1.703087044	1.973691101	-0.55513376	-0.460573184	-0.829125651	-0.555194612	-0.473602309	-0.385923582	-0.899593124	-0.800493942	-0.775748289
KIF20B	1.529183158	1.597496037	1.775515548	1.211992311	0.886205778	1.057083881	-0.630225859	-0.612789667	-0.718111894	-0.745836325	-0.764980731	-0.744395765	-0.397911207	-0.566644491	-0.667493668	-0.554619281	-0.838701325	-0.815766499
LINC00478	-0.730875979	-0.618233666	-0.980779979	1.527242802	1.322873851	0.304616298	1.487711101	1.513005914	1.020115073	0.609172997	-0.10821433	-1.188691069	-0.511377108	-0.917979168	-1.164555541	-0.182383463	-0.408506849	-0.973140884
CNIH2	0.122125982	-0.70732312	-0.389477759	0.895280457	0.861041773	1.394670531	0.844519768	1.518507931	1.701102088	-1.307943321	-0.711385188	0.291243941	-0.504531483	-0.194177218	-0.375447684	-1.26611846	-1.429094465	-0.742993774
PRR22	-0.342388419	-0.949359897	-1.165805722	-0.305110165	1.441332866	2.012942247	-1.760602525	-0.370054582	0.78363574	0.529413153	1.02677998	0.68657758	0.251760213	0.688889909	-0.360137518	-1.172464232	-0.818235085	-0.177173541
NEIL3	1.612591281	1.615492997	1.68694137	1.127641645	0.931928461	1.087550201	-0.456327229	-0.653054808	-0.867520181	-0.604464159	-0.823873716	-0.85468206	-0.626009939	-0.687776815	-0.757578633	-0.465213689	-0.594135741	-0.671508984
PDE2A	-1.411034078	-1.232849075	-1.099712338	0.751141008	0.97026148	1.423595425	1.081019425	1.443710447	1.585335925	0.36210736	-0.397200567	0.182957489	-0.861245352	-0.578205688	-0.089155808	-0.884213925	-0.713128593	-0.533383135
CDCA5	1.62024613	1.611480516	1.689107615	1.053749029	0.975001892	1.115210297	-0.776000176	-0.700760346	-0.778417084	-0.785030035	-0.69399159	-0.841704885	-0.467346718	-0.369755532	-0.693279892	-0.659098087	-0.65936569	-0.640045444
KLHDC7A	-1.11775575	-0.332183107	-0.723374129	0.643991864	1.217159363	1.280738039	0.119525573	0.325208886	0.651726897	1.024608254	1.469655802	1.241828683	-1.500278784	-0.979793503	-1.298379967	-0.792869438	-0.580326931	-0.649481752
KIF2C	1.629021117	1.656352514	1.638666342	1.159971839	0.915895979	1.065225521	-0.530961582	-0.538931034	-0.654864705	-0.674484404	-0.713802302	-0.943172138	-0.780697629	-0.692361461	-0.737250948	-0.464937835	-0.615229482	-0.718439794
RNF138P1	-1.15101862	-1.380154027	-0.548119683	1.223032399	0.677660953	1.24036928	1.168051855	1.479629446	0.692938128	-0.368463492	-1.136899096	0.254474207	0.753879535	-1.291564872	-0.027824017	0.398244917	-1.198307827	-0.785929086
KIF11	1.593458963	1.602813508	1.733304461	1.181371499	0.891011507	1.06062287	-0.552783845	-0.530380354	-0.585491875	-0.924230155	-0.796196734	-0.813661266	-0.622765325	-0.610480407	-0.676936893	-0.579890582	-0.690103945	-0.679661428
PAPPA	-0.56169663	-0.916883193	-1.634582707	1.884632921	1.195418624	0.045671537	0.253098843	-0.331457861	-0.201517297	1.077689971	0.802738965	0.409375292	-0.776965576	-1.675918963	-1.257598663	0.757682972	0.477897552	0.452414212
LOC285965	-0.894671712	-1.226067057	-1.067175568	1.58830031	0.043102936	1.493222327	1.390824295	1.620813484	0.438738183	-0.279079365	-0.59978653	0.611148966	0.064195483	-0.329658899	-1.441251134	0.005444585	-0.563099825	-0.855000478
LOC400684	-1.355461955	-1.448582295	-1.605424751	0.825912448	1.599975068	0.698087625	0.727224485	1.352191631	0.75466873	0.977433911	0.816631968	-0.079167762	-1.007338037	-0.303715539	-0.76631667	-0.326277539	-0.30363548	-0.55620584
SPNS2	-1.160897424	-1.985290142	-1.857806624	0.209971644	0.870207216	2.042259355	-0.603378546	0.166849604	1.195631018	0.085148764	0.391311501	0.401947961	-0.526134582	-0.211184792	0.789864981	-0.288677015	0.23655918	0.243617901
CENPE	1.617747349	1.543587557	1.73310937	1.246093703	0.835610604	1.040050236	-0.635634689	-0.601470868	-0.657631652	-0.898001678	-0.835228397	-0.936279949	-0.446800438	-0.476118937	-0.432731489	-0.639494413	-0.753704093	-0.703102217
EFNB1	-0.810121095	-0.90240539	-1.086330484	1.007729358	1.100034103	1.009537865	0.822955619	0.996238428	1.172565248	0.843986868	0.788120005	0.537903879	-0.508234201	-0.254010515	-0.550218005	-1.503584579	-1.30185542	-1.362311683
TFEC	-1.348519005	-1.378955753	-0.623294966	1.031588446	1.076974239	1.00797296	1.087398159	1.126066018	1.439981122	0.234896096	0.454152551	0.77065648	-1.054572979	-0.588092644	-0.526224741	-0.691874205	-1.114023914	-0.904127866
CDKN1A	-0.726983296	-0.786858187	-0.922414358	1.027493534	1.077628853	1.011221358	1.094759261	1.222597613	1.165715547	0.68813811	0.75148102	0.563149343	-1.091037649	-1.089690949	-1.042280741	-0.965015331	-1.027224852	-0.950679275
TTK	1.551429415	1.64462825	1.664236117	1.263853164	0.845614327	1.006343643	-0.907054991	-0.787568189	-0.812418656	-0.823784806	-0.751498265	-0.901923016	-0.220371921	-0.395663326	-0.610842471	-0.563344395	-0.511284306	-0.690350575
BBC3	-0.402279724	-0.871616529	-1.123446388	0.706483219	1.014416959	1.393728223	-0.030359218	0.333291952	0.90286103	0.97870712	1.34258611	1.406279529	-0.897707914	-0.763087135	-1.255645939	-1.218493076	-0.96064016	-0.555078059
CCNB1	1.60612359	1.648687811	1.651839425	1.165804395	0.920275358	1.023913562	-0.792524114	-0.767766039	-1.006768161	-0.744866669	-0.721358267	-0.890227949	-0.440446198	-0.431880227	-0.59742391	-0.514960157	-0.512543538	-0.59587891
C2orf91	-0.537981013	-0.811156519	-0.384224436	1.151778676	0.931581939	1.025180384	1.309515238	1.587943291	1.600144225	0.204246425	-1.147025729	-0.664501364	0.105135074	-0.867047538	-0.544279883	-0.877239003	-1.224904468	-0.857165299
C7orf53	-1.304956211	-1.339784925	-0.833510101	1.179491048	0.793331579	1.132029012	0.625935124	0.129996878	0.48744383	0.493413893	0.072888357	1.584810166	-1.308021627	-1.538792963	-0.906391607	-0.058039383	-0.269256305	1.059413238
KIF15	1.589157542	1.658646996	1.73095545	1.129142515	0.923818415	1.047618364	-0.75629962	-0.662969718	-0.68954557	-0.630609899	-0.66419378	-0.751136128	-0.74837009	-0.611826425	-0.688196098	-0.492842716	-0.734163873	-0.649185364
PGF	-0.499409548	-0.691155715	-0.364632123	0.779718737	1.206831905	1.111704921	0.824803096	1.331329627	1.399455414	-0.439202924	-0.037910235	-0.725134545	-0.174333273	0.707371156	0.098965057	-1.728481942	-1.039204084	-1.760715523
HMP19	-1.775443644	-0.793118826	-1.612989533	0.948216057	1.222316777	0.924328869	1.262534308	1.198613553	1.249008061	-0.212209098	0.154861621	0.551910325	-0.811796287	-0.882037437	-0.824565201	-0.354727762	-0.379775366	0.134873583
ADAP2	-1.353974813	-1.484942474	-1.21363246	1.000899627	1.228279986	0.865562332	1.067780609	1.410611968	0.991460543	0.390300277	0.420595653	0.391151342	-1.556157625	-0.704599279	-0.641209356	-0.50613519	-0.123925223	-0.182065917
NFATC2	-0.514408635	-0.309123896	-0.583694168	1.02127853	0.954394482	1.117429963	1.142323367	1.440159998	1.34051244	-0.227345459	-0.880440697	-1.03380324	0.326237342	0.434450207	-0.084539162	-1.378453035	-1.387054791	-1.377923247
PHF19	1.660871106	1.633436978	1.688530414	1.024909318	0.942703657	1.121883554	-0.629284247	-0.668758047	-0.736728733	-0.686505108	-0.61154312	-0.889507916	-0.631324669	-0.633721366	-0.659209568	-0.595310103	-0.547244583	-0.783197568
PLK1	1.721819307	1.655437916	1.583590328	1.075998091	0.904343648	1.104332696	-0.885281629	-0.776120434	-0.799564116	-0.596539916	-0.514900754	-0.478948797	-0.778545513	-0.64982616	-0.803553748	-0.527025957	-0.644451588	-0.590763372
SLC6A11	-0.915466064	-0.749882054	-0.75874413	0.74719075	1.579623461	0.752664989	0.922018192	1.546540741	1.736704346	0.611770855	-0.953047644	-1.114022552	-0.11207246	-0.593754528	-0.123657959	-0.995883831	-0.759270413	-0.820711698
ADCY8	-0.804336898	-0.851291172	-0.693691836	0.566693654	0.843856601	1.661999894	1.210397163	1.637920695	1.850076969	-0.549160734	-0.490855925	-0.5179123	-0.857112198	-0.900058789	-0.51844013	-0.767150081	-0.750514301	-0.070420612
SCNN1D	-0.230208231	-1.224019117	-0.940022178	0.153183328	1.3298772	1.582974562	-1.098573555	0.685880503	0.922579541	1.471069497	0.995825189	0.901331012	-0.803523077	-1.070297449	-0.815976139	-0.709943821	-0.847364145	-0.302793121
LOC728978	-1.035802271	-0.80687922	-0.92596455	0.343143641	1.384395505	1.337671203	0.061229347	0.874842301	1.169375589	0.81904813	1.454629968	0.796663354	-1.002565533	-0.826739986	-0.782380994	-1.009279514	-0.969108974	-0.882277996
HMGB2	1.580550646	1.667206201	1.745638189	1.137955956	0.908221335	1.017324379	-0.657463371	-0.749954005	-0.86745461	-0.805111006	-0.684324156	-0.705339498	-0.673792981	-0.536459182	-0.595209674	-0.648159507	-0.580422322	-0.553206393
PCDH12	-1.030686623	-1.215581579	-0.96368352	0.63854884	0.712915895	1.708634552	-0.07319053	0.212320516	0.112066578	0.573942901	0.593134167	1.70906766	-0.652658473	-1.708956984	-1.031126147	0.207217796	-0.778170584	0.986205536
SESN1	-0.680429282	-0.592714085	-0.649092444	1.205775421	0.978503449	0.875412789	1.021268165	0.794334606	0.81674333	1.017672973	0.893568332	0.981115273	-1.161848921	-1.139856631	-0.955820738	-1.116972645	-1.248371738	-1.039287855
GLS2	-1.726373155	-0.742073426	-0.865728698	1.116749078	0.998699746	0.9423313	0.22863042	0.605339816	0.820721779	1.231781177	0.74705521	1.517457644	-1.034904202	-0.932946712	-0.815213237	-0.639948887	-0.879979638	-0.571598215
ATAD2	1.598101583	1.626184999	1.727737889	1.075402592	0.964886181	1.01527514	-0.754928985	-0.787500748	-0.746264624	-0.812430851	-0.875705515	-0.850156388	-0.272663215	-0.457114542	-0.55976816	-0.537578514	-0.676766025	-0.676710817
NLRP1	-1.499306699	-1.276066848	-0.68062719	0.926087709	0.577544621	1.546110824	1.263310107	1.25295756	1.294934317	0.028050664	0.367370128	0.698820145	-1.064061044	-0.977380573	-0.660684342	-0.513002925	-0.656900203	-0.627156252
PTPRU	-0.847490432	-1.008542841	-1.500451302	0.855627645	1.396887341	0.791284426	0.386409898	0.918884122	1.269822171	1.174120813	1.033786765	0.378697585	-0.710633889	-0.276368582	-0.647495951	-1.085677307	-0.88896247	-1.23989799
ACAP1	-0.937165782	-1.855396615	-1.256846001	0.304507473	1.325888051	1.413030225	0.821804514	1.591778691	1.191462692	0.122743069	0.408599724	-0.418558416	-0.284794093	0.158043834	-0.530819334	-0.379399344	-0.430082332	-1.244796356
EPS8L2	-1.290590376	-1.706788913	-1.61242118	0.659499771	1.040259857	1.342712878	0.596379482	1.165320849	1.389096715	0.852691153	0.254709823	0.304461342	-0.285386462	0.015942088	-0.599832842	-0.657376007	-0.837660804	-0.631017374
SGOL1	1.613772851	1.697275451	1.708914969	1.108852141	0.89580531	1.037473512	-0.645911848	-0.547737947	-0.555146558	-0.698845026	-0.736365917	-0.71687193	-0.624885071	-0.65268028	-0.66024586	-0.641187096	-0.767903378	-0.814313323
C1orf201	-1.137958569	-1.075368496	-0.922608947	0.71210545	1.007276602	1.319091538	1.540904907	1.461346013	1.604763434	-0.857187688	0.087938576	-0.166120012	-0.630791067	-0.158131478	-0.295969145	-0.848467795	-0.864504692	-0.776318631
XKR9	-1.024018167	-0.975239076	-0.745713952	1.09930315	0.649049908	1.288602924	0.973155688	1.609296452	1.21849672	0.430977886	-0.792178843	-0.028250837	0.28413698	-1.885261433	-0.374801477	0.003263031	-0.71542874	-1.015390214
NEK2	1.657370221	1.646717918	1.696959417	1.145352579	0.864762774	1.026460578	-0.62011578	-0.622533925	-0.810372114	-0.769947712	-0.736618408	-0.786937669	-0.721428748	-0.649561696	-0.718567172	-0.349779608	-0.610300952	-0.641459705
C16orf71	-1.216627685	-2.088512333	-1.22522343	1.245124047	1.434954971	0.355845973	0.084831146	-0.147905136	0.389117012	0.243834988	0.480373704	1.018369821	-0.617470718	-1.063905241	-0.785553194	1.334169226	-0.137040295	0.695617144
EDA2R	-0.654414413	-0.56089534	-0.584965934	1.10687927	0.907202554	1.012280121	1.152369866	0.905244109	1.075358698	0.720524395	0.735285223	0.860764379	-1.286900489	-1.432475883	-1.124693106	-0.97516865	-1.140823683	-0.715571119
C6orf52	-1.262755394	-1.652702654	-2.004890807	1.09995926	1.21966333	0.694364023	1.079266088	1.031182526	0.756380377	0.616031878	0.904976548	0.17067407	-0.443149944	-0.746009004	-0.464665767	-0.403481385	-0.034370467	-0.560472679
RABGGTA	-1.470489187	-1.283016619	-1.209106592	0.984400147	1.046729638	0.980450561	1.267959171	1.149029561	1.083546312	0.965962762	0.476994653	-0.185180889	-0.678213943	-0.022260925	-0.406508232	-0.710946094	-0.609487545	-1.379862779
SAPCD2	1.754873021	1.63080838	1.603908471	0.870020997	0.963265421	1.178030303	-0.817797647	-0.402179951	-0.543804478	-0.777571941	-0.62036878	-0.717069289	-0.707782505	-0.340410548	-0.784012815	-0.699567637	-0.808634496	-0.781706505
DSCC1	1.529971217	1.595451586	1.66114466	1.065666093	0.986311404	0.955977508	-0.510479679	-0.576312489	-0.597644453	-0.912590635	-0.944183498	-1.00907668	0.021271174	-0.158726163	-0.391632782	-0.947251842	-0.899649672	-0.86824575
APOBEC3C	-0.803803518	-0.859909175	-0.928735922	1.111636905	1.064163937	0.831000891	1.340716815	1.224711994	0.931849814	0.981037811	0.773489715	0.263934673	-1.078273086	-0.868423851	-1.014242838	-0.966316332	-0.923877783	-1.07896005
CCDC30	-1.395038312	-2.048488034	-0.84336438	1.152541884	1.336025438	0.509420644	1.054007169	0.845016607	1.022287257	-0.889812051	0.50551851	0.726676057	-1.139824033	-0.272581084	0.215594169	0.326457199	-0.86173611	-0.24270093
DFNB31	-1.200916719	-0.856785133	-1.367250559	0.55889962	1.290860747	1.140932264	0.181790826	1.017107618	1.46887389	0.905944056	0.906724841	0.7930672	-1.189733586	-0.491394761	-0.736937494	-0.790793944	-0.709151158	-0.921237708
TMEM212	-0.990238065	-1.02773743	-0.306586838	1.099005486	1.036161545	0.854679821	1.187254593	1.859867081	1.442830162	-0.723254508	-1.098563129	-0.241737325	0.125573399	-1.124957005	-0.344398818	-0.257245241	-1.265590124	-0.225063604
CPA5	-1.575846183	-0.797406975	-1.15942167	0.764543182	0.844568603	1.377435616	1.232661951	1.604862952	0.884255825	0.848207249	0.393381302	-1.058463895	-0.344476043	-0.798736818	-0.798376135	-0.325595039	-0.113308574	-0.978285348
LOC387723	-0.805956454	-1.033049065	-2.017695372	1.732540385	0.252473165	1.000261767	0.305993847	0.591883868	0.021957837	0.9340221	1.387607821	-0.284126375	-0.952319712	-1.257539972	-0.957035161	0.374476908	0.473921521	0.232582891
GPR87	-0.881039976	-0.797189005	-0.691659594	1.098343982	0.721316626	1.161781052	1.309328312	0.917072701	1.350147792	0.292021986	0.615973205	0.784566098	-0.405639642	-0.775333695	-0.764912808	-1.10836017	-1.386645604	-1.439771262
CDCA8	1.672804122	1.684329143	1.696429856	1.092497642	0.885806275	0.998737991	-0.831354054	-0.750274182	-0.752333453	-0.658495322	-0.712791603	-0.861115838	-0.527493282	-0.555886751	-0.596610485	-0.567977518	-0.572994978	-0.643277564
LOC100268168	-1.188080273	-1.44164737	-1.21087288	1.055007325	0.916648048	1.00117708	1.13908347	1.696288177	1.600762946	-0.061894955	-0.16472371	0.125766787	-0.273250049	-0.598305565	-0.479295531	-0.699966537	-0.980661536	-0.436035426
FBXO22	-0.575151169	-0.590115214	-0.682070709	1.029964312	0.988108893	0.950278173	0.790508061	0.732811811	0.844227267	1.081128245	1.022397039	1.117682892	-1.039693029	-0.973361805	-1.114275769	-1.309782086	-1.205344613	-1.067312301
APOL4	-1.127192177	-0.566118997	-0.567908763	1.023162539	0.631782023	1.313396235	1.280175301	1.949179956	1.265569052	-0.216031683	-1.081823673	-0.128409906	-0.383592081	-1.32553546	-1.151487381	-0.047320259	-0.562690737	-0.305153989
LOC653061	-1.350091885	-1.085060662	-0.681382201	1.032881182	0.984575496	0.950093357	0.849935586	1.272836004	1.137082757	0.128515676	-0.057392632	0.168388508	-1.386508615	-1.683604933	-1.331028408	0.361716063	0.254296232	0.434748476
ITIH5	-0.359644425	-0.966230834	-1.37398737	1.624103748	1.006577776	0.335529697	0.514323884	0.737215542	0.578153269	1.442066202	0.996014328	0.815050054	-0.634018217	-1.368928384	-1.209521885	-0.435839385	-0.72349667	-0.977367331
LOC100134259	-0.733545156	-0.658047238	-1.183155082	1.148845156	0.995479459	0.821581645	1.655571345	1.701398914	1.574825057	-0.199558085	-0.257650842	-0.742267673	-0.559548006	-0.762615744	-0.7755677	-0.616437511	-0.727442143	-0.681866395
MUC7	-0.803658257	-1.463341091	-1.095410505	1.262940252	1.021057054	0.666675273	1.705726971	1.860081959	1.052320653	-0.10814074	-0.689648205	-0.749914342	-0.340419959	-0.367828648	-0.65363415	-0.127959743	-0.699414098	-0.469432423
C18orf54	1.604881653	1.567710229	1.780656372	1.127761065	0.813572076	1.002984285	-0.798680975	-0.868408695	-0.92580531	-0.880473772	-0.915355822	-0.807615697	-0.18120114	-0.497199143	-0.590946521	-0.377802314	-0.611165609	-0.442910681
LOC643406	-0.983568478	-1.057911866	-0.422953345	1.042717049	0.946499655	0.954576153	1.185615841	1.787624324	1.449737855	-0.818290979	-1.247547834	-0.328761019	0.389339826	-1.068870344	-0.225012704	-0.028044518	-1.117021482	-0.458128135
LTBP2	-0.95349798	-1.712760113	-1.353809303	0.740734576	0.922398983	1.267385378	0.883406786	1.345348592	1.91368035	0.018136426	-0.269906466	0.158008079	-0.222907624	-0.2891635	-0.18982698	-0.836812462	-0.921928762	-0.498485981
AURKA	1.665498013	1.648648302	1.6692516	1.154004727	0.781930393	0.993379208	-0.806518812	-0.793013848	-0.924144106	-0.92135858	-0.876117706	-0.801382896	-0.274432215	-0.350297399	-0.449956837	-0.500302266	-0.535066569	-0.680121007
LOC284837	-0.248698871	-0.739051821	-1.060987548	1.096835732	0.670984752	1.161318174	0.61842773	1.408819968	1.160874173	1.118616777	0.313713901	0.53508346	-0.929868741	-0.607293621	-0.483284801	-1.502131794	-1.382236662	-1.13112081
LOC100130275	-0.806486144	-1.938147986	-1.30542332	0.34248968	0.870866408	1.70922845	0.99787524	1.275142364	1.025960575	-0.459707053	0.343014908	-0.646242697	-1.386515219	0.729743843	-0.329238667	-0.008874599	-0.10217641	-0.311509373
LOC642366	-0.820234909	-1.274539068	-0.811620279	0.947700997	0.987581565	0.983483664	2.019660366	1.396650899	1.176610929	-1.229152822	-0.769516113	-0.680040919	-0.887260272	-0.208165004	0.022561985	-0.251979263	-0.573109514	-0.028632242
GSG2	1.557779716	1.67733792	1.668473668	0.991723614	0.890253667	1.028469513	-0.719767451	-0.450491855	-0.412145347	-0.744895422	-1.255326405	-0.878876287	-0.06481645	-0.386142368	-0.493945172	-0.719403293	-0.779528313	-0.908699738
LOC728643	-0.089073888	-0.491192747	-0.681540399	0.989156616	1.214776777	0.695893311	1.890732627	1.36253181	1.344714264	-0.102749371	-1.058301208	-1.624466536	-0.107088793	-0.628911449	-0.720773502	-0.68083956	-0.447889106	-0.864978846
TROAP	1.594220318	1.643625824	1.793256775	1.057356111	0.752075428	1.087505851	-0.633992839	-0.560227494	-0.579512465	-1.027760704	-0.488082	-0.65802225	-1.052440872	-0.592059595	-0.760436213	-0.413629423	-0.499530849	-0.662345602
CDCA2	1.57831234	1.66964676	1.685783785	1.094542922	0.86138436	0.936357409	-0.199812521	-0.25358646	-0.482025438	-0.882430579	-0.954605952	-1.081802376	-0.34564375	-0.541031619	-0.546534373	-0.850932343	-0.785787809	-0.901834357
LOC152225	0.394840669	-0.35300667	-0.073552254	0.945249524	0.913866042	1.030403314	1.483369232	1.470482837	1.694422027	-0.988960159	-0.679160007	-0.596472007	-0.839420218	-0.587189103	-0.795062381	-1.019737878	-1.294396948	-0.705676023
ZFPM1	-0.522772489	-0.932897175	-0.802005325	0.558938337	1.295149968	1.015645101	0.287019189	0.902260588	1.148527951	1.235045857	1.045324124	0.937549485	-1.02269961	-0.743641283	-0.958326883	-1.219224276	-1.076156281	-1.147737278
OBSCN	-1.181599765	-1.202520121	-1.508433902	-0.142187475	1.454894617	1.554998866	-1.371588448	0.496596868	1.2743237	0.345151657	1.149306039	0.653108227	-1.052525712	-0.161291174	-0.329928019	-0.545426705	0.34722972	0.219891626
KANK3	-1.100688759	-1.181888086	-1.057811651	0.837464505	0.928841484	1.097379605	0.802292937	0.90947176	1.407611457	1.32441497	0.860561308	0.226136481	-0.46166442	-0.963491322	-1.105111635	-0.73809287	-0.942651488	-0.842774278
HSPB8	-1.425818865	-1.103126222	-1.326561534	0.37418065	1.577239787	0.90993203	0.922842581	1.536152081	1.428020208	-0.422567825	0.21448885	-0.385447491	-0.241518474	0.528057183	0.10140885	-1.133263056	-0.587667061	-0.966351691
ANGPTL2	-0.307961087	-1.121103891	-1.151294742	1.319034956	0.888723899	0.649999519	0.9308802	0.510900198	0.681575476	1.9610183	0.542354426	0.061475717	-0.61866465	-1.073826159	-1.241436046	0.158591628	-0.836095728	-1.354172015
PRDM1	-0.571513798	-0.932711916	-0.884849923	1.232608963	1.008246442	0.611884355	0.619117545	0.118836057	0.504253498	0.979088002	1.439902882	1.595025395	-0.812449768	-0.917578956	-1.464949527	-1.009585201	-0.940643512	-0.574680538
ARHGEF26-AS1	-0.998432972	-0.927386934	-0.622602046	1.014655893	0.796507972	1.037266298	1.067775974	1.80582126	1.550788458	-0.031890757	-1.170214092	-0.535127357	0.400693918	-1.074712587	-0.457026218	0.095920263	-1.214616468	-0.737420606
TRPV1	-1.176358715	-0.897095142	-0.866468602	0.687006884	0.711991974	1.447993723	1.285437042	1.570870706	1.871813407	-0.563422727	-0.622601915	-0.26262421	-0.370522185	-0.460992632	0.136562674	-0.523824395	-1.048782312	-0.918983575
KCNQ3	-0.669468111	-0.709545069	-0.225636888	0.94075144	0.750456233	1.145562417	1.733036445	1.186245177	1.633417783	-0.154465763	-0.386242872	0.059381454	-0.186883414	-0.950393613	-0.552200554	-0.778106317	-1.654579167	-1.181329181
TLR8-AS1	-1.556211768	-0.797871151	-0.238467827	0.679619326	1.130155683	1.02687579	1.018730937	1.691882182	1.85090839	-0.221840502	-0.996538019	-0.825905359	-0.652963745	-0.354713319	-0.686789138	0.268949465	-0.829412091	-0.506408854
THSD1	-0.706725382	-0.586708413	-0.367955785	0.947260768	0.935048723	0.937891439	1.057693199	0.471920542	0.799528305	1.219005723	0.959464735	0.993519225	-0.820357864	-0.807916443	-0.764269715	-1.328510131	-1.437298187	-1.501590737
SORCS1	-0.713524833	-1.367753873	-1.497611398	1.600399818	0.200509403	1.013494439	-0.886351896	1.044554422	0.153820659	0.779222652	0.103558058	0.892678713	-0.905059351	-1.3280518	-0.626834106	-0.525758022	1.195515729	0.867191385
NEK8	-1.311034035	-1.26952361	-1.004615241	0.81935986	0.640785059	1.349945702	0.269959845	0.805892988	0.774308771	1.637365171	0.779982953	0.738039072	-1.433166018	-1.209323869	-0.922967732	0.014758918	-0.324981582	-0.35478625
ZNF337	-1.055600817	-1.180496007	-0.975693997	1.195718172	0.593359571	1.01143986	0.991013911	0.747378561	1.055904724	0.934386568	0.799597513	1.202172331	-1.187976798	-1.12242797	-0.474126924	-0.673241546	-1.072928993	-0.788478159
FAS	-0.612133277	-0.624207437	-0.732865431	1.061882917	0.869715076	0.868794589	1.297569612	1.068701364	1.175249567	0.683204635	0.734344669	0.776056425	-0.971504169	-1.289301837	-1.122306182	-1.044393649	-1.088780788	-1.050026083
TRIML2	-1.810303491	-1.538105295	-0.872575753	0.597300275	0.913984773	1.287509389	1.2030439	1.1904784	1.461813565	0.304595166	0.269139684	0.482147944	-0.943340864	-0.678036498	-0.240053325	-0.678156634	-0.594780015	-0.354661221
PGM5P2	-1.001441829	-1.1870827	-0.547052981	1.013253812	0.848115794	0.932492601	1.263169181	1.702532705	1.582302206	-0.718363303	-1.146532464	-0.249787958	0.23663829	-0.908973649	0.107260183	-0.217239273	-1.290832988	-0.418457625
SFTPB	-1.153652048	-1.641092897	-1.207859296	0.93117518	0.635911807	1.221055105	1.733395674	0.850225995	0.544836339	-0.331228351	-0.209838622	0.730403449	-0.100405209	-1.739577911	-0.571409859	0.75500775	-0.151828764	-0.295118343
HRAS	-0.871171016	-0.776421368	-1.135159155	0.865156785	1.15582435	0.764293535	0.963590654	0.755592906	0.98150794	1.502939259	0.883617968	0.562112798	-0.982118605	-0.432246769	-1.040898814	-1.002215476	-0.768794667	-1.425610325
EPPK1	-1.009489118	-1.332991057	-1.70740837	0.49067928	1.396491866	0.890884307	0.705272294	1.365326702	1.130288866	0.635424383	0.659777014	-0.102282053	0.320241857	0.293759784	-0.861953632	-1.048488741	-0.669709233	-1.155824149
ERCC6L	1.543620764	1.582668074	1.641104478	0.956482764	0.877708125	0.943463085	-0.17410776	0.056503448	0.183109799	-0.877821268	-1.045644121	-0.993958659	-0.33937615	-0.825271258	-0.834622058	-0.815425591	-0.977099427	-0.901334245
GPSM2	1.595601921	1.701120736	1.7880077	1.05759414	0.753781323	0.965796705	-0.710725031	-0.814956579	-0.856988938	-1.007758212	-0.969209854	-0.696473626	-0.358728004	-0.520571903	-0.253521324	-0.514664821	-0.564766053	-0.593538179
RRAD	-0.861756313	-0.864643065	-0.970270363	0.527217663	1.037031702	1.207422293	1.261044966	0.991148089	1.465257327	0.428491431	0.567105181	0.776661731	-0.342247902	-0.721116489	-0.750978238	-1.38484921	-1.104275128	-1.261243676
ADAMTS7	-0.198006363	-0.923158974	-1.342403691	0.291590929	1.227734966	1.251820996	-0.547844976	0.809148735	1.206916372	1.472918507	0.77208494	0.867938758	-0.498714597	-0.031193903	-1.144527714	-1.408974733	-1.047982826	-0.757346425
ESR1	-0.939708727	-1.115231144	-0.977756684	1.062883266	0.748049964	0.957415227	0.99735329	1.947493658	0.858168569	0.919829958	0.198498957	-0.024263785	-1.133989746	-1.3229086	-1.240908615	-0.171775266	-0.430047692	-0.333102628
FAT2	-0.914551875	-0.746587204	-0.638781314	0.845735906	1.04591945	0.875061674	1.542197596	1.75968118	1.741139834	-0.717870773	-0.245478905	-0.172043267	-0.965718338	-0.976469258	-0.824174525	-0.431286241	-0.772534634	-0.404239307
C9orf79	-0.979984655	-0.738330836	-0.537026696	0.710581202	0.951039404	1.104348879	1.064210919	2.09405457	1.732446684	-0.759655797	-0.512170868	-1.129643181	-0.373867702	-0.301613497	-0.154036128	-0.715151404	-0.484783517	-0.970417376
ZNF425	-0.913153956	-1.216280452	-1.363837974	0.824956724	1.150750436	0.787394427	-0.561548914	-0.375909446	-0.279129646	0.967141857	1.204115063	1.274088169	-1.345692092	-1.171201381	-1.008603034	0.431516608	0.806212868	0.789180745
PLEKHG6	-0.787791384	-0.597201409	-0.034203515	1.358925457	0.052813512	1.349440609	1.428126277	1.799252214	1.112716141	0.133305543	-0.259862845	-0.91825138	0.07102921	-0.461023154	-1.15598123	-1.229383152	-0.697488613	-1.16442228
C11orf82	1.585939442	1.631566864	1.776763041	1.015757207	0.806673572	0.935925406	-0.620207085	-0.903224327	-0.797214231	-0.836526883	-0.986259881	-0.905778199	0.049741033	-0.225530337	-0.341608434	-0.676183894	-0.830608761	-0.679224533
HES2	-1.238350713	-1.288770904	-1.167294271	1.144395349	0.593399032	1.019202859	0.825095961	1.167402133	0.852171058	1.163220227	1.0620259	0.639812048	-0.678784584	-1.139325883	-0.668550554	-0.466562935	-0.863121515	-0.955963207
LINC00410	-0.928823109	-1.065497576	-0.524097885	1.063768189	1.235741774	0.451920564	1.30449961	2.033881342	0.959740407	-0.257992613	-0.944860468	-0.043560126	-0.024546862	-1.719763091	0.135755931	-0.351954978	-0.950602472	-0.373608638
LOC100131257	-1.176844175	-1.113952904	-0.521776195	1.011313413	0.860116474	0.874054412	1.091566096	1.957296828	1.360846476	-0.743497393	-1.084250556	-0.085576739	0.436513544	-1.144804537	-0.281229207	0.058687632	-1.109007158	-0.389456011
LOC100289361	-1.376811373	-0.692744593	-1.626068649	1.016378242	0.927760274	0.801278171	1.540016544	1.586614623	0.992818864	0.371280949	-0.046535141	-0.553052578	0.050204415	0.182639231	-1.083488385	-0.240716178	-0.654800691	-1.194773726
CHAF1B	1.59033582	1.683143614	1.834053773	0.936305305	0.786588629	1.015945936	-0.653328497	-0.736531608	-0.774880663	-0.898605491	-0.990124843	-0.858243045	-0.329375875	-0.2061368	-0.405365928	-0.75179303	-0.638775288	-0.60321201
CEACAM1	-1.182685263	-1.133443609	-1.008063637	0.96032215	0.696341941	1.079557337	1.359060202	1.488070132	1.658934826	0.220189187	-0.223131074	0.149016596	-1.227445218	-0.282208595	-0.058134673	-0.867753341	-1.06433691	-0.564290053
DLX3	-0.258641816	-0.838248249	-0.432923553	0.925347718	0.949182433	0.861390892	0.911742374	1.735535355	1.691021314	-0.912908582	-0.814600638	-1.017148427	-0.828376947	0.559169816	0.492295481	-1.113015778	-0.902057037	-1.007764357
LOC100130451	-1.613198648	-1.318108655	-0.475491582	0.562524474	0.832749697	1.339000915	1.235583783	2.132954184	0.562433854	-0.115505859	-1.445605181	0.058321416	-0.359830837	-0.917841998	0.072930047	-0.022152125	-0.350204436	-0.178559048
TP53INP1	-0.948515242	-0.858666891	-0.792116	1.163979587	0.764415738	0.802556589	0.826129121	0.576096176	0.878862449	0.640430376	1.055044266	1.583192943	-1.443022629	-1.307442839	-1.003091723	-0.777184012	-0.941053028	-0.219614882
HJURP	1.711561788	1.7228791	1.792538876	0.960072402	0.819382284	0.945975796	-0.602113312	-0.406856406	-0.580760186	-0.766155429	-0.708293226	-0.7903106	-0.582995666	-0.707432947	-0.694502692	-0.621887256	-0.771202671	-0.719899854
PLXNB2	-0.621051676	-1.272486069	-1.626421443	0.346753522	1.212444745	1.165318234	-0.240797496	0.62206556	0.901909897	1.567725067	1.082055921	1.052077218	-0.74435696	-0.148888787	-1.003849286	-0.978829059	-0.694372211	-0.619297176
GAMT	-0.093681174	-0.620225942	-1.314641692	0.36968082	1.285299101	1.069204187	-0.146141965	0.597264332	0.452026814	1.7771394	1.317829358	0.536529521	-0.475810112	0.007881792	-1.481402188	-1.244613235	-0.755660132	-1.280678885
LOC284551	-0.563325329	-0.541033761	-1.289342726	0.649765645	0.694225983	1.376594255	0.928202764	1.691651246	1.674985519	-0.157492526	-1.154900405	0.231842578	0.410320016	-1.149290458	-0.698778708	-0.10492309	-0.970266349	-1.028234654
ORC6	1.66104639	1.626479906	1.769302742	0.875259218	0.812486413	1.031079946	-0.856219722	-0.949656025	-0.840691547	-0.781823998	-0.869440957	-0.899086747	-0.0637499	-0.178734895	-0.449120998	-0.543359029	-0.565480946	-0.778289851
ANKRD20A9P	-1.292223871	-1.359155521	-0.75329979	0.98323964	0.622783011	1.110753895	1.223923055	1.982452569	1.182679452	-0.08433869	-0.702555683	0.088277686	0.124881396	-1.327171674	-0.323669913	-0.094632539	-0.961242026	-0.420700996
FAM49A	-1.410177423	-0.945706118	-1.058399943	1.101489065	0.897378444	0.701805361	0.658119948	0.421271302	0.254407596	1.166596651	1.402480159	0.664765714	-1.450101593	-1.125509206	-1.272459495	0.652452074	0.123253524	-0.781666059
WWTR1-AS1	-0.640937895	-0.545143512	-1.290147213	0.869682334	1.239395623	0.590735744	1.320608605	1.789695769	1.539431771	-0.085059059	0.08804702	-0.406812271	-0.502998031	-0.10756272	-0.946597577	-0.471575394	-0.968291915	-1.472471279
ABCB5	-1.690908675	-0.862369764	-1.207693956	1.099134953	-0.146796797	1.747050684	0.793385532	0.166896023	0.789162133	0.484306507	1.206836485	0.556654805	-1.177678254	-1.239818538	-0.105879786	0.132753442	-1.070760325	0.525725529
RAD51	1.716537404	1.71111843	1.804965336	0.963191203	0.732589266	1.003510866	-0.860265574	-0.67810465	-0.741097028	-0.593400181	-0.761580319	-0.73997114	-0.435332363	-0.677625337	-0.654745326	-0.49155747	-0.702532012	-0.595701104
HSPA6	-0.511421687	-0.845642641	-0.955111866	0.530743939	1.254266347	0.911405442	1.120142955	1.116461717	1.558123957	-0.416310726	-0.444396653	-1.029617077	0.297434587	0.666673884	0.64785557	-1.328287873	-1.144224487	-1.428095388
AKR1B10	-1.326459663	-0.695652288	-0.770511259	0.599516566	1.191742457	0.902001378	1.120653562	1.883278466	1.090889376	0.171992587	0.419015346	0.206496445	-1.030079287	0.057398595	-0.292383899	-1.296644921	-1.049331432	-1.181922028
THEGL	-1.167382881	-1.118382922	-1.557574675	0.637573434	1.230629026	0.811721315	-0.209377919	1.26428853	-0.118334156	0.067545213	0.806781675	0.452981867	-1.251752919	-0.876219781	-1.454462401	1.287186268	0.743906	0.450874325
AEN	-0.601892085	-0.529075137	-0.7319001	0.877554305	0.819261844	0.980749015	0.92314222	0.381231078	0.713792506	1.287575717	1.129280583	1.291197289	-0.927091752	-0.867962409	-0.989538333	-1.347682697	-1.168600542	-1.240041499
CDC6	1.645452052	1.748476506	1.788861818	0.920642839	0.871845765	0.88305581	-0.8173077	-0.759761948	-0.800607986	-0.9666307	-0.703387027	-0.540845492	-0.127752806	-0.520316595	-0.656156758	-0.706679213	-0.75308116	-0.505807405
INCA1	-1.806878918	-1.4738611	-1.389080015	0.946627294	0.928651332	0.792534416	1.204012834	1.062115293	0.953666469	0.488534182	0.704130036	-0.835967063	-0.884091926	-0.713306246	-0.053195571	0.415805189	0.463557527	-0.803253732
COPZ2	-1.48308401	-1.772722739	-1.410728958	1.023401066	0.724373863	0.911937363	1.538053414	1.381707633	1.099339937	0.025981994	0.327009318	-0.581260294	-0.110227177	-0.171277966	-0.278137132	0.027528295	-0.161139733	-1.090754875
GPR172B	-0.927430654	-1.121052233	-0.999361153	0.942049003	0.837780025	0.872835662	0.465973026	0.832785458	0.869895959	1.495603612	1.265101498	0.972504698	-0.935745455	-1.039796113	-0.927985948	-0.821045168	-0.854121151	-0.927991067
TNFRSF10B	-1.124213489	-1.064681768	-1.178714678	0.899452079	0.893211093	0.858672276	1.141568313	0.974146411	1.32003156	0.802219984	0.809498931	0.890173039	-1.002708401	-1.209451907	-0.896907057	-0.706052445	-0.811017013	-0.595226928
GDF15	-1.250811313	-1.132595885	-1.422899971	0.467776681	1.179378985	1.0028039	0.586911024	1.202508529	1.35119526	1.006390745	0.932164602	0.653351075	-0.915280244	-0.631958888	-0.851332981	-0.898113679	-0.659949323	-0.619538518
PAK6	-1.550042853	-1.762450837	-1.371114186	0.568550461	0.39859653	1.680485992	0.332647858	1.211275625	1.842581206	0.273889565	-0.041968398	0.058373039	-0.87052735	-0.431564926	-0.325375064	-0.194068316	-0.181636052	0.362347706
DSCR9	-0.965207801	-1.797652985	-1.77775075	0.435185484	1.000379163	1.210092257	0.22953305	1.487216636	1.403989177	0.380636916	-0.119474532	0.009748574	0.146849304	0.915871778	-0.556321988	-0.4202211	-0.909343844	-0.67352934
RFC3	1.580166935	1.586991647	1.835473602	0.924687154	0.744422211	0.97515907	-0.680045259	-0.888261906	-0.948607399	-1.000375062	-0.862217333	-0.982027139	0.152888024	-0.158522454	-0.384835025	-0.60374743	-0.624351841	-0.666797795
TEX101	-1.129732963	-0.946972292	-0.609903796	0.62560379	0.50269206	1.515277193	1.075664779	2.082239548	1.485945729	0.066889691	-1.101839004	-0.3632386	-0.083598546	-0.581520518	-0.423979315	-0.171916294	-0.860925819	-1.080685643
LINC00174	-1.046325392	-1.089460694	-1.44038689	0.505966166	0.977520922	1.158872369	0.461286801	0.514078536	0.830678312	1.132966495	0.574098565	1.259463993	-1.379077122	-0.929928489	-1.681517846	0.220629242	-0.231051618	0.16218665
CKS2	1.593148358	1.761556428	1.744750084	0.976687994	0.744172414	0.920636445	-0.523444995	-0.768797498	-0.609343235	-0.950033751	-0.934706385	-1.183495742	-0.177404721	-0.268426972	-0.344551056	-0.647374178	-0.577695308	-0.755677882
LOC100130522	-1.857028469	-0.649678473	-0.975528738	0.932586036	0.890684738	0.817370973	1.125867944	1.594938032	1.565753942	0.221125912	-0.448398257	0.56506244	-1.062207057	-0.371098992	-0.639039578	-0.374951127	-1.059932984	-0.275526343
LOC643650	-0.965516632	-1.089068227	-1.699198888	1.027472418	1.295778083	0.316507391	1.436099218	1.562752865	0.884798424	0.204430941	-0.155631762	-1.03969809	-0.231040555	-0.590097586	-1.3404698	0.498148901	0.311035204	-0.426301904
RTKN2	1.71010302	1.709596835	1.81911306	0.973953851	0.7150121	0.948936119	-0.346561123	-0.560772207	-0.717287995	-0.725929116	-0.775911191	-0.599723702	-0.724076371	-0.968891971	-0.790786607	-0.682467255	-0.432908147	-0.5513993
FLJ44054	-1.028811552	-1.488987815	-1.499747142	0.800385396	0.680129466	1.153959063	1.516883199	1.611005068	1.62142008	-0.097274122	-0.476371014	-0.484733083	-0.31832843	-0.662954719	-0.335111026	-0.130739235	-0.469835331	-0.390888806
STIL	1.679214346	1.711086716	1.836993094	1.029158521	0.756731931	0.842608747	-0.938727277	-0.739594587	-0.673344492	-0.909686215	-0.831263345	-0.686866046	-0.274838462	-0.521107883	-0.641791109	-0.494604366	-0.627712405	-0.516257168
LCAT	-0.304830195	-1.150030472	-0.555349065	0.24270432	0.768721622	1.610114448	-0.202444599	0.356496057	0.462269248	1.710285029	0.967043613	1.594074654	-0.683348095	-0.802546712	-1.170970834	-0.82711931	-1.172008001	-0.843061707
CCDC11	-1.005294386	-0.572711826	-0.703008499	0.864698536	0.972225884	0.781447855	-1.283936515	-0.709807975	-0.646909592	1.307698876	1.19950441	1.832701285	-0.827715591	-1.04870652	-1.251895584	0.516497508	0.306805042	0.268407092
SLC8A2	-1.404105565	-1.366091009	-2.674195445	0.619438968	0.477466947	1.519724765	-0.001762624	0.882317529	0.785352033	0.713252763	0.69034466	0.171108966	-0.498021613	-0.443082701	0.230980097	0.398569459	0.044699411	-0.14599664
SKA1	1.700854696	1.709847319	1.863086974	1.005626162	0.723339646	0.881834458	-0.677048432	-0.556906452	-0.51248508	-0.591575458	-0.74358843	-0.623666537	-0.515759198	-1.012306059	-0.807200352	-0.603966136	-0.644882472	-0.595204651
KRT79	-1.113971108	-1.402173841	-0.487034794	0.714170806	0.32049667	1.557020721	1.264249167	1.410028414	2.000679548	-0.577920252	-0.677522272	-0.052945459	-0.326676598	-0.420256805	0.036168101	-0.813582375	-1.001367024	-0.429362899
SCRIB	-0.048949721	-0.63775279	-1.208476239	0.071064525	1.38798682	1.132577373	-0.696167495	0.853135573	1.125872049	1.128329204	1.00335821	0.912455947	-0.581341411	0.26042611	-1.213021928	-1.643842978	-1.066047099	-0.779606151
FBXO39	-0.640914743	-1.262747821	-1.532052632	0.552012852	0.844578548	1.194887294	-0.052606647	0.162005974	0.988424738	0.744751706	0.896522237	0.707521838	-1.148996546	-1.828968066	-0.962987638	-0.245014215	0.32801855	1.255564573
SGOL2	1.664444712	1.728746777	1.812897983	1.100385212	0.687065557	0.797347	-0.610219394	-0.613488399	-0.563182029	-1.171315185	-0.852122073	-0.9085138	-0.284807406	-0.555823065	-0.479778602	-0.554309459	-0.631021513	-0.566306316
SLC9A3	-0.818914868	-1.335358215	-1.608390093	0.197694819	0.943531279	1.436644809	-0.744774505	0.583699197	1.068424552	0.742282342	0.651126471	1.532125601	-0.864111335	-1.210073208	-0.995745911	0.160732311	-0.284364796	0.545471549
LOC730668	-1.106720057	-0.641011157	-0.587867424	0.704288868	0.742897419	1.125444088	1.333447841	1.933025989	1.867646645	-0.736955311	-0.212483327	-0.571173464	-0.396169242	-0.383802545	-0.610125082	-0.667695753	-0.726699027	-1.06604846
C4orf21	1.5710381	1.685464295	1.973847646	0.938912857	0.713824849	0.918895972	-0.599210456	-0.871307223	-1.044217505	-0.774819662	-0.823582261	-0.69588416	-0.275035285	-0.654220561	-0.588299059	-0.457714943	-0.582661331	-0.435031273
PADI3	-1.466341111	-1.666627991	-1.542584465	0.887565546	0.563652704	1.117592952	1.264306497	1.442965807	1.421973146	0.441886068	-0.090509788	-0.167892803	-0.915971893	-0.334256962	0.006270343	-0.135148795	-0.19784335	-0.629035905
ABCA4	-0.887457674	-1.271962358	-2.025163568	0.807724892	0.759948242	0.976877474	1.404609149	1.708405877	0.389536598	1.065364364	-0.14301788	-0.302581257	-1.022267455	-0.093036097	-0.826958827	0.001491945	-0.01141358	-0.530099846
CENPA	1.684697096	1.75705758	1.837851678	0.972646107	0.665439565	0.904698626	-0.445494019	-0.362298779	-0.456914625	-0.534164742	-0.511347148	-0.762903782	-0.978917977	-0.775554023	-0.807931742	-0.628670334	-0.763908869	-0.794284613
PRIM1	1.60032167	1.752316531	1.849096218	0.989246631	0.77554589	0.774702303	-0.871733703	-0.94986524	-1.129933369	-0.514913027	-0.700437461	-0.831934744	-0.350850881	-0.250538154	-0.444311728	-0.499888731	-0.470307747	-0.726514459
EBI3	-1.147379795	-1.373725889	-1.345664101	-0.119299247	1.333189738	1.323362037	-0.060645414	1.381601012	1.322152639	0.53010345	0.454644363	0.419229345	-0.322528742	0.845675621	-0.39896584	-1.475143618	-0.806590149	-0.560015411
GPR113	-1.221225562	-0.706181667	-1.10085214	0.730772889	0.477872365	1.327861908	0.410259625	2.237118044	1.0920234	-0.483669416	0.201810315	0.352172805	-0.447595198	-1.092941064	-0.034129973	-0.600812202	-1.595590811	0.453106683
FAM83D	1.736328595	1.707796837	1.710658993	1.023151092	0.755094751	0.754641959	-0.445546867	-0.436295429	-0.499333467	-0.369201476	-0.422521832	-0.555529463	-0.424473919	-0.457655605	-0.691728871	-1.083313052	-1.114635973	-1.187436275
MAPK13	-1.49246079	-1.286445671	-1.117338216	0.589199903	0.627879317	1.305716331	0.919429854	1.864237742	1.736810703	-0.049774025	0.236467241	-0.570741336	-0.572178207	-0.529669418	-0.382694701	-0.309192094	-0.921540085	-0.047706549
MMS22L	1.680196809	1.712810579	1.885067876	1.036984189	0.609779746	0.875402108	-0.709283404	-0.766582169	-0.880336855	-0.948232533	-0.738319171	-0.738552842	-0.326168288	-0.418391511	-0.434650177	-0.559709583	-0.734730692	-0.545284084
LOC100506023	-2.016149283	-1.653067919	-1.176301105	1.229835083	0.5196245	0.771042486	0.720797306	1.558100944	1.169365211	0.473497943	0.068068097	0.066748321	0.67914019	-0.665908282	-0.602163055	-0.024177145	-0.576012856	-0.542440437
APC2	-0.383736453	-1.300473331	-1.806201827	0.265218249	1.158868871	1.091437449	-0.384274961	0.681060958	0.940562579	1.161952902	1.306509317	0.798485001	-1.332025094	-0.370253328	-1.415901339	-0.400754812	0.110810306	-0.121284486
B4GALNT2	-0.437475436	-2.199194148	-1.426751395	0.962617286	0.273969966	1.27528171	1.471260674	1.018074966	1.17857176	0.241565966	-0.615573976	0.32449514	0.194121239	-1.047970976	-0.229274904	0.224287368	-0.926004865	-0.282000375
TRAIP	1.714794135	1.680490822	1.797446036	0.819902753	0.671457104	1.018963986	-0.567905794	-0.819345991	-0.562330153	-0.967439028	-0.893342184	-0.971211608	-0.116055527	-0.20468281	-0.466064568	-0.826697993	-0.504805774	-0.803173408
MMP25	-0.80285542	-1.030608503	-1.041820651	0.264109897	0.575494879	1.669356512	1.394912891	1.589904193	1.857173965	-0.090238339	-0.430667239	-0.237909984	-0.300536831	-0.382260858	-0.77136261	-0.903477876	-1.050982122	-0.308231903
MC1R	-0.521060974	-1.220491287	-1.529088739	0.329579155	0.694643699	1.481121968	0.276967277	0.324864216	0.957493557	1.713083638	0.990372016	0.182379368	-0.196772977	0.474315202	-0.36959277	-1.147227296	-0.788170627	-1.652415427
LOC729987	-0.838855771	-0.902564747	-0.603750318	0.590413845	0.762057195	1.14857924	1.645141347	2.075519636	1.34313641	-0.75715305	-0.94439455	-0.287530462	0.169177193	-0.926253194	-0.750354483	-0.371198065	-0.700573476	-0.651396751
MCM10	1.684792755	1.729842922	1.776734266	0.864881973	0.765535992	0.866856095	-0.231780824	-0.190637428	-0.198493434	-0.707644349	-0.817916209	-0.919304031	-0.372388472	-0.71831416	-0.961485896	-0.863763071	-0.869629499	-0.837286629
PAPLN	-0.996645196	-1.597507407	-1.302435578	0.80146358	0.716574049	0.976863642	0.268298888	0.950088541	1.380948839	1.008993044	0.888507733	1.298312663	-0.852764316	-0.808459888	-0.7242661	-0.696975676	-0.762589652	-0.548407165
NMNAT2	-1.10893901	-1.265146829	-1.260360931	1.181540667	0.70943919	0.59964319	2.157003346	1.404342293	0.962282466	0.180178343	-0.737928253	-1.051178217	0.21022346	-0.405859498	-0.555397536	-0.006469177	-0.335601172	-0.677772332
PLCD3	-1.083214226	-1.261686061	-1.366509537	0.262165321	1.136912724	1.090317016	0.669724613	1.278610055	1.256170609	1.13796615	0.825235267	0.34408732	-0.62076455	0.057124676	-0.668757421	-1.013043033	-0.787783509	-1.256555415
POLE2	1.633983845	1.742473168	1.73898373	0.924440734	0.562046215	1.000423359	-0.714293634	-0.70037156	-0.444512112	-0.795947988	-1.073339345	-0.878399354	0.000546839	-0.214486472	-0.185613896	-0.792914504	-0.966216276	-0.836802752
HAUS8	1.689294903	1.770054733	1.70343017	0.892720128	0.809108698	0.784371931	-0.886705363	-0.680162465	-0.743729624	-0.845913514	-1.046382955	-0.918987679	-0.047130235	-0.040340644	-0.413642014	-0.825353703	-0.527081542	-0.673550824
MCM3	1.583200865	1.655121855	1.752864113	0.880023564	0.717787355	0.885737026	-1.006402732	-1.153642311	-0.990947188	-0.808014537	-0.920528205	-0.936380798	0.131991527	-0.049275137	-0.15272454	-0.520336618	-0.434742393	-0.633731848
AGBL2	-1.628385638	-0.928435848	-1.177045526	0.450694182	0.788511896	1.237617717	0.768978344	1.879286513	1.578296537	0.040720619	-0.018291584	-0.150153191	-0.622632509	-1.462134362	-0.10735624	0.076050707	0.024179068	-0.749900684
PADI1	-0.921928998	-1.050400757	-0.81399267	0.731945883	0.796044593	0.948318649	1.606398689	1.787028449	1.627527835	-0.511508655	-0.172529936	-0.882875102	-0.242528943	-0.141171791	0.012980977	-0.905064648	-0.635421814	-1.232821761
ASB5	-1.00886047	-0.94168154	-0.815875546	0.927763239	0.57143611	0.976799031	1.655922861	1.777732232	1.739527027	-0.785710849	-0.545298387	-0.493103356	-0.487384971	-1.054599286	-0.527231096	0.075048293	-0.565878437	-0.498604853
LOC100507156	-0.911228412	-0.924011755	-1.123400554	0.684937845	0.8019813	0.986513906	1.491579403	1.884997722	1.772227425	-0.446430611	-0.531680299	-0.401903725	-0.112323591	-0.618069383	-0.221726393	-0.462850561	-0.966792461	-0.901819855
C7orf61	-0.867866193	-1.536732288	-0.871164425	0.134499684	0.744741882	1.592605215	0.893542169	0.794442808	1.773355497	0.254216095	0.454113529	-0.184245458	-1.268979994	-0.685110224	-1.667893915	-0.017368712	-0.063828525	0.521672854
NYNRIN	-0.651415627	-0.921947687	-1.072664161	0.858708306	0.69504491	0.917748916	0.491971358	1.251149546	1.18043725	1.038265956	1.254792042	0.806912891	-1.437675455	-0.828922598	-1.004977748	-0.731266707	-0.873229435	-0.972931755
PVT1	-1.250882659	-1.243092888	-1.013622391	0.853982248	0.725105857	0.891576493	1.055283584	1.125088894	1.298032494	0.661163554	0.803751086	1.139169245	-0.929408751	-1.044303692	-0.689971454	-0.813147484	-0.934902857	-0.633821279
DNHD1	-1.18064213	-1.329413827	-1.206217154	0.530475402	0.804454355	1.133648787	-0.509859976	0.194315461	0.664597821	0.64908843	0.779867156	1.658499863	-1.379896682	-1.398947228	-0.859524322	0.474437151	0.069187193	0.9059297
RGS12	-0.865152104	-1.007469421	-1.219275191	0.357166254	1.005708288	1.104088248	0.381929869	1.165277763	1.426145725	0.841451162	1.185938767	0.907489419	-1.157320851	-0.693893058	-0.877088396	-1.138143067	-0.592397258	-0.82445615
KIF1A	-0.804192874	-0.20331092	-1.137210468	-0.124473589	1.46843358	1.122256401	-0.005510886	1.375556051	1.630565387	-0.533830152	0.456972434	-0.045185729	-2.270519283	-1.05156372	-0.382150091	0.277325514	-0.010983495	0.237821839
DBF4B	1.783244497	1.753330843	1.816685577	0.896756359	0.687823241	0.871778856	-0.719540833	-0.479131966	-0.867328397	-0.671774399	-0.849932463	-0.842383766	-0.46987129	-0.324564806	-0.566651017	-0.561828369	-0.699273726	-0.75733834
KIF26B	-1.490185113	-1.584300224	-1.847803928	0.472550707	1.197059797	0.784220557	0.146163801	1.259149032	1.797195637	0.100037639	0.720302803	0.200614956	-0.826142683	-0.107125156	0.201952679	-0.110412114	-0.373334676	-0.539943714
DTL	1.702638177	1.718043144	1.832467789	0.842742449	0.757291202	0.851789416	-0.825186272	-0.649764025	-0.838606233	-0.839581371	-0.736416635	-0.948123525	-0.005790016	-0.192533251	-0.700613637	-0.574663343	-0.685873335	-0.707820534
CCDC122	-0.95537725	-1.319147902	-0.929735304	1.16540329	0.50665951	0.776987288	1.635938915	1.13809156	1.350434481	-0.771831694	0.37956636	0.322253421	-1.021931363	-1.501806394	-1.089557871	-0.15860825	0.209034197	0.263627007
RHBDL3	1.634775044	1.730169977	1.968433126	0.767445881	0.729142176	0.951481617	-0.463094044	-0.380354386	-0.763821053	-0.550159307	-0.686063263	-0.889537417	-0.653104854	-0.390167283	-0.519225813	-0.750975299	-0.933875047	-0.801070055
TRPC3	1.808787596	1.514848044	1.929782695	0.896589868	0.744222887	0.801173536	-1.049318965	-1.016420472	-0.829333782	-0.790671509	-0.745039318	-0.806429266	-0.398793404	-0.413659194	-0.266315638	-0.543481726	-0.342315531	-0.49362582
MIS18BP1	1.665537789	1.685971679	1.790246475	0.989225424	0.584192912	0.86730601	-0.88020612	-0.99268034	-0.79166586	-1.198222951	-0.812004858	-0.866934815	-0.251443947	-0.192150314	-0.176348107	-0.6510374	-0.488516719	-0.281268858
C15orf42	1.682173564	1.665200542	1.834578387	0.926946978	0.644988968	0.868004691	-0.940531927	-1.053455096	-0.945346314	-0.735916279	-0.531950772	-0.227647478	-0.799230092	-0.973843966	-0.658850103	-0.178231754	-0.386528644	-0.190360703
ACER2	-0.602492605	-0.613131753	-0.555148674	0.900346129	0.79106562	0.743863223	0.949685669	0.881488818	1.146104729	0.932008782	1.008961357	1.167889003	-1.094649596	-1.035183442	-0.882570216	-1.320829778	-1.257381668	-1.160025597
TP73	1.869243179	1.726982352	1.622400678	0.478654208	0.89259218	1.054201668	-0.53130766	0.006853383	-0.184128696	-0.682589242	-0.978571019	-0.655442418	-0.751824169	-0.745091829	-0.807420062	-0.846302975	-0.638473947	-0.829775631
FAM54A	1.625689021	1.776570456	1.852696438	0.777732799	0.713812932	0.932871599	-0.267876036	-0.387684061	-0.29433425	-0.938260491	-0.889208343	-0.971823502	-0.333176085	-0.419961059	-0.643138973	-0.870215598	-0.73849109	-0.925203757
BTG2	-0.506777756	-0.440093805	-0.57121975	0.921495612	0.699460807	0.801598276	0.526558565	0.284583629	0.562683217	1.273039472	1.447594266	1.58110504	-1.321206806	-1.22502134	-1.155292665	-1.033115213	-0.934912851	-0.910478699
SELPLG	-1.007316107	-1.582775702	-1.128625812	0.587767705	0.652330945	1.175813451	1.034751001	1.498789109	1.397462933	0.937351604	0.021379958	0.587240425	-0.752809788	-0.856497475	-1.084881379	-0.312808766	-0.972562265	-0.194609838
MYPN	-1.007789257	-1.598788006	-1.444161923	0.64936921	0.791812906	0.969454669	1.716851772	1.273244273	0.775464664	0.610412896	0.329261893	-0.87231918	-0.088089941	-0.847915636	-1.187610795	0.576375012	0.040792392	-0.686364949
CCDC147	-0.423857086	-1.524189743	-0.90899528	0.077620629	1.107895277	1.221992654	0.235250903	1.326826703	1.32022822	-0.19783601	-0.252188411	0.685845357	-1.149812131	-1.723502899	-1.298216032	0.274311383	0.56764645	0.660980016
TLE4	-0.971738079	-1.322106587	-1.148760518	1.127819019	0.574702416	0.693274757	1.03754694	0.784750328	0.921365557	0.836554719	1.054983871	1.160717991	-1.543990629	-1.271713755	-0.92363489	-0.395772871	-0.354382493	-0.259615776
KCNN4	-0.304652797	-0.684553807	-0.649727267	0.479294355	0.906315038	1.006489757	0.80664325	1.035334829	1.157753734	-0.095268279	-0.602299302	-1.183987889	1.106540245	1.003150939	0.46493606	-1.647698117	-1.260129654	-1.538141094
DPYSL4	-0.013414179	-1.035252589	-1.568572689	0.295486572	1.024999372	1.066720311	-0.167157214	1.100074326	1.183820995	1.378256119	0.541054422	0.505645501	-0.308871658	0.651810586	-0.849921064	-1.339236517	-1.352923803	-1.112518492
C7	-0.717765634	-0.280898406	-0.559057416	0.961174065	0.966706168	0.457162266	1.940650279	1.766652378	1.576243012	-0.184672779	-0.830623254	-0.762231408	-0.578172565	-0.474861984	-0.870360922	-0.656261353	-1.05508567	-0.698596778
CELF6	-1.719611004	-1.749788534	-0.928344215	0.196313611	0.27167741	1.911394769	0.102731402	0.337194487	1.838662347	0.616965288	-0.162618473	0.914298542	-0.942324781	-0.613144251	-0.13918187	0.200751131	-0.436884684	0.301908826
LOC100130357	-1.391741264	-1.414938287	-0.665403867	0.778613128	0.257839864	1.336339652	0.526722963	1.227563827	1.318792593	0.60976636	0.511259612	1.317107045	-0.801777416	-1.436373921	-1.023672542	-0.332192213	-0.595265525	-0.222640009
SORCS2	-0.745552852	-0.907119017	-0.954062372	0.497109054	0.891193065	0.978857839	-0.630958779	0.269635377	0.419893079	0.537754896	2.09398273	1.973608006	-0.917020139	-0.68336733	-0.794995763	-1.024725557	-0.478535209	-0.525697028
RAD54B	1.667845351	1.755132888	1.909414786	0.851743985	0.631380342	0.870424977	-0.87910256	-1.011719034	-0.614212944	-0.848579073	-0.71895634	-0.656570424	-0.084819885	-0.315889965	-0.584609344	-0.768163	-0.654814317	-0.548505442
CLSPN	1.713333378	1.806286782	1.882565225	0.815473178	0.684353285	0.846488645	-0.653527676	-0.469333535	-0.684086388	-0.82738391	-0.901626789	-0.684721593	-0.236703801	-0.417756053	-0.632147719	-0.627525419	-0.818228695	-0.795458916
UNC5B	-1.224699431	-1.272745573	-1.325124469	0.773857569	0.800751107	0.768201045	0.531243513	0.983742243	2.038525573	0.229351247	0.451402748	0.928999646	-0.998500906	-0.435494394	0.403541617	-0.900254825	-1.067461833	-0.685334877
CCDC85B	-0.083396605	-0.619452161	-0.718659472	-0.043330201	1.069081285	1.31636392	0.370220515	0.930630292	1.443748933	0.619632432	0.202056636	0.436085539	0.144892598	0.595728485	-0.681459578	-2.083667289	-1.704399481	-1.194075847
VWA7	-1.039845241	-0.533589777	-0.712090507	0.453541136	0.306320669	1.581182861	0.676861693	1.800685229	2.000274532	-0.634620476	-0.078486243	0.704342649	-0.553514777	-0.689311149	-0.541425773	-0.84857147	-1.207067673	-0.684685683
HRCT1	-0.371081649	-0.86617227	-1.28551288	0.702706374	0.695624482	0.934285812	1.100968289	1.809393936	1.520455969	0.208902181	-0.337111253	-0.916593879	0.166948363	0.691431376	-0.680844745	-1.23824315	-0.942126885	-1.193030075
CCDC121	-0.613121671	-0.543467809	-0.623133128	0.445901448	0.897635342	0.98537995	1.755012152	1.756295028	1.784468627	-0.308058599	-0.18918233	-0.485582219	-0.759277859	-1.273035672	-0.730222433	-0.877392172	-0.645436184	-0.576782472
REXO1L1	-0.909352689	-1.137637466	0.021651859	0.770230271	1.198873107	0.347896855	0.690650325	1.908872463	1.538923531	-0.414511368	-1.143362443	0.173752939	0.443938865	-1.300612556	-0.39795097	0.174656473	-1.582292882	-0.383726315
EREG	-0.622606549	-1.213382533	-0.900425297	0.314633707	0.763745461	1.233635245	1.237783282	1.330863006	1.643902632	-0.848209399	-1.340979699	-0.022634829	1.264731685	-0.53040299	-0.407045529	-0.453645953	-1.110774798	-0.339187442
C17orf103	-0.529285444	-0.906021748	-0.996688529	0.963616714	0.797875421	0.539396387	-0.00747843	0.080719284	0.190445109	1.89212478	1.687713773	1.350483615	-1.4019662	-0.88043289	-0.869418373	-0.633953169	-0.496553345	-0.780576958
ARHGAP4	-1.296270262	-1.34677557	-1.625747064	0.046305702	1.084251681	1.167537765	0.205942871	1.483777145	1.733689548	-0.207146623	0.393928644	0.166969577	-0.482168022	0.959289998	-0.584312666	-0.101229259	-0.618720857	-0.979322609
LINC00547	-1.247950656	-1.546386442	-0.302654781	0.898009544	0.698584023	0.697741797	1.466767987	1.828961373	1.519089255	-0.67379004	-0.872945153	-0.063617082	-0.029255535	-0.584460394	-0.008418021	-0.081456171	-1.275184575	-0.423035132
LOC338817	-1.61329178	-1.42609887	-1.040363902	0.90135048	0.34100587	1.041002631	1.192781618	1.298782142	1.669326634	0.694778271	-0.221998055	-0.130244338	-0.415851396	-0.905982025	0.369863193	0.079373321	-0.96295536	-0.871478435
LOC440173	-0.901692512	-1.011379538	-1.490709379	0.495811136	0.751973319	1.027174786	0.739330877	2.135917593	1.217622828	0.203403491	-0.953102226	0.284150118	0.51910376	-1.439537458	-0.10853489	-0.040768063	-0.51724277	-0.911521072
C16orf5	-1.328145831	-1.208574517	-1.335287164	0.785253729	0.97968916	0.505733453	0.759431178	1.011142334	0.920976636	1.405131471	1.205632275	0.762551098	-0.914274132	-0.433504161	-0.605657242	-0.688554776	-0.611045402	-1.210498109
LOC100506334	-1.14088978	-1.254082705	-1.186215617	0.430033151	0.754876897	1.081282714	0.507596272	2.245855788	1.742829987	-0.024089649	-0.503480268	-0.037563198	0.344164864	-0.503643614	-0.305620662	-0.361357986	-0.859202378	-0.930493816
DSN1	1.611762872	1.763870566	1.853745889	0.854599973	0.646961285	0.762423429	-1.076073285	-1.308643339	-1.004686644	-0.698501329	-0.64282849	-0.69485129	-0.059544689	-0.324777152	-0.45767606	-0.55010671	-0.262965651	-0.412709375
LOC100506314	-0.803649248	-0.976809078	-1.153220701	1.400704943	0.763335277	0.097871499	1.873550425	1.840740018	0.564551877	-0.1994621	-1.105091292	-0.729986784	0.73812141	-0.205496333	0.238752048	-0.705901989	-0.921042066	-0.716967906
CALN1	-1.154400916	-0.69875963	-0.707032979	0.753463252	0.582190831	0.925238255	1.153571999	2.202908367	1.892598152	-0.390908308	-0.348798241	-0.378752426	-0.36465428	-0.754124749	-0.376574041	-0.593146385	-0.773740864	-0.969078038
WDR78	-0.791965697	-1.056567557	-1.197560962	0.954749552	0.702947895	0.601599993	0.114693774	-0.291182902	-0.436834636	1.101963923	0.910940748	1.493380681	-1.559257906	-1.377309421	-1.279619139	0.729508502	0.547383369	0.833129782
MICALL1	-0.798141584	-0.721852834	-1.275341137	0.369411072	0.963162855	0.923938621	0.016137245	0.390123619	0.876724043	1.431737983	1.513776181	1.467975634	-0.911701858	-0.421600874	-1.208784553	-1.163306588	-0.759528488	-0.692729337
HSPA1A	-0.769013773	-0.036913427	-0.623137291	0.547585459	0.766830071	0.9399091	1.006559305	1.616146411	1.64520067	-0.722917374	-1.021305407	-1.257795973	0.66572226	0.762187901	-0.337983329	-1.463414315	-0.939569242	-0.778091045
ABCA1	-0.244715293	-0.258216183	-0.268970515	0.87614086	0.650774739	0.712565522	1.499057076	1.134698378	1.042301891	0.00082548	-0.69479304	-1.001396499	0.758608118	0.479604428	0.243043164	-1.506381505	-1.673847644	-1.749298976
PSMC3IP	1.791800548	1.771613765	1.948870136	0.668131835	0.661177367	0.900195151	-0.709860263	-0.436435665	-0.611693434	-0.726218647	-0.716031884	-0.692576506	-0.526025593	-0.546028261	-0.907916369	-0.675959531	-0.63374471	-0.559297938
BAIAP3	-0.918246103	-1.998248198	-1.228668162	-0.15261904	1.020041685	1.361269298	-0.341385401	1.346309837	2.063039571	-0.199841707	-0.064804281	0.294693859	-0.654470806	0.700679588	-0.308247355	-0.384924331	-0.507923493	-0.026654961
CARD14	-0.670533811	-1.963786606	-0.808642029	0.063593163	0.740461511	1.415861001	-0.960760729	0.184206733	0.66500784	1.297331934	1.083177948	1.125871903	-1.434536534	-0.879015167	-0.87709988	0.244006317	0.37587809	0.398978318
LINC00311	-1.474927537	-0.999295561	-2.005648844	0.534063982	0.678785983	1.00312295	1.38073587	1.109922211	0.959031921	-0.144421775	-0.885465908	1.036701568	0.229430108	-0.573025898	0.822433193	-0.534661246	-0.817377764	-0.319403254
OVCH2	-0.933802403	-0.830500873	-0.69757494	0.747590053	0.261789016	1.204343061	-0.317865033	0.416048137	1.070233044	-0.503543706	-0.115749764	1.652500837	-1.342555001	-1.973208194	-0.23378999	0.008945966	-0.05681503	1.643954823
DLGAP2	-1.202668648	-1.047952603	-1.181520593	0.786348031	0.595222161	0.831045821	1.308968473	1.963480732	1.601781449	-0.254498649	0.142974796	0.132770798	-0.566023404	-0.846218594	-1.181879114	-0.170316118	-0.830711166	-0.080803372
CDT1	2.052495208	1.747467334	1.435766481	0.417898383	0.898657768	0.895969491	-0.836031152	-0.535662733	-0.745856863	-0.673966054	-0.623313221	-0.967502692	0.035613342	0.056059393	-0.579966092	-0.891525642	-0.77540383	-0.910699122
UBC	-1.189409226	-0.877872965	-1.092918212	0.888128938	0.648044087	0.674375919	1.758552689	1.602592265	1.362165918	0.847827129	0.054411995	-0.016142348	-0.780837937	-0.687379303	-0.53944133	-0.864377528	-0.895392252	-0.89232784
TTN	-1.550329228	-1.038968667	-0.883913679	0.652600239	0.121356056	1.414567942	0.535991292	2.112594416	1.582056414	0.352834352	-0.331982757	0.32915757	0.143524186	-0.206016132	-0.801536929	-0.817571903	-0.705205648	-0.909157522
PSRC1	1.829109464	1.796304125	1.775663778	0.845265568	0.523755535	0.819344402	-0.988970464	-0.964122167	-0.991569526	-0.553361164	-0.7257365	-0.785561476	-0.289006554	-0.156577242	-0.426576753	-0.619506953	-0.482696024	-0.60575805
ORC1	1.715679765	1.805271232	1.896024938	0.679025071	0.761325197	0.736653618	-0.824985756	-0.594273539	-0.56532488	-0.693068159	-0.97878906	-0.856221713	-0.044757	-0.217092881	-0.500480232	-0.738225883	-0.777266001	-0.803494718
C15orf23	1.74669797	1.816256723	1.829531705	0.817012725	0.609009634	0.748314657	-0.795905592	-0.747753237	-0.862320358	-0.919307641	-0.853085716	-0.898197021	-0.082607132	-0.17700591	-0.275205273	-0.662604593	-0.656751864	-0.636079079
PIF1	1.843369756	1.813596216	1.840656183	0.745414097	0.524652438	0.904204426	-0.904529726	-0.625724432	-0.561119186	-0.412396575	-0.523114885	-0.612810839	-0.845662897	-0.563553034	-0.563124103	-1.014021546	-0.461420454	-0.58441544
STAT4	-0.750168329	-1.509939358	-1.372877414	0.723868352	0.72794541	0.722123776	1.742082225	1.700506367	1.256879124	-0.397828445	-0.078991732	-0.628038419	0.007334963	0.157394438	-0.083234355	0.001865238	-0.846436862	-1.372484979
SERINC4	-0.567010183	-1.106573987	-0.399932114	0.281953296	0.58349696	1.307015571	-0.778683507	-0.3640159	-0.212442484	1.568319238	0.296988384	1.490029704	-1.130687605	-1.915300237	-0.864636845	0.490297629	0.025685805	1.295496277
SSR4P1	-1.412580519	-1.453015433	-1.376872671	0.167090152	0.649956955	1.353731488	-0.631774109	1.011621908	0.5628204	0.712134762	1.702315453	0.666394427	-0.757224201	0.146963974	-1.216460652	-0.247047564	0.762050956	-0.640105326
KRT1	-0.663248053	-0.957870874	-0.613401393	0.687240989	0.52811218	0.953223563	0.306623072	0.356285945	0.945576809	0.839100692	0.444950004	1.368500805	-1.406725895	-2.267091997	-1.443695892	0.259266241	-0.005024755	0.668178558
KIF18A	1.716895284	1.821715998	1.85478763	0.970520558	0.558851969	0.6345661	-0.721318068	-0.543713389	-0.919493706	-0.871411712	-1.057448417	-1.006834355	-0.15948583	-0.363271219	-0.404466339	-0.51841134	-0.45999011	-0.531493055
LIN9	1.620914449	1.604134596	1.830343225	0.842746192	0.65409243	0.66037149	-0.987460116	-0.896427421	-0.884882287	-0.846405793	-1.040161235	-0.893679124	0.445991283	-0.011547822	-0.049844039	-0.95632672	-0.591983376	-0.499875732
C12orf5	-0.964495955	-0.916628826	-0.989645153	0.980681203	0.567987938	0.608321166	1.165949626	0.716765473	1.070522411	0.806247338	1.119153083	1.501195013	-0.845327045	-0.995284791	-0.93218596	-0.99513863	-1.114197233	-0.783919658
OTOGL	-1.005930545	-1.601456998	-1.658312485	0.899374942	0.717288507	0.539194653	1.005867793	0.963817687	1.559992768	0.338166869	-0.869728506	0.552444233	-0.649361789	-1.331580357	0.712436045	0.408200168	-0.775824524	0.195411539
LRRC56	-0.657883131	-1.784717134	-1.472031441	0.638808671	0.096492771	1.408339207	-0.549792884	1.004659774	1.608573754	1.31632597	0.878244087	-0.043180079	-0.086744141	-0.066873629	-1.183396393	0.169444145	-0.360907361	-0.915362187
PARP2	1.563703047	1.642114127	1.771231098	0.687316595	0.695403238	0.754379727	-1.271124441	-1.479304046	-1.373172136	-0.666704248	-0.773282066	-0.467729768	-0.077351322	-0.264511708	-0.218514118	-0.301179493	-0.16603169	-0.055242796
C4orf38	-1.192600411	-1.358108092	-0.663355745	0.112838423	1.118476716	0.905126104	1.615619977	1.417127231	1.425300905	-0.519814956	0.136089174	-0.179139988	0.483728234	0.434330806	-0.628774274	-0.97326919	-1.381536177	-0.752038737
CENPO	1.723628528	1.797736718	1.875815576	0.819981766	0.509671204	0.7959497	-0.486249613	-0.984751034	-0.830454134	-0.676769442	-0.92382848	-1.057050562	-0.233243336	-0.251375734	-0.1605559	-0.641072379	-0.54392249	-0.73351039
FOSB	-0.776117075	-1.235822306	-0.817430729	0.165283138	0.674287842	1.282025453	1.091213227	1.735242951	1.734231482	-0.995767468	-0.623717206	0.061238384	0.37430488	0.316154609	0.068489663	-1.186661458	-1.142338804	-0.724616582
ACCN3	-1.487414405	-1.562831891	-1.665524375	-0.300423068	-0.0037849	2.41415412	-0.481071769	0.335476214	0.868247082	0.146869776	0.227481255	1.387089502	-0.463851606	0.040516034	0.23565305	-0.241295761	0.081171352	0.46953939
FAM113B	-1.474175625	-1.629841923	-1.112326359	0.580848423	0.434172729	1.092746167	0.885875507	0.783950091	1.13686479	0.718977008	0.58556186	1.315551371	-0.894687318	-1.15690732	-1.256464574	-0.318158612	-0.025717201	0.333730986
TEX30	1.503268911	1.711414139	1.901729924	0.76215443	0.502076017	0.841622007	-0.796810753	-1.142270165	-0.93903529	-1.259977211	-0.878136823	-0.94544621	0.16888653	-0.096620904	-0.127723428	-0.560915709	-0.361250423	-0.282965041
C8orf46	-0.891605731	-1.516430834	-1.279567205	0.671008457	0.303582821	1.130967788	2.035169194	1.694906875	1.248034894	-0.091055421	-0.009905199	-0.691630621	-0.185426399	-0.442771456	-0.830468617	-0.359129448	-0.515309753	-0.270369346
SESN2	-0.763674473	-0.526618634	-1.052609829	0.780000467	0.618134289	0.701037689	0.114173746	-0.161025714	0.574501865	1.21702331	1.533550862	2.050122963	-1.243523406	-1.175155329	-0.934631679	-0.887098569	-0.738673418	-0.10553414
LOC339535	-1.142819765	-1.815228817	-1.398891715	0.94874369	0.992935865	0.144675127	1.557727799	1.303764138	0.324056652	0.682475093	0.503796113	0.009949578	-0.799968923	-1.000092855	-1.09361011	0.66375886	0.446848612	-0.328119341
C8orf34	-0.775876785	-0.655992622	-1.76904778	0.829194449	0.899697022	0.357046306	1.558877337	2.078874888	1.370317465	-0.221457966	-0.133429692	-0.953262742	-0.684999011	-0.854453854	-0.146609687	-0.021620673	-0.473598572	-0.403658081
ARHGAP11A	1.802841009	1.820556042	1.95390033	0.840269138	0.478653237	0.764323559	-0.762257407	-0.691010916	-0.723118604	-0.787169687	-0.731051137	-0.821565595	-0.370830315	-0.593152988	-0.569432031	-0.463818368	-0.55011316	-0.597023106
GAS2L3	1.675652979	1.692094317	1.88025338	0.824750124	0.489462367	0.768142589	-1.115390368	-0.99704617	-0.897447999	-0.941118423	-0.54978861	-0.003297138	-0.996142777	-0.673644833	-0.589362744	-0.394564001	-0.296295162	0.12374247
CES2	-1.082038658	-1.421963353	-1.481158235	0.725845808	0.859010993	0.49342528	0.755661693	0.66015246	0.94500789	1.453659619	1.307501079	1.00549713	-1.215167645	-0.599951318	-0.828804666	-0.466935813	-0.470305947	-0.639436317
RALGDS	-0.759515867	-0.832923124	-0.885256689	0.716644005	0.769827045	0.589928599	-0.045722259	0.097234954	0.529021683	1.795112748	1.631996759	1.46100582	-1.563349315	-0.834624454	-0.988612194	-0.470038594	-0.373206163	-0.837522953
CYB5R2	-1.00231503	-1.740651899	-1.045811748	0.335243426	0.185625508	1.54983684	0.649797044	0.353244133	0.757959241	0.418154677	-0.548557059	2.009576469	-0.141351502	-1.332348473	-0.601789873	-0.068949192	-0.754999226	0.977336664
EXO1	1.775837773	1.829159346	1.946734347	0.683666652	0.577890865	0.807598003	-0.51171616	-0.490150164	-0.590110994	-0.792681108	-0.782193785	-0.887884701	-0.343187652	-0.422308352	-0.411339044	-0.818196145	-0.716952649	-0.854166232
C15orf56	-0.993435856	-1.208572205	-0.820854205	0.50825946	0.698559234	0.86200858	1.363871547	1.802267129	2.023478826	-0.540199982	-0.260543017	-0.359186645	-0.529290129	-0.150986224	0.243380981	-0.854083349	-0.809862294	-0.974811852
FMO4	-1.310619153	-1.313053615	-1.555514161	0.9401358	0.990358297	0.13822746	1.505580588	1.715140566	1.331909583	0.268865737	-0.062311292	-0.18376507	-0.337347295	-1.012851285	-0.544822488	0.429906345	-0.643456372	-0.356383643
C16orf59	1.953384718	1.652683545	1.526534232	0.300716333	0.876430838	0.888390309	-1.198462503	-0.711290979	-1.144591519	-0.36911364	-0.647458001	-0.978679597	0.123499625	0.251073614	-0.62604851	-0.768143349	-0.487927177	-0.640997939
WDR76	1.784434262	1.855745629	1.95001835	0.737958119	0.525010426	0.801469813	-0.838853264	-0.532109323	-0.701712134	-0.755211651	-0.838851985	-0.743072085	-0.356790838	-0.519940159	-0.581887217	-0.620126606	-0.603170871	-0.562910466
CENPQ	1.553433316	1.734247316	2.019106312	0.901712499	0.509902755	0.646960338	-1.183137297	-1.150911028	-0.99727615	-0.888029242	-0.756771964	-0.274023879	-0.339229436	-0.443673954	-0.312430506	-0.267401033	-0.589882909	-0.162595138
CHAF1A	1.816407951	1.80887646	1.817616952	0.470294071	0.773969783	0.813330186	-1.094885458	-0.919394084	-0.900885175	-0.680243187	-0.718472526	-0.73926028	-0.190147235	-0.061869552	-0.445815016	-0.575794611	-0.548143284	-0.625584995
CSTA	-1.819078361	-0.470901804	-1.637140735	1.215971107	0.43232201	0.397211236	1.54153931	0.774886741	1.380386562	-0.613661321	0.924831281	0.582740571	-0.446962383	-1.395370077	-0.176199231	-0.004669884	-0.120649453	-0.565255568
SPIN4	1.74157866	1.681133165	1.932033461	0.656100191	0.703204985	0.683236706	-0.820934438	-1.049734644	-0.584076458	-1.076985002	-1.110336907	-0.673955597	-0.000569545	-0.366018794	-0.138461826	-0.584642881	-0.676929988	-0.314641087
FLJ43663	-1.682515448	-1.556020375	-1.279954688	0.599373945	0.772733275	0.66863145	1.402318114	1.637755196	1.565251982	0.347732741	0.098919749	-0.000741305	-0.587569481	-0.754118188	-0.58950757	0.013550905	-0.333863467	-0.321976835
DRAM1	-1.324155446	-1.432983391	-1.436052681	0.821229215	0.496573377	0.719401104	1.208796302	0.02746642	0.671638174	1.328991007	1.167168504	1.379735113	-0.229556834	-1.089131407	-0.856004588	-0.473788742	-0.678754321	-0.300571805
LOC100134229	-1.254824339	-1.004329931	-0.837034414	0.919952272	0.68977591	0.427458274	1.321197191	1.246538916	1.279682177	0.840152907	0.622988634	-0.118865834	-0.197430288	-0.001044227	0.188634744	-0.880325553	-1.448558724	-1.793967717
ZNF519	1.61066087	1.701709876	2.04692991	0.802936312	0.438091845	0.77230939	-0.684250291	-0.79170504	-1.154713783	-0.348038461	-0.93179825	-1.236420213	-0.210875798	-0.278700423	-0.223240814	-0.444086855	-0.541453651	-0.527354626
RBBP8	1.596073903	1.761265686	2.006728563	0.777771487	0.631670153	0.602105375	-0.780689685	-0.936031878	-0.862020205	-1.080150201	-0.949767742	-0.902669869	-0.019394313	-0.30376386	-0.059339747	-0.437698424	-0.599333976	-0.444755265
SAP30	1.455284842	1.824375984	2.121441463	0.682829357	0.616335222	0.703590221	-0.763280057	-1.137832173	-0.563550517	-0.810509357	-0.762482741	-1.079565704	-0.310394218	-0.062585289	-0.277358238	-0.525831408	-0.408182043	-0.702285344
LIPC	-0.513314371	-1.399744192	-1.852383377	1.060684757	0.784101659	0.153552263	1.104408866	0.640864839	1.124127144	0.031582306	0.488789604	1.254887276	-0.659610918	-2.042720551	-0.018605574	0.298240371	-0.418708707	-0.036151395
F10	-1.363042318	-1.363149981	-1.683753293	0.330059549	0.128752579	1.539067256	-0.059389217	1.629484218	1.148866437	1.328212419	0.388057565	0.293296498	-1.095232014	0.035165621	-0.756276752	-0.415878995	0.071986609	-0.156226184
ARHGAP27	-1.316150877	-1.706659785	-1.303669686	0.256726189	0.7545344	0.986595012	0.285690672	0.733225809	1.335927354	1.099269923	0.586503246	1.466598803	-1.213902318	-0.941084866	-0.607454986	-0.175822253	-0.395551898	0.15522526
KDM4B	-0.497866512	-1.114540994	-1.656514945	0.149851808	0.839680867	0.998381301	-0.206030762	0.923581879	1.226674021	1.154140268	1.416537629	1.183632811	-0.91572215	-0.209633045	-1.0676279	-1.130603187	-0.509058002	-0.584883087
RPPH1	-0.547780544	-1.196872014	-0.930741272	-0.454767914	1.035664925	1.403766332	-0.019070597	0.080526131	-0.265192461	1.135358045	-0.538094247	-0.00040857	2.081914914	-0.47727251	1.282865734	-0.02698337	-1.245900186	-1.317012394
C17orf53	1.711860572	1.839127334	1.874338684	0.576797827	0.565562801	0.840521394	-1.214683917	-0.775380161	-0.855528884	-0.768306161	-0.515671441	-0.338041371	0.051195596	-0.186183975	-0.619278152	-0.6258059	-0.726229844	-0.834294403
MZF1	-0.687324037	-1.255978694	-1.575562191	-0.075585124	1.048159397	1.008459005	-0.953931172	0.275583213	0.946524658	2.062843036	1.148383543	0.927050302	-0.605102938	0.152551293	-0.695865181	-0.797968172	-0.679446821	-0.242790119
PTPRCAP	-0.48782705	-0.6919624	-0.70043332	0.135871177	-0.012611683	1.844863603	-1.155555242	-0.331350645	0.610417806	1.771059127	1.09250212	1.545032977	-0.605873721	-0.263740495	-1.323985807	-0.864356177	-0.889618867	0.327568596
SYT16	-1.633751697	-1.508843126	-1.635270874	0.49482843	0.695082324	0.77457171	1.887547239	1.401691386	1.119772812	-0.073777923	-0.143097791	-0.073601521	0.274548055	-0.140192979	-0.115911522	0.15358527	-0.828852093	-0.648327699
LOC100507577	-1.491082956	-2.057845531	-1.252294328	0.733349719	0.582697707	0.644696572	0.873049026	0.227938296	1.206184828	0.653456672	0.322275576	1.08566346	-0.51399782	-1.465290459	-0.7948274	0.420869021	0.146541386	0.67861623
RPL23AP82	-1.314005548	-1.333837569	-1.902376731	0.794943652	0.907951676	0.234440444	0.957352824	0.695852566	0.461866081	1.418648676	1.211442546	0.709379679	-0.515549693	-1.05640458	-1.142352557	-0.158281778	0.180147378	-0.149217066
HECW1	-0.69910784	-0.964412292	-1.040276216	0.616381059	0.789951641	0.530286726	0.041423576	0.366252777	0.048903793	0.976063386	0.881832935	0.759503145	-1.285260586	-1.934524679	-1.739429991	0.926351132	0.843808331	0.882253104
PATL2	-1.30254695	-1.422854206	-1.50808352	0.423507454	0.266732545	1.236950949	0.786561728	1.118330714	1.261780176	0.641301193	0.631172196	0.608317117	-0.917334778	-1.678994478	-0.580667247	0.717255684	-0.016004995	-0.265423582
MYO15B	-1.023093017	-1.869265965	-1.712902886	0.176610432	0.405263101	1.34227643	-0.755175758	0.097989164	0.300305652	1.397209686	0.768654484	1.698198145	-0.727360103	-0.371383593	-0.510742753	0.593794809	-0.162646804	0.352268976
NXPH2	1.847086171	1.808762484	1.914189252	0.830903078	0.544211646	0.530553046	-0.707116505	-0.766801709	-0.94222116	-0.598544944	-0.631453037	-0.848802457	-0.590140408	-0.682309543	-0.95270079	-0.240868996	-0.159155728	-0.355590399
KIAA0247	-0.867821967	-0.932965685	-0.850475695	0.817262385	0.46542645	0.616749808	0.746183183	0.452840706	1.004686267	1.24745827	1.345619759	1.629638522	-0.799103156	-0.933597407	-0.6362079	-0.963136293	-1.107768384	-1.234788865
PARK2	-1.789627678	-1.595144067	-1.674965235	0.978939272	0.495053529	0.421108504	0.713544832	1.225339006	0.786653587	0.246219789	0.792249403	1.127259141	-0.831689833	-1.104163712	-0.539888247	0.147022231	0.110193058	0.491896418
RFWD3	1.728058366	1.715493353	1.868810632	0.65124604	0.527716495	0.712300201	-1.04640273	-0.792220675	-0.782659708	-1.065277403	-1.008388178	-0.896056034	0.152454058	0.022219253	-0.017093728	-0.660387965	-0.59216661	-0.517645366
KSR2	-1.085823368	-0.995967072	-0.572977508	0.276916953	0.449472283	1.152977788	1.25656299	1.75013419	2.230349414	-0.768302901	-0.884006522	0.080155467	-0.32951762	-0.51236295	-0.006268658	-0.499143061	-0.981619394	-0.560580029
LOC100287036	-1.42891222	-0.827274383	-0.273829274	0.237998359	0.350170227	1.289653784	1.208997463	1.869182705	2.035133736	-0.719012866	-0.359073158	-0.217863102	-0.112587559	-0.372545484	-0.000594058	-0.806608725	-1.006664708	-0.866170737
UNC13D	-1.689879143	-1.172161175	-1.189783679	-0.91173564	0.90447474	1.883487145	-0.248468147	0.948501654	0.44245504	0.742155931	0.874692506	0.406812177	-0.885914128	1.065734108	-0.059240084	-1.221330501	0.275895695	-0.1656965
USP1	1.652980223	1.753041109	1.909370058	0.709203287	0.533785427	0.632323347	-0.812203098	-1.123729305	-1.01047371	-1.101954592	-0.920596421	-0.890359489	0.115819577	-0.148072155	-0.09079542	-0.471786609	-0.481456142	-0.255096088
ZNF469	-0.818448388	-1.054815664	-1.748392646	-0.236701318	1.030053382	1.076021876	-9.62E-05	1.446094341	1.446708675	0.13570725	0.467035936	-0.081918444	0.540332118	1.274109332	-0.842260351	-1.465006846	-0.535236888	-0.633186209
SLCO1A2	-0.760301461	-1.508694747	-1.314725659	0.775843525	0.558346306	0.533609204	-0.033804403	2.186109854	1.772171547	0.246941505	0.169109728	-0.322502436	0.208845166	-1.268658806	-1.117679727	0.222340004	-0.388552865	0.041603267
FAM196A	-0.997214611	-1.040296019	-1.022938827	0.799073327	0.470914284	0.593134424	1.128969873	1.184776805	1.289796675	0.81753121	1.096628568	0.90900025	-0.094200855	-0.859154019	-0.866472065	-0.734192486	-1.409025467	-1.266331066
GREB1	-1.673425862	-1.632470324	-1.56243233	0.347532207	0.778565137	0.721324414	0.748890789	1.187699936	1.371142017	0.835577657	0.916664796	0.804180083	-0.823236605	-0.124207665	-0.088995424	-0.7186308	-0.54625589	-0.541922137
CABYR	-0.764393166	-0.688864482	-0.553276858	0.855642115	0.466724052	0.517874437	1.505591065	1.689175688	1.291426252	0.720535078	0.742983297	0.19142296	-1.57209207	-0.688164193	-0.874092299	-0.743045966	-0.875044199	-1.22240171
IL2RB	-0.616568505	-0.459465991	-1.177323024	0.853346707	0.354930343	0.621639211	0.579879915	1.788348069	1.161464564	-1.424047988	-0.623038046	-0.192348946	-0.268550793	1.03486073	1.364523969	-1.52400781	-0.610124791	-0.863517616
ZNF219	-0.325860558	-0.619860318	-1.039487512	-0.138451342	1.288831846	0.660090374	-0.904446503	0.333846462	0.337766975	1.868187694	1.671272628	1.239176359	-0.811255139	0.104236118	-1.106605094	-1.311412687	-0.797666548	-0.448362753
SEMA3E	-0.921444864	-1.698190944	-1.606923938	0.910557495	0.693859266	0.193531941	1.077753565	-0.03069386	-0.052502012	1.681413034	-0.281166569	-0.115574251	0.270427859	-1.403901663	-1.003155597	1.285287818	0.343870274	0.656852445
C5AR1	-1.348714231	-1.147454878	-1.368564486	0.182293206	0.784112901	0.830713828	1.114159176	2.010169805	1.778024138	-0.613345458	0.161902087	-0.586478666	-0.518299674	-0.533332176	0.475675171	-0.438639173	-0.086439157	-0.695782411
UHRF1	2.00845997	1.783592342	1.772393919	0.506911446	0.507918868	0.780180041	-0.909012922	-0.769457094	-0.690026806	-0.682481598	-0.912862914	-0.864323531	-0.067243086	-0.003370405	-0.41909726	-0.680430579	-0.610940981	-0.750209408
LOC100506714	-0.984776471	-0.818120297	-0.846312687	0.595615842	0.813850301	0.382789984	-0.250057251	-0.098668115	-0.059347827	1.219828016	1.127141691	0.885317972	-1.191616012	-1.665456101	-1.799156377	0.984282008	0.925020747	0.779664579
LOC100131564	-1.505936458	-2.305345685	-1.381056748	0.522127239	0.241585661	1.026889215	1.126905214	1.173496372	1.33611304	0.351411408	-0.313025196	0.404403539	-0.281792714	-0.729351872	-0.337228175	0.495446266	-0.313310791	0.488669687
TNFRSF14	-1.341162784	-1.30183478	-1.634529477	0.114237061	0.768965925	0.90109004	0.138022601	1.158305913	1.236614151	1.110856609	1.359521196	1.057082295	-0.759141457	-0.240169974	-0.70653033	-0.660627764	-0.738929074	-0.46177015
ZNF385A	-1.217304371	-1.29062348	-1.92601796	0.524536977	0.840107694	0.417481152	0.475209578	1.153982571	1.357486132	0.552194007	1.534970272	0.847402101	-1.014859095	-0.228179203	-0.561636334	-0.49080261	-0.268249535	-0.705697893
FBXW7	-0.92235307	-0.692721671	-0.678146768	0.976904927	0.459895189	0.339946392	0.560968304	-0.138041709	0.308798952	1.24220423	1.387622344	2.246920866	-1.021288025	-1.243575563	-0.888460491	-0.85306867	-0.920905038	-0.164700199
DCK	1.685938105	1.654110316	2.058321048	0.67097969	0.380562677	0.714153513	-0.553256965	-0.670348756	-0.529948414	-1.221070087	-1.229706505	-1.080390618	-0.009688647	-0.278272484	-0.127413	-0.444809682	-0.685770612	-0.333389583
XIST	-1.030229401	-2.215428749	-0.872307987	1.027003184	-0.016665103	0.743002534	0.899971145	0.945659226	0.989039643	-0.219020681	-1.628419401	-0.160407612	0.620404866	-0.249384448	1.398375013	0.205783916	-0.81622589	0.378849746
E2F8	1.836294506	1.853783752	2.089056459	0.646439159	0.429659853	0.672427314	-0.651983914	-0.628207168	-0.601484805	-0.470120385	-0.670733583	-0.596443779	-0.555279021	-0.669620807	-0.670678027	-0.724778173	-0.681652251	-0.60667913
KRT8	-1.469848392	-1.660015938	-2.082043819	0.182099486	0.975211162	0.577895922	0.748035825	0.905623621	0.824345609	1.557435383	0.841269848	0.548939134	-0.063460561	-0.341782182	-0.784802714	-0.1967531	-0.23972987	-0.322419414
DNAJC9	1.762338472	1.774596801	1.999886825	0.575762882	0.443982736	0.685596809	-1.095713721	-1.220363635	-1.082776719	-0.506591014	-0.669860025	-0.272814184	-0.163854998	-0.426042363	-0.446313146	-0.498270532	-0.629086846	-0.230477343
IFITM10	-1.603734356	-1.867266245	-1.957279779	0.315709334	0.641243564	0.748283129	0.903281615	1.38035272	1.481373405	0.172234608	0.156067141	-0.122474286	0.185677809	0.476591738	0.422712053	-0.322165852	-0.511635182	-0.498971418
CCDC144B	-1.493949722	-1.197002128	-1.119926654	0.743754949	0.599216974	0.361855297	1.282883586	1.465243215	1.941977906	-0.81606685	-0.448146433	0.375465527	-0.38031515	-1.127842117	0.191616287	0.183476186	-0.921825807	0.359584934
ADAMTS15	2.104197852	1.780040718	1.183476197	0.980857219	0.511887387	0.211216476	-0.668736982	-1.074497083	-1.038800261	0.0212652	-0.293323963	-1.372577392	-0.11588243	-0.337484988	-0.651654019	0.005468821	-0.008085998	-1.237366752
ARL14	-0.569522467	-0.845523339	-0.255450103	0.676638133	-0.03025219	1.056603482	2.058862076	1.533585888	0.71657049	-0.998391603	-0.767608091	-0.49909708	0.770212067	0.326288821	0.36967121	-0.732776799	-1.23154235	-1.578268143
C14orf80	2.063535399	1.646026718	1.090682586	0.174652886	0.781067792	0.745718384	-1.122584711	-0.589323623	-0.471219607	0.315894165	-0.369841082	-0.787994838	-0.041823439	0.70227983	-1.021757315	-1.37029874	-0.972302546	-0.772711858
HLA-DMA	-1.633001513	-1.530410209	-1.551497303	0.6635854	0.352813909	0.676738353	1.129460694	1.389898113	1.201823907	0.647676889	0.861418208	-0.025039885	-1.303664199	-0.483124641	-0.762874067	0.085266451	0.44502886	-0.164098966
CCNF	1.881206668	1.84588585	1.807363539	0.611592419	0.41269851	0.667486084	-0.718701104	-0.741378495	-0.659970655	-0.768273472	-0.970392627	-1.073348669	-0.015406673	0.032716811	-0.12715469	-0.725443474	-0.686584438	-0.772295583
TSPAN1	-1.401375478	-1.933784583	-1.731649505	0.584938282	0.401037914	0.703512141	1.649147815	1.411447544	1.112011539	0.749202108	0.168517647	-0.110413109	-0.199779267	-0.146256631	-0.171264958	-0.018467824	-0.745229166	-0.321594469
CLYBL	-1.339091962	-2.200940323	-1.577885838	0.573052585	0.438427682	0.676154763	0.987389418	0.263071574	0.685506802	0.883996364	0.481570672	1.172558405	-0.640317637	-1.049947124	-0.835625176	0.31534812	0.55081408	0.615917594
LINC00086	-1.435155309	-1.395292979	-1.668953605	1.238775622	0.373127647	0.063793362	0.5845371	0.725810375	0.519823574	1.213083149	1.481834741	1.072541958	-0.989034723	-0.648647278	-0.895049968	0.405468837	-0.3340804	-0.312582104
DUSP14	-1.597622723	-1.293053695	-1.343298407	0.250861136	0.794403426	0.622519821	1.021088137	0.75682812	0.795370507	1.467816489	1.194557613	1.150514598	-0.766189202	-0.400022224	-1.00105641	-0.749183691	-0.357366227	-0.546167268
IP6K3	-1.502170658	-1.14102611	-1.304198157	0.518714985	0.666589707	0.479591804	0.635904638	0.523484003	0.543146248	1.620228565	1.572300308	1.294942325	-0.998898863	-0.769197927	-0.982354409	-0.563473433	-0.323945647	-0.26963738
MYO7B	-0.433280823	-1.472094562	-0.960139258	0.250010241	0.225323255	1.17914873	0.803242638	1.84651973	1.779447503	-0.494584307	-0.540033574	-0.851838365	0.041004202	1.003102384	0.376205659	-1.107560564	-0.757962126	-0.886510763
ZNF85	1.458871425	1.520050011	1.814196596	0.709772211	0.63461506	0.287803924	-0.178032744	-0.727769186	-1.06345929	-1.084266	-1.296143161	-0.929919058	0.706712812	0.614908985	-0.057996643	-0.691920366	-0.729516288	-0.987908289
MSH2	1.66500297	1.816097506	1.89885019	0.552901057	0.459916084	0.612123711	-0.946740902	-1.193312305	-1.122015031	-0.811323147	-0.710284445	-1.122087419	0.007671204	-0.040328319	0.050191988	-0.400252792	-0.287789609	-0.42862074
MASTL	1.608420961	1.672909517	1.825604388	0.645980056	0.473712339	0.496611331	-1.10811164	-1.199183765	-0.884990028	-0.210691135	-0.217067072	0.102362675	-1.248240633	-1.154593719	-0.900005099	0.010733053	-0.218450135	0.304998908
EID3	-1.022707408	-0.880694472	-0.70571591	0.298045622	0.502321171	0.812614821	1.15127822	2.040279726	1.739765896	-0.83086445	-0.95865152	-1.010615185	0.392486031	-0.030397393	0.765515849	-0.516460245	-0.851560329	-0.894640424
MYH7B	-0.721175285	-1.683407356	-1.760907888	0.176701677	-0.050740352	1.486326116	-0.659439344	0.027259136	0.629171169	1.587438813	0.52922272	1.691333951	-0.308326699	-0.678244622	-0.794029077	-0.025491917	-0.207786073	0.762095033
WAS	-1.424433133	-1.631211938	-1.191982788	0.294005364	0.634765088	0.681484772	0.924345777	1.187867977	1.471110804	0.959255039	0.247128142	0.185744511	-1.650207009	-0.108259397	-0.920180569	0.786501761	0.085676769	-0.531611171
FAM184A	1.657676249	1.813677777	1.930914878	0.748671848	0.32991278	0.526652211	-0.867947958	-0.940610979	-1.334356331	-0.382432274	-0.459232631	-0.127138762	-0.612299838	-1.171966385	-0.620625971	0.020287998	-0.595425415	0.084242804
ADHFE1	-1.032441942	-2.274176805	-1.385759262	-0.239249707	0.858563897	0.951865023	1.084410041	1.217320599	0.269750831	0.447409891	-0.249795958	1.136946379	-1.308501304	-0.591225808	-0.283817188	0.663094379	0.407210404	0.328396528
SYNC	-1.694679919	-1.398110306	-1.204793383	0.444853622	0.695106903	0.425110811	1.481809397	1.652761207	1.904649511	-0.159669737	-0.25980073	-0.040677556	-0.936265968	-0.279288641	0.136227911	-0.351861418	-0.324072052	-0.09129965
DBF4	1.682349139	1.767710805	1.847120546	0.627426141	0.424766216	0.511892379	-0.941910446	-1.046806753	-0.915206906	-1.379131492	-0.916126706	-0.81973579	0.262915334	0.013449695	0.034327321	-0.514359233	-0.429009069	-0.20967118
CCNE2	1.883475262	1.85563719	2.084634397	0.560265848	0.32854337	0.668649209	-0.631946841	-0.623469859	-0.484286927	-0.686900197	-0.878699805	-0.74502521	-0.412674119	-0.353489928	-0.499790218	-0.636581791	-0.678619235	-0.749721147
MOV10L1	-1.989549655	-1.265898824	-0.923984837	0.606738673	0.041860374	0.902952964	-0.485639785	0.873133281	1.405251108	-0.274714185	0.594289121	1.339177238	-1.617377701	-0.715542692	0.330887998	0.409552738	-0.117835924	0.886700108
POLD3	1.664877574	1.863735585	2.072422147	0.543788442	0.339843783	0.665537013	-0.924012053	-1.25235224	-1.100080818	-0.753562089	-0.620567485	-0.568542612	-0.219623579	-0.509884162	-0.173629706	-0.295207418	-0.405550804	-0.327191578
GPR56	-1.290075036	-1.209100258	-1.335982908	0.2729099	0.582091623	0.693439319	0.926208441	1.821136845	1.781868396	0.413512006	-0.147332327	-0.597999167	-0.584286581	0.44105167	0.714350519	-0.8971975	-0.48541179	-1.099183154
ANKRD24	-1.739830353	-1.494704411	-1.442849586	0.029370691	0.826381809	0.690457142	-0.018604617	0.451426888	0.967649756	1.380694594	1.096638244	0.42045333	-1.244321688	-0.409005341	-1.135225339	0.728583302	0.707715406	0.185170173
HAL	-0.70108161	-1.765706429	-1.344122667	0.593625869	0.742070314	0.186871054	1.021415027	1.956178136	0.463250421	0.87791785	-0.251888634	-0.841706645	1.21944147	0.399696451	-0.416293701	-0.049446858	-0.968011084	-1.122208963
PLXNB3	-1.083029015	-1.506540262	-1.581217366	-0.153766581	0.686898071	0.980742107	-0.108858621	0.780260269	1.226153808	1.746614526	0.913263122	1.010882441	-0.18867973	0.341530783	-0.727612487	-0.908759934	-0.859153021	-0.568728109
SNORA76	-0.664298758	-0.416173802	-1.583461913	-0.512283204	0.759785957	1.246864361	0.403109681	1.293939788	1.236128561	-0.434018281	0.431126551	-0.690915361	1.011419933	1.351335243	0.181454606	-1.079132897	-1.204045924	-1.33083454
RASGRF1	-1.623664257	-1.978050302	-1.273824392	-0.219569384	0.483525748	1.229581195	0.769621059	1.42292458	1.850503033	-0.119728454	-0.070111426	0.140983519	-0.730850797	-0.206419868	0.579001118	-0.02143633	-0.201469395	-0.031015646
C4orf39	-1.254977043	-1.562428239	-1.414100957	0.262769578	0.985245392	0.234186485	1.90671972	2.042255412	0.618720574	-0.244182091	0.401715428	-0.223830411	0.02777401	0.233127582	-0.921330137	-0.100334086	-0.386436464	-0.604894754
C4orf46	1.771055058	1.776100931	2.015614023	0.427597636	0.470091829	0.5715582	-0.747571859	-1.008418811	-0.839570573	-1.308722052	-0.856698972	-0.789322228	0.08481506	-0.200632832	-0.175073626	-0.459137301	-0.431689149	-0.299995332
NEFL	-1.261458975	-1.029279797	-1.516003829	0.39004172	0.966056572	0.112441381	1.163474638	1.647895074	1.512832461	0.994243011	0.600821931	-0.168195967	-0.493173379	0.151903594	-0.137454017	-1.074967366	-0.7741962	-1.084980852
LBR	1.588725437	1.759710132	1.922596479	0.607821126	0.378314633	0.481880173	-1.406069986	-1.237787811	-0.974420553	-1.26307754	-0.617399986	-0.251586155	-0.308744804	-0.44124907	-0.165853115	-0.224138232	-0.098307817	0.249587088
GPC1	-0.777931698	-1.160471018	-1.641494053	-0.276989084	1.03776907	0.701296977	-0.188493166	1.234252476	1.364552779	1.175893486	1.005410636	0.785231735	-0.321054481	0.66520793	-0.740126591	-1.476728356	-0.838079002	-0.54824764
C22orf23	-1.015701902	-0.808724731	-1.092214522	0.562403685	0.20261803	0.693888068	0.42617717	-0.110665856	0.294013215	1.526570816	1.653787699	1.80669905	-1.235047807	-1.378656066	-1.024475821	-0.441937168	-0.026385104	-0.032348755
SCML2	1.538738597	1.717410284	1.996318414	0.611031874	0.328693565	0.511993302	-1.092081635	-1.502212449	-1.13024911	-0.934189083	-0.829058012	-0.754333494	-0.062111019	-0.224561456	0.053917278	0.048072698	-0.12933044	-0.148049313
SEMA3B	-0.359395507	-0.755292364	-1.62886527	0.029118763	1.047674906	0.37165731	0.329347829	0.284771701	-0.299954697	2.622981118	1.165957665	-0.215537388	0.140184887	-0.108215153	-1.587269009	-0.248503832	0.284474617	-1.073135577
HYDIN	-1.212302499	-1.397341995	-1.232850418	0.280291982	0.73443131	0.432443502	1.068360684	2.170030144	1.851535199	-0.379337447	0.00439549	0.365824139	0.0232342	-0.898925737	-0.377930984	-0.5493419	-0.605412355	-0.277103316
BARD1	1.87738799	1.777812386	1.898554797	0.544663019	0.443346963	0.441048604	-0.498382989	-0.991350338	-1.092915836	-0.846489761	-0.924327957	-0.844033095	0.229562265	0.067661836	-0.168781266	-0.69008554	-0.57351922	-0.650151858
SUV39H2	1.613852164	1.714984252	2.009917474	0.467467356	0.38943198	0.557977404	-1.09607688	-1.279135595	-0.978929639	-1.136900573	-1.119628426	-0.421851562	0.063516464	-0.022551368	-0.097941	-0.377283367	-0.231333133	-0.055515551
CNTRL	1.718906235	1.831656459	2.120813338	0.670909692	0.105361315	0.621855127	-0.768287011	-0.934831008	-0.773063346	-0.777180254	-0.903231758	-0.880425755	-0.277175869	-0.239245819	0.144982983	-0.517194695	-0.646300741	-0.497548894
CEP57L1	1.634114295	2.003265912	1.96176076	0.59683411	0.22317949	0.576301324	-1.088833697	-1.048140215	-1.11765164	-1.025474597	-0.628807206	-0.433828341	-0.366128416	-0.434296598	-0.165484452	-0.401930922	-0.210508438	-0.074371368
PTPRQ	-1.217117326	-1.259311254	-1.86974708	0.688608857	0.923093579	-0.224333549	1.279556106	0.847129207	-0.197851774	0.987121309	0.450977554	0.370372751	-0.196318802	-1.074568917	-1.566158459	1.089769628	0.639694536	0.329083634
LOC285954	-0.64040898	-1.353352446	-1.306953271	0.796101479	0.578240779	0.012315997	1.809525478	1.727646704	1.899220075	-0.128970674	-1.103599902	-0.103641993	-0.363150426	-0.355562944	-0.137804643	-0.592719779	-0.555918716	-0.180966737
RPL13AP20	-1.136780759	-1.742470001	-1.998887642	0.307266028	0.536401223	0.534742454	1.467152409	1.797690694	1.198481981	0.166073646	0.293570084	-0.433665092	-0.36009432	0.132006062	-0.383412037	0.105551549	0.239479313	-0.723105592
TTYH3	-0.545227982	-1.108983093	-1.858312516	-0.334021973	1.005204791	0.706933476	-0.794984471	0.791959255	1.269349305	1.157402836	1.272322247	1.158948963	-0.387893199	0.568952258	-0.789094716	-1.308278509	-0.618862215	-0.185414458
POPDC2	-0.967592493	-1.575767549	-1.021952406	0.807063434	-0.124760817	0.695076619	0.956475173	0.311040991	0.54412003	1.279476482	0.716370304	1.830856407	-0.782143865	-1.416979138	-1.355868089	-0.007660878	-0.180553651	0.292799445
SLC9A10	-1.15652741	-1.653028452	-1.105251296	0.411265251	0.042188094	0.922348887	1.376620154	1.681654227	1.829616894	0.366356349	-0.246386392	0.251478394	0.246326284	-0.825478461	-0.221606444	-0.292996027	-1.094429786	-0.532150263
LOC100506779	-1.548464272	-1.488698905	-1.619399377	0.359456469	0.255061602	0.761257623	1.686986115	1.702408573	1.417558195	-0.146962663	0.533322156	-0.056493159	-0.722094704	-0.379339356	-0.483772442	-0.045210379	-0.10442058	-0.121194894
BCL2L11	1.594894027	1.462716378	2.049407612	0.651204289	0.238950446	0.484934416	-0.816229045	-0.378333295	0.378916426	-0.99460204	-0.861984944	-0.877939532	-0.451089899	-0.044426341	0.684996866	-1.048844887	-0.931696566	-1.140873912
GGT1	-1.227290611	-1.389324132	-1.982916861	-0.053128154	0.830006918	0.597953719	0.43752462	1.473305832	1.145593249	1.296081242	0.998317769	0.26455974	-0.925197532	0.245375568	-0.571235286	-0.850129964	0.132975978	-0.422472094
ADAMTSL4	-0.697241203	-1.500278115	-2.141126684	0.476638593	-0.173189485	1.060851295	1.00091726	0.204288228	0.538958419	1.527103517	0.905749068	-0.11480017	0.479447287	0.184554768	-1.545763813	0.394830364	0.334585679	-0.935525008
SLC9A4	-1.897874141	-1.363492726	-1.220953966	-0.055903495	0.393357635	1.020338701	1.284742688	1.92656935	1.323747873	-0.521690223	-0.078563911	0.611851306	-0.288632813	-0.956690063	-0.059326244	0.121484097	-0.254860963	0.015896896
SLC30A8	-1.020502138	-0.819926806	-1.104060208	0.476847728	0.180109198	0.69728744	1.343653779	2.233583473	2.022072491	-0.636245152	-0.890030044	0.065365532	-0.330247857	-0.402237359	-0.385957332	-0.218424228	-0.471739176	-0.739549343
CCDC138	1.56093541	1.759638963	1.830227269	0.569501477	0.326583332	0.456204792	-0.823264473	-0.587085864	-0.895448658	-1.012372239	-1.314830692	-1.295469228	0.382118487	0.501254084	0.084169421	-0.532471572	-0.615546753	-0.394143757
LCORL	1.638232234	1.746668464	2.017384211	0.466329857	0.466787137	0.41059553	-1.066228379	-1.198167639	-0.835990404	-1.208083609	-0.837228888	-0.648951857	-0.36776907	-0.703929262	0.08018939	-0.113560228	-0.11905392	0.272776435
CHRM3	-1.201889963	-1.125068785	-1.754534441	-0.140542466	1.055319385	0.396972243	0.225734947	2.232028615	1.481381733	1.154503425	-0.192847869	-0.231228454	0.003815189	-0.470345561	-0.487466836	0.02512744	-0.074114816	-0.896843786
SASS6	1.71862625	1.696379429	2.080177049	0.508790997	0.246209718	0.555444045	-1.055127864	-1.266607681	-1.191001302	-1.057163901	-0.648766223	-0.496860534	0.05361614	-0.184632176	-0.12911728	-0.270658415	-0.345749571	-0.213558681
RMRP	-0.584647823	-0.939033297	-1.234728412	-0.489699413	1.239901587	0.551849312	0.310475991	0.667836893	-0.341713001	1.666580053	-0.471748773	-0.386739249	2.019268194	-0.675859479	0.758075532	0.370985489	-1.439042102	-1.021761501
C2CD4C	2.585834525	1.778115318	1.305575428	0.56935971	0.153582688	0.571846766	-0.632982328	-0.554457165	-0.215864317	-0.719260656	-0.201091091	-0.45482422	-0.835905216	-0.687504103	-0.897154915	-0.851064308	-0.716586275	-0.197619839
FANCM	1.654357462	1.824864339	2.121793271	0.63944043	0.211905052	0.437866112	-0.951292971	-0.93280759	-0.846033699	-1.089289915	-0.789396925	-0.746285525	0.171039815	-0.110234685	-0.069172502	-0.671267956	-0.608335824	-0.247148887
GLI4	-0.50148535	-1.571765151	-1.242501537	-0.551898137	1.200342747	0.63978098	-0.883370637	0.532829119	0.530718418	2.078942768	1.199594117	0.71283776	-0.202540992	0.797224621	-1.068048971	-0.833948868	-0.643756813	-0.192954073
CA2	1.796847224	2.174040893	1.623056742	0.961300964	0.425157893	-0.104062579	-0.922637813	-0.895642615	-0.52552803	-0.004354956	-0.939719108	-0.701917305	-0.100512433	-0.260253078	-0.541121772	-0.967184359	-0.220832573	-0.796637094
ADTRP	-1.578679341	-0.988599073	-0.720961515	0.458298817	-0.133596279	0.93599624	1.544551952	1.737106026	2.053053054	-0.729810075	-0.757244562	-0.320827141	-0.565594133	0.385328568	-0.037157041	-0.319565042	-0.331788669	-0.630511785
ZNF367	1.887520281	1.917717949	2.078846162	0.326095693	0.34628879	0.567896049	-0.610020733	-0.310427397	-0.393386517	-0.806633932	-0.872465877	-0.92110417	-0.102644676	-0.481936495	-0.563912283	-0.74185964	-0.7681901	-0.551783105
CCNA1	2.093940726	1.350053084	1.722377566	0.199505364	0.671766387	0.362798461	0.439018947	-0.167839351	-0.074210869	-1.115324132	-1.452911435	-0.780572085	0.307786809	-0.29642944	-0.584222902	-0.883024811	-1.122542905	-0.670169412
FAM111B	1.957956811	1.963759038	2.078189017	0.441987114	0.317795318	0.47414382	-0.604960414	-0.586677545	-0.649510095	-0.505001048	-0.754553758	-0.573865153	-0.357628268	-0.680475263	-0.646827374	-0.594825938	-0.603827935	-0.675678328
PHLDB3	-0.692187686	-0.814582225	-1.299142724	0.21501462	0.573384397	0.444958873	0.708913541	0.913988579	1.272869902	1.43759159	1.359472072	1.141563313	-0.910196161	-0.184694934	-1.049021805	-1.345895122	-0.691168263	-1.080867965
LOC100129518	-0.895275292	-0.919612569	-1.236343465	0.021861676	0.47184105	0.736470031	-0.80045299	0.157387862	0.046567693	0.616944183	1.84190681	1.523952428	-0.804813473	-1.595871015	-1.230816816	0.981381581	0.673566939	0.411305367
KLHL31	-1.5014468	-2.032477065	-1.140330668	0.831215664	0.558853294	-0.1632204	1.872512357	1.24404451	0.372847862	0.349416434	0.083157542	-0.464152395	-0.437524141	0.04582373	-0.993273584	0.718675743	-0.318339413	0.974217329
BORA	1.805868321	1.778697662	1.832153891	0.602845346	0.232144733	0.388282302	-1.313489231	-1.264314513	-1.241855455	-0.864943364	-0.686302936	-0.524363358	0.162826833	0.037927975	-0.115484665	-0.293652137	-0.365158538	-0.171182866
KIAA1908	-1.051627456	-1.338424329	-1.416998293	0.202796378	0.546106412	0.458805841	-0.439075642	0.152502964	0.246239715	1.372226972	1.505968007	1.114888534	-1.213528482	-0.924556294	-1.381005726	0.648086729	0.943401253	0.574193417
ANKRD32	1.69099616	1.824255511	2.020096121	0.523735056	0.220612805	0.459123444	-0.853796704	-1.049088492	-0.743068805	-1.163958902	-0.881520711	-0.835173433	0.403151459	-0.035681681	-0.009262413	-0.513089523	-0.508072942	-0.549256952
SEMA3F	-1.131573413	-1.350860263	-1.971427861	-0.208545478	0.986777352	0.423561066	-0.002401258	1.386658954	0.615313983	1.141803125	1.541088919	0.047347396	-0.697723723	0.473776903	-0.640921619	-0.140180645	0.651285149	-1.123978586
LEPR	-1.71677989	-1.917052724	-1.276939239	0.733472931	0.247652092	0.210625565	1.05349687	0.279739691	0.581574483	-0.342629638	0.167995459	0.901042588	-0.309150887	-1.463946553	0.050915922	1.278529482	0.21936949	1.302084359
SBSN	-1.551751756	-1.817854572	-1.188575239	0.509785773	0.068839515	0.608334502	1.779356401	0.464858618	0.819050373	1.513801831	-0.17708985	-0.830066826	0.995883856	0.501647239	-0.489379407	-0.087488335	-0.389383266	-0.729968856
ZMAT3	-1.259096386	-1.203528005	-1.192659865	0.601578887	0.308590484	0.270115954	1.269636496	1.044210217	1.484099273	0.493923616	1.069443025	1.400366963	-0.926194829	-1.19185508	-0.771106007	-0.513533356	-0.783078843	-0.100912545
AGRN	-0.558868646	-1.177697948	-1.5381615	-0.531770343	0.853648331	0.847510401	-0.755566481	0.860786314	1.404655328	1.475979967	0.941563267	0.944489835	-0.133778634	0.666492566	-0.825886868	-1.429654995	-0.861108456	-0.182632137
LOC729013	-1.413599924	-1.796201686	-1.909068275	0.941242969	0.215110361	0.010424971	1.748067925	1.318407449	0.978445987	0.619242315	0.278658159	-0.109949265	-0.048492334	-0.591528684	-0.727953108	0.23729356	0.078417123	0.171482458
ABTB2	-1.259424013	-1.105209734	-1.618962564	0.128574708	0.558553449	0.45370355	0.949575211	1.275128666	1.411343798	1.287126892	1.017010616	0.092830063	-0.748885728	0.38097257	-0.173099549	-1.250058559	-0.179796423	-1.219382955
HAUS6	1.382221803	1.662346204	1.94000008	0.43464823	0.317324474	0.385025555	-1.203801561	-1.106971818	-0.900101677	-1.655548583	-1.070847866	-0.376687905	0.533682795	0.08259422	0.253116437	-0.382054238	-0.328141422	0.033195273
ABHD16B	-0.665489016	-0.978926938	-1.473917541	-0.568014294	0.831611134	0.872171521	-0.369669758	1.070827654	1.323569112	1.796364473	0.56467235	0.019488065	0.514881154	0.867479842	-1.199405741	-1.348259986	-0.681900424	-0.575481607
C6orf226	-0.672239137	-1.216952123	-1.864642072	-0.189121245	0.956469664	0.364817691	-0.306564801	0.920257344	0.750144969	1.903921952	1.468789057	0.308417536	0.170479347	0.419348884	-1.36381475	-0.71646985	-0.703328975	-0.22951349
MRVI1	-0.607796783	-1.05423302	-1.316594295	0.203425913	0.188616387	0.739159474	2.098575132	2.180859427	1.345064403	-0.669845483	-0.705580948	-0.464007086	0.042302715	-0.38701994	-0.323390966	-0.295038879	-0.160742497	-0.813753555
GBP5	-1.472495323	-1.20329182	-1.443246562	0.532954058	0.179007883	0.397787264	1.298017705	1.7108908	1.903462159	-0.227242763	0.021195092	-0.242252382	-0.28959229	-0.779464817	0.640989429	0.465580246	-0.901210195	-0.591088483
FAM154B	-1.302870878	-1.397752617	-1.693749324	0.286172247	0.465578074	0.353435137	0.305543269	0.711364436	0.979275288	0.320102785	0.967457236	1.859545422	-1.143941085	-1.243161262	-0.396844327	0.219418281	-0.232023685	0.942451004
CNKSR2	1.708431952	1.922170631	2.258268278	0.30845083	0.310668494	0.471115248	-0.572943508	-0.943591052	-0.4078006	-0.608953107	-1.101174237	-0.884414904	-0.629436071	-0.312127062	-0.415745082	-0.193958425	-0.506576867	-0.402384517
FAM110A	1.976039601	1.70079636	1.525944899	0.305156963	0.186343408	0.562462795	-0.632220764	-0.564191262	-0.25542264	-0.249322615	-0.364958642	-0.944902164	0.3996386	0.613221282	-0.523372107	-1.500453785	-1.10548763	-1.129272297
ABLIM2	-0.583338513	-0.903087926	-1.335203793	0.754934406	0.78502206	-0.489162048	0.60538425	-0.266996139	-0.199171493	2.267071947	0.857616358	-0.448682676	-0.128895268	-1.504052705	-1.321145733	1.236658959	0.725107251	-0.052058938
NPAT	1.417001275	1.505095085	1.820854078	0.428352536	0.103861903	0.508083391	-1.625260106	-1.601067717	-1.257868522	-1.233376612	-0.645200982	-0.061253959	0.22158752	-0.080646441	0.164998223	0.026799295	-0.069023036	0.377064068
RHBDF2	-1.447702931	-1.833847172	-2.058840626	0.095276402	0.474974695	0.466149403	0.471304811	1.254268454	1.512199231	0.841223219	0.745284034	0.70121879	-0.229176398	0.447042285	-0.007770873	-0.677864021	-0.470398895	-0.283340409
PAQR4	2.070040831	1.836968112	1.813846969	0.282361229	0.298128837	0.42868443	-0.8535884	-0.901491088	-0.894306253	-0.518161213	-0.588327389	-0.881914786	0.045127266	0.446929391	-0.386554664	-0.779490501	-0.714109519	-0.704143249
GINS3	1.863666593	1.875838079	1.839137775	0.337972494	0.349626701	0.321132837	-1.006862651	-1.041229405	-0.935878956	-0.785494707	-0.970697113	-0.853591129	0.329662303	0.243119762	0.005391826	-0.656097968	-0.399715359	-0.515981083
SCG5	-1.00316657	-1.401055342	-0.758763	0.707805278	-0.426126593	0.724527343	1.663807446	0.321045528	1.24219697	-1.079149944	-0.896178179	-0.287263349	1.46430066	0.445674571	1.377061616	-0.881354209	-0.730895369	-0.482466859
CHEK1	1.70414621	1.785471594	2.048819009	0.563491863	0.034737637	0.384432489	-0.967303006	-0.863615604	-1.118757425	-0.825051656	-0.801286319	-1.282303651	0.287246777	0.029541163	-0.263502988	-0.248557227	-0.134453371	-0.333055494
PAQR8	1.69118204	1.655839821	1.590775703	0.630228044	0.247943729	0.10176763	-1.424327901	-1.339601884	-1.099268517	0.372963556	-0.267318739	-0.171147925	-1.115920307	-0.82412216	-0.959875242	0.316364512	0.344136752	0.250380888
PLB1	-1.343755818	-1.520714326	-1.656623346	-0.112941111	0.597287811	0.49282333	1.490804207	1.940821183	1.625481447	0.26470825	-0.012164981	-0.098168176	-0.400286267	-0.019028223	-0.186807464	0.001392968	-0.368103288	-0.694726194
C19orf48	1.717584086	1.731212497	1.52037011	0.251679839	0.259032234	0.464522079	-0.974147337	-1.256441189	-1.334551129	-0.586681486	-0.763548529	-1.008061792	0.751019413	0.800902592	0.045078348	-0.529897385	-0.366852265	-0.721220087
LOC730101	1.650392291	1.596083895	1.892380445	0.711584533	-0.048668091	0.305444338	0.339872215	-0.176797998	-0.631584981	-0.775834364	-1.225049004	-1.380295825	0.483150337	0.257655772	-0.213507264	-0.84439572	-0.810522001	-1.129908578
PLAC8	-1.350794365	-1.597622395	-2.268993577	0.733109597	0.57012848	-0.352365352	1.701169428	1.209922189	-0.019684989	0.680446961	0.740306632	-0.117847154	0.443043213	0.109298619	-0.580285519	0.317556304	0.357838814	-0.575226884
ZNF711	1.761559612	1.508986945	1.835508949	0.749472271	0.121091632	0.057292145	-0.905742144	-1.23969801	-0.564837973	-1.112174932	-1.509812465	-0.840054284	0.174667789	-0.048434938	0.697305997	-0.186212779	-0.466799383	-0.032118433
TRIM67	-1.685530979	-1.463820402	-1.526126632	-0.232848289	0.867874843	0.27967322	0.82884825	1.702238482	0.432432073	0.245910272	1.394131653	0.204134493	-0.729341567	-0.351619405	-0.957038807	-0.247112865	1.159946358	0.078249304
RABL2A	-1.579043639	-1.513436505	-1.532365542	0.612749863	-0.405634667	0.700148747	0.725800462	1.216721412	0.540104365	1.123804172	0.585342913	0.944999785	-1.013600019	-1.526370348	-0.089540082	0.344844027	0.734093017	0.131382039
LHX2	1.932430302	1.761956149	1.571966184	-0.200273416	0.670852081	0.435712689	-0.950427016	-1.330607032	-1.076349524	-0.845956127	-0.272165351	-1.164869376	-0.112344981	0.670752448	-0.215833548	-0.436704036	0.123967671	-0.562107116
FBXO5	1.907227154	1.945627354	2.093469996	0.469822908	0.083395484	0.351956351	-0.814105515	-0.992445612	-0.797110858	-0.958919619	-0.711549974	-0.613304324	-0.046503885	-0.472668827	-0.373857066	-0.379218261	-0.414128191	-0.277687116
ZNF107	1.560066385	1.499841656	1.880659379	0.390872367	0.059252436	0.45080967	-1.186514445	-0.944407755	-0.994381727	-1.045032591	-1.280069941	-1.089024052	0.62855379	0.310138919	0.599452069	-0.143096428	-0.57331563	-0.123804102
CD82	-1.042777388	-1.381226435	-1.228412761	0.142239055	0.093972361	0.655059622	1.526613679	1.539723169	1.523709182	0.866584063	0.149286777	-0.117634616	0.291583201	0.42166903	-0.039276361	-1.154871058	-0.892154898	-1.354086621
ARVCF	-0.26291884	-0.887906216	-1.169232653	-0.538087877	0.057254501	1.366535906	-0.834906523	0.490868879	1.272647023	1.50149701	1.138763775	1.619941403	-1.005901143	0.230456573	-1.076924884	-1.088039805	-0.673608195	-0.140438935
C1orf21	1.699584042	1.753810871	2.09986247	0.667042159	-0.198145982	0.406750773	-0.797143124	-1.459026961	-1.077258919	-0.934217495	-0.675614883	-0.442083772	-0.104398732	-0.484179738	-0.526235802	0.057026433	-0.020633719	0.034862378
CDH3	-1.314817623	-1.43374905	-2.038906694	0.514504513	0.334207269	0.004132161	0.241376057	0.712224691	0.254567536	2.012827747	1.243961627	0.486949326	-1.10995355	-0.235659911	-0.670211685	0.22756374	0.640418451	0.130565395
LOC619207	-1.243610521	-1.461596531	-1.265936274	-0.739966315	0.519956138	1.071015064	-0.745006666	0.201955094	0.391466551	1.130478523	1.289352782	1.613500548	-1.024305996	-0.841839327	-0.68720903	0.66060665	0.291305954	0.839833357
LOC100131089	-1.776775103	-1.377427359	-1.26532149	0.316018851	0.173328497	0.337894985	0.932760322	1.011481026	0.971001656	0.845502851	0.742602498	1.036992074	-1.012316043	-1.522585879	-0.892515736	0.551835925	0.307768221	0.619754702
CD22	-2.326757881	-1.789870304	-1.317133435	-0.53767705	0.459790055	0.888456858	0.675344414	1.071770834	1.147838958	0.536763016	0.732032889	0.714541991	-0.878585682	-0.202765346	-0.087418027	0.326960856	0.267824444	0.318883408
UCA1	-1.851907377	-1.599649658	-0.798067717	-0.156858046	0.438549966	0.524783541	0.670816894	0.724833347	1.75139462	-0.949017423	1.051754428	1.138389151	-1.210131268	-0.284588999	0.622377092	-0.454781491	-0.211575656	0.593678595
FIGNL1	1.559618188	1.710324706	1.993794088	0.344729007	0.109353717	0.348901227	-0.965056857	-1.496200605	-1.400626202	-0.926600802	-0.854802792	-0.410520619	0.462715315	0.156239019	0.164492332	-0.354069217	-0.356014062	-0.08627644
KLHL30	-1.818633343	-1.565111171	-1.944377086	-0.418013864	0.528150679	0.689304236	0.500852413	1.188050984	1.067570235	1.062492057	1.224131953	0.40228683	-0.263027985	0.58977648	-0.050667883	-0.555575815	-0.244234786	-0.392973934
HRNR	-1.464786892	-1.404078175	-1.15275557	0.012687801	0.357751628	0.41326143	0.826732036	2.027967173	1.7954759	0.579781332	-0.618760967	-0.154258132	-0.022447141	0.310634411	0.770256822	-0.633575127	-0.664436737	-0.979449791
SLC25A18	-1.273379321	-1.616796223	-1.722057717	-0.876240956	0.291513526	1.363342498	-0.04892548	1.23476233	0.895948548	0.321533667	1.049505237	1.049563273	-1.116423396	-0.627977103	-0.322948131	0.654845746	0.350857047	0.392876454
FSCN2	-1.741346994	-1.656169927	-2.089778221	-0.33901087	0.468559835	0.644906744	0.538105631	1.237207927	1.138067613	1.020219493	0.81061246	0.474324534	0.343245728	0.537799088	-0.039076939	-0.589198318	-0.492217098	-0.266250685
CDC25A	1.781012184	1.886500694	1.927592434	0.234522108	0.169072708	0.367682397	-0.982092989	-0.979605122	-1.070883439	-0.745883523	-1.015188605	-0.942919887	0.290210699	0.303496693	0.06228763	-0.236967888	-0.550444737	-0.498391356
CEP85	1.789118639	1.949753493	2.047509237	0.24410898	0.195441417	0.309768382	-1.222115842	-0.905700433	-1.06313761	-0.706463425	-0.613498255	-0.987439234	-0.391095499	-0.125248668	0.048611379	-0.243958768	-0.03378663	-0.291867163
SLC16A5	-1.583157724	-1.413648461	-1.718035293	-0.530217014	0.503480565	0.754037247	-0.690928654	0.69471183	0.490291358	1.4723856	0.712876754	1.381336998	-0.77206323	-0.235323348	-0.912036153	0.534054797	0.541423844	0.770810883
PIGP	-1.804535876	-1.703666574	-2.038524956	0.23311068	0.570036711	-0.101942227	1.709804995	1.042541909	0.653978364	0.328208415	0.750731526	-0.05269696	-0.127539867	-0.543784713	-0.26709093	0.71687747	0.523755869	0.110736166
VASH2	1.420271739	1.526110806	1.872224314	0.530972926	-0.317928468	0.478080933	-1.380246543	-1.150629931	-1.075020332	-1.545678068	0.132121201	0.416529418	-0.179347636	-0.762518915	-0.279576656	-0.321071542	-0.218492496	0.854199251
E2F2	2.027796669	1.909006791	1.920479122	0.205419031	0.178401253	0.302616341	-0.168488455	0.319419743	0.07646285	-0.627462508	-0.95327186	-0.846344325	-0.726341308	-0.828169818	-0.666499441	-0.493343747	-0.760441193	-0.869239144
CDKN2D	1.423604465	1.5276482	1.432391396	0.194734425	0.071763954	0.410832598	-0.986808062	-1.21679308	-1.365231829	-0.08448691	0.454449229	0.859205425	-1.217359701	-1.181546776	-1.296211622	0.088643047	0.170449133	0.714716109
TTPA	1.724970576	1.872052936	2.094876949	0.294951533	0.360855102	0.014520699	0.037253803	-0.922664941	-0.813993335	-0.817170098	-1.088984763	-0.992021349	-0.070859382	0.179835601	0.198558508	-0.681606472	-0.857601901	-0.532973464
CHDH	1.717984237	1.705088589	2.318547422	0.457427128	0.084230591	0.126509295	-1.449157299	-0.479508804	-0.173633417	-0.939123434	-1.073303833	-0.479309629	-0.127432229	-0.724830586	-0.290840957	0.066037524	-0.314565866	-0.424118735
CMPK2	1.572006727	1.985061663	2.006988662	0.390991871	-0.142729341	0.406251002	-0.387836375	-1.056691562	-0.341417713	-0.346025042	-1.066219555	-1.171674407	0.059195366	0.270128993	0.297599051	-0.812532152	-0.810533918	-0.85256327
SLFN11	1.75178584	1.851274891	1.849204752	0.403443329	0.072409129	0.131969682	-1.127519126	-1.174534643	-1.01093247	-0.726741118	0.409156408	-0.130213776	-0.622863177	-1.080348567	-0.947904636	0.1087601	0.218248281	0.024805101
FER1L4	-2.011153434	-1.749164273	-1.521316157	-0.309435248	-0.031476817	0.942228128	-0.484902303	0.917938143	1.767819022	0.432959426	0.104379156	0.938346956	-0.469424526	-0.295269397	0.510517296	0.723570832	0.066603542	0.467779654
C17orf96	1.700671973	1.77242325	1.538247717	0.271852096	0.248111248	0.08062825	-1.344316995	-1.495149952	-1.151367866	-0.922172055	-0.839984519	-0.971279777	0.323369292	0.506959135	0.282069604	-0.215473206	0.30723458	-0.091822776
LOC100506178	-0.999282714	-0.889124626	-1.053826758	0.057555662	0.462554764	0.073227786	2.255235007	1.984022745	1.244624433	0.467887975	-0.198054624	-0.56509126	-0.50919155	-0.554197458	-1.211777028	0.427889103	-0.591962872	-0.400488586
NPPA-AS1	-1.455387504	-1.076710675	-0.725775907	-0.307061434	-0.032457236	0.930597179	-0.816858676	-0.29818307	-0.088477509	0.362931336	1.17397413	1.744772656	-1.403835103	-1.107525847	-0.083885384	0.99116962	0.692960343	1.499753082
F2RL2	-1.719512105	-1.255132477	-1.605410085	0.160313754	0.621395209	-0.194189996	1.248838749	1.825517984	1.168596009	0.387308157	0.72063777	0.03220535	-0.022071692	0.651352925	0.313154203	-0.960914406	-0.435587094	-0.936502255
NUPR1	-1.9256182	-1.517402876	-1.898200171	0.029293333	0.473526108	0.083004476	0.391352492	0.736025687	0.771399646	1.071592035	1.335525215	1.177448739	-0.98222586	-0.306069069	-0.373139554	0.120762666	0.448492399	0.364232934
TUBD1	1.894635708	2.056932567	1.979560817	0.35587357	-0.078385807	0.304148763	-0.444362547	-0.084178922	-1.304831229	-1.100467419	-0.857035127	-0.406776736	-0.444961532	-0.533179871	-0.496301452	-0.384306816	-0.363975802	-0.092388164
ADAMTS13	-1.3578822	-1.437417124	-1.390393264	-0.83025514	0.1912955	1.218651051	-0.730141218	0.325265175	0.790642871	1.590991427	1.020136103	1.658563249	-0.952540341	-0.079805244	-0.553031271	0.009042928	0.246764611	0.280112886
RNF144A	1.749257886	1.886678953	2.174304248	-0.018541532	0.097632368	0.496338399	-0.782399174	-0.739472477	-0.757088425	-1.118245872	-0.830684879	-0.885653918	-0.432541075	0.015302721	0.435197551	-0.502593888	-0.405436403	-0.382054482
LPCAT2	-1.130011403	-1.46341679	-1.198191968	0.313543071	-0.265851944	0.527169597	1.490143975	1.823353473	2.037850612	0.577937053	-0.1521745	0.091169144	-0.151420883	-0.177243533	-0.935491816	-0.654287492	-0.434301776	-0.29877482
TNFRSF10D	-1.517205424	-1.533307459	-1.652286016	0.352920046	0.237318007	-0.018403912	1.434392452	1.309836155	1.397666078	0.759074552	0.821161897	1.077379045	-0.524300391	-0.380178247	-0.292302211	-0.444168845	-0.697912992	-0.329682733
APCDD1L	-1.190393255	-1.373746598	-0.85116162	-0.936474201	0.686914824	0.800339807	1.972827824	1.36502753	1.875331359	-0.484655252	-0.278987517	0.105226316	-0.04932989	0.132710859	0.212247686	-0.612469527	-0.722583854	-0.650824492
FANCB	1.724652831	2.049101695	1.987716125	0.361396174	-0.058340153	0.24723887	-0.14598011	-0.858835212	-1.088063997	-0.819443009	-0.700606338	-1.227110816	0.090489523	-0.40088311	-0.799753885	0.240741175	-0.405611928	-0.196707835
C6orf97	-0.86641005	-1.601719079	-1.56482472	0.324609976	0.497885357	-0.272576756	0.075509932	-0.118743399	-0.76898276	1.013469029	0.631698737	0.737056641	-0.386596131	-0.920376701	-1.03962071	1.657095883	1.393855043	1.208669707
DPF1	1.794263589	1.584686519	1.60843776	-0.112040062	0.477139679	0.181508567	-1.48814773	-1.413939587	-1.244769319	-0.489629022	-0.335030125	-0.402920095	0.1868487	1.059570928	0.18072769	-0.285589784	-0.569049124	-0.732068586
MACROD1	-0.750099616	-1.486995755	-1.808688274	-0.635648582	1.04527646	0.127239232	-0.591925566	0.980708977	1.210619576	1.485138408	1.290342894	0.61158031	-0.286849035	0.881257063	-0.768216181	-0.947787847	-0.244597355	-0.111354709
GNG7	-1.340202325	-1.971499203	-1.704778756	-0.094484525	0.361485382	0.250671065	1.129584607	1.891244175	1.500283958	0.168035445	0.421741614	0.453935335	-0.281971648	0.121005664	-0.700973278	-0.309211571	0.106943811	-0.001809752
KIF26A	2.142182665	1.420212624	1.386405413	-0.393245785	0.585368817	0.306007143	-1.109599847	-1.174209633	-0.084256683	0.452656263	-0.940083492	-0.399734136	0.346953089	0.902067163	-0.599563981	-0.825974964	-1.075309232	-0.939875423
MCMBP	1.706303422	1.788763745	1.928023917	0.384325537	0.109304246	-0.003904226	-0.426052394	-0.779509336	-0.912280036	-1.10140891	-1.159920866	-1.508765312	0.478090558	0.12498736	0.183314271	-0.227182325	-0.125284368	-0.458805281
LOC100292680	-1.220653643	-1.254239897	-0.985586264	-0.649887774	0.544961169	0.590447945	1.093115795	2.050911033	1.796771587	-0.266497663	-0.192660916	-0.604621844	-0.155811173	0.892562516	0.461700218	-1.09759041	-0.339339633	-0.663581047
BCAN	-1.327853126	-1.068628215	-1.396743828	-0.578031838	0.758648926	0.300171609	-0.784185124	0.434039749	0.049280026	2.048749639	1.383829051	1.252127534	-0.601515969	-0.937882423	-0.893594335	0.440750102	0.455948151	0.464890069
APOE	-0.744680319	-1.170691173	-1.895531388	-0.344108388	0.740079027	0.080257676	-0.51317105	1.214400173	0.747537048	1.91696046	1.387830948	0.177059349	0.212110802	0.68003728	-1.317928927	-0.599617632	-0.046987038	-0.523556845
C4orf48	-0.299921123	-0.69938539	-1.250893491	-0.465749828	0.669774142	0.249033692	-0.885511703	0.502351131	0.992550546	2.04866962	1.138910191	0.31417666	0.838332179	0.981283918	-1.021091328	-1.369760363	-1.324654983	-0.418113869
GMPS	1.615853568	1.857220609	1.963925495	0.269276922	0.173163477	0.005079071	-0.642136384	-0.987014645	-1.078541217	-1.272508222	-0.99354365	-1.14086145	0.361310947	0.348594172	0.266195819	-0.165794809	-0.333271004	-0.246948696
TAF5	1.656309946	1.859478525	1.949402659	0.255550441	0.041439246	0.149522614	-0.772446491	-1.435138774	-1.015010857	-0.631268578	-0.832690032	-0.980920913	0.364240055	0.381167673	0.441741848	-0.568968572	-0.423843603	-0.438565187
SALL4	-1.405234676	-1.422630484	-1.187179848	-0.030123655	-0.039524502	0.50514763	1.486135494	1.651718932	1.73605728	0.144306249	0.354606684	0.758770755	-0.780314508	-1.266809137	-0.58256247	-0.194836558	0.007261889	0.265210924
ZNF695	1.575546675	2.020791276	2.21796277	0.180344646	0.063276858	0.184586164	-0.307566666	-0.953375508	-0.275981252	-1.048397882	-1.09822005	-0.931109305	0.378234224	-0.085058511	-0.423108008	-0.241623661	-0.715823618	-0.540478152
NADSYN1	-1.390692002	-1.602900074	-1.657255604	0.067946312	0.177075701	0.175357113	0.949020954	1.239472734	1.359800809	1.35262532	1.057096771	1.026275241	-0.628386191	-0.405396389	-0.6093669	-0.352105433	-0.213524871	-0.54504349
SPSB4	2.207173942	1.982320971	2.006642437	-0.089466853	0.211280211	0.286978934	-0.5441081	-0.485821662	-0.711294405	-0.610288802	-0.745448265	-0.758709067	-0.496072505	-0.099300473	-0.559535524	-0.757668773	-0.451974181	-0.384707884
VWF	-2.091381183	-1.645038403	-1.515516318	-0.246724228	0.256925779	0.390294803	1.087404138	1.740330008	1.323626257	-0.124219735	0.476306594	0.619885748	-0.670789485	-0.305913072	0.062883694	0.422721009	0.064789789	0.154414606
CEP57	1.349544942	1.688561864	1.833086655	0.251040237	0.038047181	0.105329116	-1.458127079	-1.543267969	-1.441083386	-0.989169503	-0.268039907	0.118898763	-0.51339475	-0.467578667	-0.097348996	0.464784166	0.236560534	0.692156796
BTBD19	-1.156358906	-1.997035543	-1.570862881	-0.062644598	-0.084100632	0.538895939	-0.353318862	-0.247781034	0.966165884	1.588439275	1.253814664	1.715002583	-0.306458339	-0.416207319	-0.441804987	0.307176918	-0.146796972	0.413874812
DOK7	-1.229701685	-1.632014686	-1.563442474	-0.591283884	0.252605167	0.692516	-0.322069732	1.619338996	1.862664382	0.568154164	0.702829667	-0.300801518	0.151276151	1.287516191	-0.152361972	-0.664300214	-0.40099336	-0.279931193
WEE1	1.660662072	1.618609229	2.208917425	0.184876847	-0.102089322	0.265556231	-1.422318108	-1.261764618	-1.060870481	-0.594981729	-0.486278467	0.167301829	-0.408338455	-0.786683242	-0.466725632	-0.039818844	0.010343602	0.513601662
PCGF6	1.353393656	1.634952302	1.984732294	0.228859283	-0.026919934	0.137731751	-0.264543539	-0.754533684	-0.82190194	-1.039548571	-1.114905071	-1.477271236	0.892576484	0.486545736	0.644624243	-0.433717653	-0.672823004	-0.757251116
CRYAB	-1.071157079	-1.38771725	-2.004819486	0.254358959	0.537693665	-0.483540452	1.943547296	1.554872155	0.608433081	0.990080241	0.372834243	-0.586531221	0.540501506	0.166939698	-0.299294486	-0.080436147	-0.129082338	-0.926682384
CHAC2	1.153854236	1.466405605	1.618548439	0.322570738	-0.189421483	0.126823991	-0.030128234	-0.168370544	-0.285316507	-1.981072684	-1.087925648	-1.197100359	0.959703559	0.708540738	0.867106455	-1.063742509	-0.469963669	-0.750512124
TEX15	1.607871173	1.745546929	2.171109505	0.362088982	-0.229212004	0.118559717	-0.867440415	-1.096365636	-0.792311027	-1.040440819	-0.9697805	-1.06942167	0.26522588	-0.152704359	0.600508718	-0.136207599	-0.483269383	-0.033757493
LOC100653515	-1.695947922	-1.638931243	-1.270413535	-0.394296904	0.313727444	0.330715107	1.531645649	1.45824433	1.60663492	-0.50403817	-0.245804803	-0.700853412	0.304069182	0.458058731	1.024388006	0.10588272	-0.291894553	-0.391185545
SLFN5	-1.289269904	-1.346204306	-1.52995693	0.353307134	0.069021668	-0.196847213	0.601321808	0.143730962	0.558256308	0.629441476	1.158648026	1.568815551	-0.868908605	-1.46370656	-0.938477906	0.901019404	0.53188693	1.117922157
RAD9A	1.529566328	1.295019738	1.823694513	-0.177659713	-0.074800081	0.471684821	-1.998947537	-1.785669679	-1.248370021	0.038484393	0.370484331	0.155902865	-0.302702558	0.159633217	0.0379086	-0.528879651	-0.064569158	0.299219593
CDCA7	1.801018225	1.708401588	2.03089916	0.313719597	-0.234140185	0.122759603	-0.54396824	-0.76456919	-0.879542114	-0.726659566	-1.0256059	-1.020128993	0.633645672	0.494032749	0.244861574	-0.652783882	-0.678043193	-0.823896907
EGR1	2.303877022	1.123823609	1.723219018	0.643707087	-0.470383951	0.026129755	-0.167068186	-1.030543673	-0.196620554	-0.407777535	-0.132561964	0.578161365	0.565537344	-1.22633068	-0.38911063	-1.289181055	-1.119195327	-0.535681643
B3GALT2	-1.093155392	-1.169898925	-1.547985314	0.16504319	0.569662697	-0.536981324	0.354460503	0.064819084	-0.705774064	1.173457498	1.240772401	0.802933659	-0.618978697	-1.051898422	-1.206617781	1.238846475	1.295383477	1.025910935
CEACAM19	-1.548695176	-1.727787072	-1.532180672	-0.260751574	-0.252725062	0.703145557	0.51378593	0.490844457	1.017069965	1.328486015	1.011515205	1.355495874	-0.669480533	-1.11552127	-0.528133918	0.453570674	0.307810039	0.453551561
JOSD2	-0.516334398	-1.006776051	-1.641199862	-0.614583027	0.663630996	0.140521791	-0.725093202	0.978976351	0.958261667	1.566054416	1.251984734	0.611409993	0.430380519	1.287809103	-1.069214705	-1.409454581	-0.390156346	-0.516217399
DCLRE1B	1.666597099	1.786414368	1.891736652	-0.020648504	0.105713425	0.085408467	-1.362425182	-1.157624406	-1.178007248	-0.871796076	-0.916524162	-0.731984084	0.505276492	0.520631765	0.235836515	-0.311057663	-0.076905651	-0.170641806
ZNF530	1.653141384	1.825048554	2.02316608	-0.226902239	-0.006464492	0.402164177	-1.206427098	-1.496360559	-1.246274479	-0.479437525	-0.571945495	-0.519126875	0.394601601	0.193784014	0.223197749	-0.371164064	-0.303815137	-0.287185596
CBR3	2.088383759	1.865746804	1.909367298	-0.008756535	0.035633107	0.140452728	-0.611116692	-0.448390865	-0.637651639	-0.518960125	-0.735806771	-1.502037445	0.011661635	0.369087649	-0.135882758	-0.588587908	-0.315457715	-0.917684528
ATL2	1.541002607	1.763644614	1.933312716	0.334895579	-0.175814118	-0.001784587	-1.370366935	-1.35832444	-1.130823819	-1.131881481	-0.888216156	-0.474440329	-0.037777593	0.00397025	0.176220369	0.080495801	0.250747683	0.485139837
SFMBT1	1.470947603	1.74876553	1.899103037	-0.008471089	0.020285534	0.133242364	-0.891881495	-1.046571959	-0.894224187	-1.570577656	-0.854642969	-1.012763475	0.321929981	0.332543221	0.945306458	-0.248819181	-0.246637394	-0.097534323
RAD18	1.727872432	1.958355302	2.206599986	0.150556358	-0.127663197	0.119832464	-0.175502491	-0.592236569	-0.407850217	-1.295549096	-1.071436951	-0.992735566	0.248429354	-0.132591249	-0.06703121	-0.603529098	-0.504500883	-0.44101937
IRF8	1.858134651	1.837209342	1.836022081	0.285675635	-0.148123429	-0.005103192	-0.647640647	-0.985819675	-0.606246409	-1.258685003	-0.798402662	-0.977972687	0.494298629	0.54887643	0.319012148	-0.713555134	-0.33780384	-0.699876239
ANXA4	-1.893143257	-1.652001517	-1.723116022	0.294113264	0.000200755	-0.185441303	1.37547462	0.971893484	1.145732543	1.074518795	0.65097286	0.951292305	-0.595471126	-0.582922706	-0.371828952	0.147166344	0.067818354	0.324741558
ATRIP	1.71796473	1.692386981	1.927907802	-0.040822191	-0.165797677	0.254170312	-1.292491382	-1.292550198	-1.088566288	-0.313532467	-0.80695995	-0.867930179	0.62040525	0.597643337	0.253002913	-0.426272585	-0.208622182	-0.559936226
SNAI3	-1.101767779	-1.278072999	-1.514731357	-0.153433968	-0.013567784	0.18969243	-0.85252387	0.001421443	0.342838766	1.042264995	1.637839568	1.540307387	-0.880467484	-0.754163134	-0.950024849	0.725103012	0.980198233	1.03908739
MEX3D	2.141974272	1.658354867	1.319966917	-0.413832337	0.322638442	0.110601821	-1.51751451	-1.4032987	-0.921914287	-0.267225645	-0.434313968	-0.922994309	0.457939614	0.799439105	0.038192881	-0.597087735	-0.432798792	0.061872365
KIT	2.173981483	0.668323772	0.996088562	0.488313641	-0.095542267	-0.37924112	0.198022027	0.131595805	-0.857867757	-0.639648446	-1.33762152	-1.973510111	0.582946834	1.027484405	0.58020156	0.188724697	-0.519077241	-1.233174324
CENPC1	1.560286817	1.717369263	2.165881985	0.186694102	-0.188231968	-0.002625355	-1.177609298	-1.399488726	-1.297406645	-0.882410157	-0.821597613	-0.277701596	0.372671728	0.015287008	0.269306548	-0.118190257	-0.237670626	0.115434791
COL27A1	-1.23042962	-1.416404906	-1.570697907	-0.36348166	-0.38212735	0.717220988	0.354270629	1.3749207	1.943767949	-0.319807352	0.616058015	0.878728518	0.320759347	0.717858251	0.499960588	-1.298684592	-0.783535908	-0.058375689
DCLRE1A	1.914780133	1.986382679	2.205079573	0.298302808	-0.335141492	0.004336059	-0.644428828	-1.076444058	-0.803190045	-0.966103718	-0.580058867	-0.503905879	-0.135838537	-0.17507733	0.066185643	-0.379066827	-0.455544965	-0.420266349
ZNF680	1.190891998	1.660641217	2.038787794	0.035795928	0.410355917	-0.497660385	-1.721648311	-0.555596223	-1.132877874	-0.832126546	-0.877950573	-0.554011544	1.034206953	0.143648323	0.583619429	-0.00957294	-0.649049957	-0.267453208
CDAN1	1.759247708	1.490602712	1.95702483	-0.211026161	-0.398317253	0.54193973	-1.630386117	-1.13372062	-0.856508223	-0.826378713	-0.78880853	-0.198599512	-0.034972342	0.871178114	0.455630252	-0.477572072	-0.3041935	-0.215140301
NUP35	1.610536605	1.80980284	1.734118747	-0.020493321	-0.183606459	0.125174147	-0.432312258	-1.165584499	-0.993463667	-1.262322136	-1.002238442	-1.186786775	0.873062452	0.446778429	0.521862448	-0.134652985	-0.303093424	-0.436781703
KIF6	-1.730200852	-1.463298956	-1.120611687	-0.332038435	0.202519864	0.050562727	0.201915445	0.454362799	0.317590595	0.958532	0.533431814	1.07718303	-1.021883457	-1.171332118	-0.66360545	1.473255789	0.783497107	1.450119785
ZNF684	1.639210729	2.09013517	1.853833673	0.525507296	-0.158230233	-0.459753879	-1.571684001	-1.285301837	-0.899678918	-0.216661201	-0.592811608	-0.555538614	0.201888647	0.194004621	0.093880699	-0.370073893	-0.324547975	-0.164178677
IL21R	-1.660811713	-1.426426443	-1.66487083	0.195410558	-0.232904528	-0.071708525	0.130245987	0.538471426	0.862718327	0.626389144	1.975368993	1.369398591	-0.693329742	-0.862745921	-0.411299129	0.700641441	0.446985156	0.178467209
DBH	-1.546955378	-1.465036247	-1.909575617	-0.36424208	-0.148276849	0.395495173	-0.020596319	0.975833455	1.485878044	0.602212348	1.002475819	1.025464546	-1.212102157	-0.529811296	-0.099805173	0.389531345	0.663667808	0.755842579
PGAM2	-1.237343985	-1.421498461	-1.122324437	-0.405529635	0.044617138	0.242664015	-0.144396816	0.187673944	0.303069978	1.441978864	1.179966359	1.967998583	-0.877198717	-1.0725054	-1.013265596	0.409212506	0.437161236	1.079720425
PTGER2	1.795768359	1.086162272	1.361411375	0.104091938	-0.272060971	0.026475143	0.161594585	-0.325854657	-0.987097371	-0.7216983	-1.173274221	-1.277911758	1.20527438	1.073668678	0.790908371	-0.937535033	-0.74822788	-1.161694908
NFIB	1.480903926	1.410642186	1.559891647	0.106747756	-0.201352634	-0.057805884	-1.383993771	-1.461890955	-1.72131833	-0.429849432	-0.244796454	0.001154778	-0.484461289	-0.715124815	-0.36714045	0.811092545	0.637596393	1.059704783
GKAP1	1.411088701	1.575428644	1.824587883	0.118199168	-0.531182381	0.248561335	-1.095475549	-1.588560367	-0.886374167	-0.183347235	0.066071265	0.332440899	-1.258156326	-0.821086073	-0.735319561	0.758278868	-0.125888547	0.890733441
MIR181A2HG	-1.521521129	-1.521672674	-1.301853914	0.437553883	0.077102017	-0.695825224	1.890511766	1.40158432	0.921397	0.649910633	0.819519496	0.624661436	-0.606100797	-0.671392206	-0.9979763	0.545090842	-0.092357093	0.041367943
FAM116B	-1.315607466	-1.944261295	-2.062631962	-0.098200389	-0.186222734	0.102249854	-0.026018976	1.347312437	0.585161179	1.638356659	1.11344008	0.706826191	0.160265852	0.100405342	-0.676894325	0.160793865	0.203058839	0.191966848
ZNF714	1.79877341	1.718644936	2.132514223	-0.073615497	-0.164969092	0.056047094	-1.008395609	-0.551532801	-1.005477165	-0.953758927	-1.075882881	-0.610650491	0.674424555	0.180916293	0.328780534	-0.513522552	-0.75005279	-0.182243241
PAX8	-1.870231919	-1.529809401	-1.747218909	-0.736289978	0.170042804	0.381919293	0.721426339	1.232826177	2.120024318	0.425584862	-0.101962101	0.300055732	0.154924393	0.361197424	0.565630948	-0.284439383	-0.141696063	-0.021984535
SOX4	1.349042997	1.015741969	1.024026355	0.434047826	-0.278846196	-0.350695857	-0.23855643	-0.58352081	-0.366907468	-1.627255998	-1.586876941	-1.688313589	1.144183861	1.097907371	1.222791308	-0.36104697	-0.121826952	-0.083894475
N4BP3	1.834818374	1.080546308	1.980589229	-0.280689744	-0.489018386	0.570803808	-1.280041812	-0.421987613	0.012998866	-1.060983985	-1.096825137	-0.345779312	0.287854726	1.151567879	0.28094367	-1.298386418	-0.588775536	-0.337634918
PDGFRA	2.120924325	2.07665979	1.533954262	0.302381438	-0.265338991	-0.244298162	-0.770257851	-0.661553124	-1.179536418	-0.815364847	-1.010277815	-1.182975953	0.223277193	-0.12690098	-0.167153271	0.017633016	0.041428937	0.10739845
ICAM4	-1.136001804	-1.326435569	-0.945223114	-0.30273065	-0.011248399	0.104232958	1.96169693	1.443563546	1.32250738	0.280846526	-0.094974333	-0.30201724	1.35065489	0.565287866	-0.011766141	-0.695969651	-0.959694529	-1.242728666
ATP1A2	-1.968817981	-1.634069285	-1.331250902	-0.280070785	0.135096815	-0.065568313	1.437885858	1.545328391	1.425549689	0.738572045	-0.352079581	0.191335211	-0.725036462	-0.424100393	0.584551133	0.481799703	-0.077260156	0.318135013
TOP3A	1.707442945	1.695390812	1.779527851	-0.166169522	-0.244448034	0.189521121	-1.557573319	-1.785439039	-0.950735301	-0.602645633	-0.636201526	-0.348257215	0.13970746	0.379454254	0.511555062	-0.159485602	-0.151242622	0.199598306
BAZ1B	1.53484663	1.824658451	1.976302931	0.078843899	-0.146428644	-0.160534524	-1.410975917	-1.393235846	-1.20320946	-0.881966381	-0.718700951	-0.531967445	0.038435241	0.085520208	0.51345188	0.02114611	0.019771614	0.354042204
MYB	1.909704829	1.729421035	2.51004078	-0.234929567	-0.2252141	0.21503626	-0.086987803	-0.671727297	0.224871839	-0.330984802	-0.770903884	-0.519689128	-0.62894751	-0.55341931	-0.408179635	-0.779794149	-0.691376125	-0.686921434
AK8	-1.516297832	-2.013215813	-1.607626016	-0.980051665	0.339586421	0.388725544	0.717543298	1.43181094	0.740541042	1.005682782	0.960582473	0.819620539	-0.385323681	0.599586417	-0.521109334	-0.006483352	0.42384963	-0.397421393
AATK	-1.280521885	-1.6654302	-1.657612585	-0.973298348	-0.042479885	0.758527447	-0.401009962	0.122411065	1.586069951	-0.058716179	1.197256145	1.145759859	-0.514488854	-0.287811442	-0.491222943	0.633404469	0.858443842	1.070719506
SHISA3	1.856664899	1.715492745	1.708848931	-0.120781158	-0.124538651	-0.063479074	-0.840810486	-1.286037653	-0.845013986	-0.589485681	-0.679400237	-1.472732111	1.015421809	0.378143681	0.157963094	-0.126410457	-0.064580348	-0.619265318
CSF2RB	-1.468034295	-1.494930054	-1.518994952	0.10552913	-0.025228285	-0.392428421	1.938590638	1.67062297	1.24688894	0.237654492	0.233091922	-0.706633084	0.579683765	0.190407183	-0.597963967	0.285540964	0.392563485	-0.676360432
YEATS4	1.446487745	1.690830815	1.928387736	-0.03422918	-0.312350084	0.02064811	-1.480474962	-1.297239202	-1.502196048	-0.937666615	-0.420009605	-0.651827302	0.596637895	0.371957193	0.21759141	0.046204342	0.046692034	0.270555717
WDR65	-1.577334123	-2.035389193	-1.441752047	-0.481886702	-0.539064238	0.684634048	0.959329865	1.224669087	1.017703457	0.096236701	0.454387643	0.604592585	-0.72395332	-0.554715553	-0.096379267	1.102576117	0.233726148	1.07261879
SERPINE1	-0.750289868	-0.9882868	-0.631504939	-0.198585842	-0.368772577	0.228414484	1.885906267	1.351076894	1.31272122	-0.503612932	-0.676795294	-0.529598313	1.334409335	0.982477512	0.75422604	-1.012574486	-1.102239326	-1.086971376
ITGAX	-2.151369118	-1.933430578	-1.542941263	-0.217202847	-0.368107396	0.244163953	0.090848117	0.818289585	1.263436597	0.311080549	0.591294193	1.072989812	-0.467937552	-0.249846815	0.312441052	0.786376653	0.491278098	0.948636958
OSBPL6	1.216711086	1.292191646	1.673481259	0.071901746	-0.445867868	0.031179122	0.531479784	-0.140608425	0.145194693	-1.24488388	-1.420618222	-1.741280255	0.712120945	0.654552547	1.025616102	-0.991692804	-0.76370303	-0.605774447
FANCE	1.693150721	1.77702455	1.968774936	-0.133633454	-0.22929123	0.018232483	-1.311319468	-1.212187129	-0.670157588	-1.126131546	-0.582049946	-0.880269585	0.361385894	0.466393986	0.573057627	-0.534865515	0.033878834	-0.211993569
EYA1	1.823792285	1.886774449	1.127220778	0.593959478	-0.240758787	-0.69845048	-0.310470351	-0.670192817	-0.405922003	0.115936834	-0.712703884	-1.952383242	-0.638832022	0.577786184	1.011544886	-0.36329509	-0.153903045	-0.990103174
CEP97	1.833505489	1.934472995	1.961645187	0.180169696	-0.310275724	-0.240525009	-1.284432582	-1.406811328	-1.22983865	-0.365289851	-0.529452275	-0.266033253	-0.039090966	-0.243070677	0.285660268	-0.14400042	-0.246127577	0.109494678
MGAM	-1.108529614	-1.477277264	-1.815668235	0.109022828	-0.241334859	-0.243049199	2.165393498	0.958660917	1.084850263	0.628392852	-0.278860741	0.056236513	1.447553235	-0.072367177	-0.469610715	0.204256586	-0.261281337	-0.686387551
PHF13	1.851055704	1.748791931	1.822522747	-0.209216537	0.178800932	-0.356301922	-1.470677439	-0.660205661	-0.847065333	-1.441630336	-0.980340427	-0.346617738	-0.293928726	0.051468621	-0.140677703	0.434249068	0.320145198	0.339627622
PDXP	1.785222158	1.786847589	1.654438843	-0.232955206	-0.150372254	-0.0038191	-0.929504894	-1.187318732	-0.901489792	-0.553516388	-0.744798685	-1.245946846	0.61003205	1.000169699	0.342494266	-0.480501758	0.016065614	-0.765046567
ZNF823	1.224672404	1.621178706	1.842800425	-0.099049618	-0.268972137	-0.020618615	-1.114139554	-1.31775802	-1.159271744	-0.72783403	-1.088120155	-1.039621505	1.015215015	0.685771645	0.820452117	-0.317888028	-0.013507674	-0.043309232
SSX2IP	1.721034328	1.736380661	1.967627219	0.175995908	-0.39925922	-0.175177581	-0.387651859	-0.7651422	-0.629645708	-1.316170429	-1.06611544	-1.453387669	0.388506795	0.339323481	0.583633771	-0.172258221	-0.150112753	-0.397581084
MDM1	1.380555932	1.538493359	2.00943183	0.062552564	-0.368272108	-0.096258008	-1.689788115	-1.725372869	-1.150637785	-0.844777006	-0.223915739	0.027049127	0.035015114	-0.116818642	0.33383978	0.009641169	0.128833262	0.690428136
MTF2	1.56694474	1.631114651	1.841148915	-0.055724328	-0.151292847	-0.197159835	-1.165087175	-1.384400035	-1.141974334	-1.189222886	-0.941197435	-0.517736026	0.770949492	0.360209396	0.657213123	-0.176124697	-0.168161512	0.260500792
GPRIN1	1.906966782	1.958314373	1.799101842	-0.285387826	-0.186526617	0.048130356	-0.763580437	-0.60538032	-0.895856934	-1.061633832	-0.83646418	-0.954094651	0.367501064	0.690023732	0.422236103	-0.577906372	-0.380795194	-0.644647887
RFC1	1.480394458	1.787837065	1.999976609	0.103118736	-0.237063989	-0.30266483	-1.299100769	-1.474304187	-1.207869953	-1.098723931	-0.353816131	-0.017240005	-0.165204788	-0.339859112	-0.014083328	0.198392784	0.173028899	0.767182471
KIF2A	1.470428729	1.723566924	1.843464891	0.109329952	-0.195216467	-0.365451099	-1.119158865	-1.481673534	-1.345508784	-1.263123522	-0.646761777	-0.490404323	0.437958505	-0.028811141	0.400115745	0.26835454	0.10194833	0.580941895
IDAS	1.636785364	1.804314441	1.931045124	-0.067140761	-0.65192911	0.261167013	-1.398127145	-0.710055653	-0.722794406	-0.673761043	-0.930462656	-0.286706763	-0.199959789	0.796777796	0.656510065	-1.086258392	-0.408882321	0.049478236
MOB3B	1.80963721	1.623916906	2.294927411	0.168155242	-0.53213272	-0.118498062	-0.251079969	-0.191205024	-0.51241378	-0.699558816	-1.400454069	-1.511465696	0.104473618	-0.108831123	-0.351389142	0.272417421	-0.287510974	-0.308988433
ZNF256	1.228178604	1.157266325	1.204130222	0.037898657	-0.118398393	-0.443413794	-1.625903374	-2.044804845	-1.546415493	0.394488044	-0.457952029	0.368764153	0.794173221	0.921669573	0.890947835	-0.665131959	-0.208776964	0.113280216
BRD8	1.707210779	1.660298726	1.964745126	0.05824323	-0.508949388	-0.075928909	-1.333428867	-1.823745741	-1.223856605	0.026497284	-0.064649514	0.121046782	-0.531772936	-0.4330942	0.061877167	0.119876479	-0.024127252	0.299757839
ZNF431	1.230929282	1.220398472	1.623717698	0.201397525	-0.414611444	-0.341859251	-1.293073028	-1.180004925	-1.063181828	-1.327065113	-1.223346817	-0.425772524	1.155981151	0.753715351	1.199081279	-0.029639368	-0.199976752	0.113310293
FAM76B	1.272279397	1.348564967	1.97037993	-0.177903325	-0.386564997	0.006350888	-1.221710296	-1.978201414	-1.363934896	-0.643329955	-0.324620937	0.148875694	0.308539281	-0.539306306	0.292181189	0.364413425	-0.112669549	1.036656904
ZNF788	1.160124668	1.84711521	1.872438162	0.064329337	-0.640838532	0.012814244	-0.844273283	-0.924448024	-1.544248399	-1.575451307	-0.381640842	-0.702861031	0.635750951	0.368132652	0.824445187	-0.042796132	-0.159032394	0.030439532
ZNF92	1.472157476	1.288713336	1.577445399	-0.2010699	-0.070819979	-0.298675466	-0.724004091	-1.608860961	-1.154339204	-1.112336114	-1.381563733	-0.749198227	1.002143742	0.769860357	0.795496385	0.123102429	-0.103440086	0.375388637
CD83	1.232846536	1.494571255	1.726333841	-0.222191315	-0.646756145	0.27182114	0.353806826	-0.263537888	-0.113625277	-0.91862106	-1.403814823	-0.629243099	1.047440466	0.849924205	0.663655689	-1.390901618	-0.965790145	-1.085918588
TNFAIP8L1	2.26322648	2.232672094	1.822349319	-0.067604778	-0.443186109	-0.087318849	-0.600589274	-0.639117869	-1.056373631	-0.416874638	-0.658722291	-0.195144858	-0.457711653	-0.304718299	-0.307552788	-0.260441716	-0.290650006	-0.532241137
HYLS1	1.8643076	1.893098393	1.983649285	-0.133035847	-0.572560449	0.105288248	-0.918852358	-1.239377504	-1.38609042	-0.795028037	-0.630602553	-0.484197455	0.114182096	0.001650594	0.140981656	-0.021209919	0.192032554	-0.114235884
AADAT	1.388196556	1.481941161	1.980518987	0.009691082	-0.082155741	-0.544073521	-0.466240123	-1.053460842	-1.271126968	-1.143270231	-1.198992152	-0.804339704	0.677704383	1.041204467	0.733561154	-0.422715628	-0.204683035	-0.121759844
FAM167B	-1.667593272	-1.43351427	-1.824949975	-0.361026856	-0.382503091	0.106978614	0.379378637	0.437592893	1.031502113	1.984305271	1.571096306	0.476796218	-0.443608203	-0.158979338	-0.264925955	0.023633393	0.465426336	0.060391178
PAXIP1	1.469016199	1.516140319	1.839455436	-0.404892455	-0.223357289	-0.017315865	-1.872032949	-1.787176811	-1.217339323	-0.523245125	-0.19910422	0.186876408	0.070903728	0.148982005	0.203427246	0.093832828	0.153957932	0.561871935
ARL13B	1.558043552	1.690145616	2.072761543	-0.148618737	-0.331174575	-0.172460727	-0.92915712	-1.268083364	-0.991977144	-1.461333732	-0.918034925	-0.381848261	0.573506415	-0.064276201	0.180344325	0.106441721	-0.060226336	0.545947949
USP37	1.639064702	1.78199333	1.898571928	-0.097689654	-0.347030134	-0.212056119	-1.420268208	-1.341688619	-1.254727127	-0.884267143	-0.68064307	-0.368980688	0.426817792	0.187982243	0.547027149	0.053623607	-0.14167598	0.213945991
ZNF184	1.595532892	1.444281462	1.54432623	0.046201941	-0.404445822	-0.312846792	-1.696480147	-1.70010717	-1.397368948	-0.632972918	-0.457610072	-0.200736238	0.489367068	0.695692337	0.705801414	-0.085505942	0.021941869	0.344928834
C1orf135	1.84852378	1.994426871	2.117897164	-0.317174006	-0.361301087	-0.000652765	-0.59450963	-0.887364008	-1.05802806	-0.552856085	-0.570887989	-0.627606158	0.577186594	0.277790778	-0.054571087	-0.571219275	-0.365387856	-0.854267181
LDB3	-1.419286637	-2.081812572	-1.874149599	-0.096553519	-0.456298199	-0.13701373	0.406588859	1.358149925	0.339183325	0.744234461	1.13829774	0.677981919	0.008163253	-0.184927623	-0.730216033	0.612584914	1.058921283	0.636152231
GEMIN2	1.753279395	1.666650226	1.702458211	0.148956634	-0.698654375	-0.160437795	-0.807926396	-1.50816234	-1.473317274	-0.682520967	-0.58971078	-0.793980824	0.900690201	0.412911164	-0.18465918	-0.116962747	0.372778336	0.058608511
CASP8AP2	1.582175166	1.769405992	2.045196441	-0.189184019	-0.299564515	-0.231759737	-1.198536783	-1.239714207	-1.306395648	-0.920647302	-0.842957233	-0.415652087	0.298190365	-0.070072292	0.339531534	0.114178385	-0.041637576	0.607443514
PSG5	-1.820373066	-1.860140275	-1.694326374	0.208456718	-0.601449701	-0.336100921	1.540327815	1.204686265	1.407548791	0.477888579	0.082392394	0.237644935	0.13928779	-0.142168648	0.428905598	-0.00942267	0.018153997	0.718688774
CCNE1	1.716500142	1.763752285	1.842310736	-0.315993182	-0.205724256	-0.219866384	-1.184430076	-1.240843923	-1.109690066	-0.540760574	-0.865014019	-1.01913682	0.564889391	0.672506116	0.431030307	-0.330175644	0.157974494	-0.117328526
GEMIN4	1.497814927	1.540945016	1.607659483	-0.464818351	-0.311399966	0.033664538	-1.515112461	-0.847726472	-1.039441038	-0.723242618	-1.099301165	-0.982641692	0.778125873	1.101992477	0.849006416	-0.342445319	0.081220517	-0.164300166
ZIK1	1.599200136	1.899617021	1.557807047	-0.277554371	-0.192092566	-0.272927566	-1.203219187	-1.404698674	-0.965144241	-1.07494316	-1.112798342	-0.502148233	0.697786635	0.736126146	0.321881722	0.283416009	-0.087778809	-0.002529565
DLG3	1.729062672	1.893822136	1.706241395	0.11841572	-0.509929054	-0.361450428	-1.344082173	-1.615722933	-1.351977804	-0.352213378	-0.310185272	-0.452481339	-0.358945713	0.176642815	0.174768867	0.251086224	0.299752281	0.307195984
LEF1	1.705421415	1.385087936	1.521181058	-0.109765027	-0.113696223	-0.545977876	-0.519809105	-0.671268703	-0.513835085	-0.736119766	-1.279440315	-1.856875963	0.956442086	0.838754473	0.890030964	-0.393818665	0.041275651	-0.597586857
RHEBL1	1.835281658	1.87343457	2.398398863	-0.491982487	-0.47066255	0.184473811	-0.8050971	-0.231275571	-0.274228935	-0.887184682	-0.934285232	-0.606368867	-0.308352301	0.25431518	0.021312937	-0.449610436	-0.767563006	-0.340605854
HAUS3	1.521447855	1.6646909	2.222299665	-0.225414693	-0.649898601	0.087228241	-1.436074115	-1.11257784	-0.808185589	-1.070442942	-0.976024447	-0.129250566	0.377963192	-0.03446174	0.182252373	0.055740512	-0.143730046	0.474437842
HOXA2	2.020797124	1.897424645	2.275909839	0.166969074	-0.23839811	-0.722952771	-0.400590244	-0.134127671	-0.712616516	-1.106001263	-0.525161187	-0.546598457	-0.414964983	-0.326758076	-0.791827537	-0.212960198	-0.297916348	0.069772677
LSM11	1.584408587	1.993378118	2.099436217	-0.399733525	-0.536579333	0.134278135	-0.872333488	-1.397938357	-0.20821785	-1.115397424	-0.611982376	-0.800191253	0.286028453	-0.186076775	0.240467231	-0.433174038	-0.233387639	0.457015316
CHD1	1.273553626	1.543058712	1.743044332	-0.114673971	-0.279428286	-0.409411793	-1.32486689	-1.380159482	-0.792428916	-1.68961773	-0.764042387	-0.452357281	0.696204191	0.286321748	0.892078454	0.135204895	0.014831129	0.622689651
BEND4	1.597598462	1.129318202	1.197953378	0.632593418	-0.90469858	-0.541017211	-0.664587676	-0.88116994	-0.32115976	-1.34605368	-1.371032805	-1.216538186	0.590219051	0.294270449	1.623485494	0.378654467	-0.598631901	0.400796821
KCNN1	-1.387737608	-1.694157376	-2.043304468	-0.932336527	0.508850738	-0.404441105	0.174370234	0.93053456	1.420897571	1.487507201	0.706293529	0.21206725	0.425545774	0.881949354	-0.192229948	-0.239945984	0.09846936	0.047667446
SRSF7	0.781582751	0.952994981	0.96130831	-0.170931454	-0.342259566	-0.317739485	0.720998067	0.284431002	0.25291332	-1.0772013	-1.51227714	-1.896225356	1.315960992	1.134992798	1.248384883	-0.692481793	-0.512620426	-1.131830584
PPAT	1.355243784	1.587013091	1.577886648	-0.089521946	-0.261940195	-0.486912525	-0.790791889	-1.199635342	-1.118502226	-1.268308206	-1.198811973	-1.217865906	0.926152627	0.150912991	0.736795363	0.365833396	0.417129076	0.515323231
EXOSC2	1.358883105	1.670780016	1.861073325	-0.377107565	-0.344991256	-0.117190296	-0.711333679	-1.251421588	-1.370241186	-0.759863934	-1.138648818	-0.894651179	0.868250134	0.64019678	0.866685745	-0.131499509	0.078379136	-0.247299231
RNF138	1.546480416	1.565978012	1.896864313	-0.404432124	-0.224316237	-0.213136143	-1.268646887	-1.301479663	-0.963134595	-1.200346029	-0.923135473	-0.657911931	0.754888478	0.435500641	0.683355397	0.002048493	-0.062499107	0.333922439
ANKRD29	-1.072948817	-1.763863777	-2.259781502	0.04719269	-0.385065798	-0.508614281	1.269343729	0.820092092	0.319282602	1.659354629	0.566513242	0.347515505	0.350413329	-0.504011793	-0.19020729	1.083116539	0.233650358	-0.011981458
RNF219	1.341579856	1.65772684	1.808403055	-0.133343875	-0.231428663	-0.504285144	-1.568995477	-1.416180814	-1.133801675	-1.175362961	-0.702851438	-0.106444689	0.747112131	0.239322795	0.468687458	0.055139814	0.040988206	0.613734581
ZNF200	1.208499814	1.143734424	1.512272061	-0.28511343	-0.239483316	-0.353250903	-1.793284468	-1.790385971	-1.567956926	-0.559451683	-0.333207458	-0.184049635	0.840169873	0.775515568	0.935438595	0.241682833	0.194694975	0.254175648
PDK4	2.012482421	1.953507423	1.827451638	0.288049589	-0.351528699	-0.825882714	-1.193809085	-1.206666171	-0.891309913	-0.019933371	-0.404078811	-0.774344065	-0.20956044	-0.404849028	-0.026478502	0.385514956	0.140787089	-0.299352317
MAMLD1	1.165010082	1.410403165	1.710770525	-0.308948087	-0.555238872	-0.027494076	0.188358649	-0.474445286	0.035724541	-1.283722923	-1.716412766	-1.342322664	0.861193063	1.100847577	0.870071157	-0.749312808	-0.415626536	-0.46885474
SIX2	2.018525907	1.127105148	0.969556744	-0.719413436	-0.448368422	0.263572541	-1.038200149	-0.114074892	-0.905220173	-0.710950554	-0.881975892	-1.211655252	0.600787594	1.986990754	0.420137784	-0.67417206	-0.126560867	-0.556084774
SOX11	1.655185616	1.547487043	1.714023578	-0.079377587	-0.535482753	-0.290055777	-0.492577397	-0.875386127	-0.472413219	-1.152499557	-1.383417169	-1.246968421	1.045458847	0.695734315	0.783782132	-0.119343138	-0.413376252	-0.380774135
PHF17	1.756674715	1.900047854	1.920069785	-0.122949306	-0.607050622	-0.186457286	-0.658626762	-0.786340037	-0.896822443	-1.028061708	-1.064837335	-1.275730766	0.533315191	0.335349885	0.310262828	-0.088817578	0.085638949	-0.125665366
TIFA	1.52977177	1.709351485	1.919112621	-0.187722366	-0.426472135	-0.305724524	-1.364868141	-1.519526015	-1.177222112	-1.012889817	-0.586977053	-0.11909729	0.512447138	0.104711447	0.116119595	-0.083206177	0.211562014	0.680629561
TRIM59	1.991982568	1.951480498	2.187590952	-0.178399018	-0.45994762	-0.300577026	-0.628259799	-0.776544185	-1.032271211	-1.005797489	-0.813541871	-0.380215863	-0.156018641	-0.150688641	-0.051996993	-0.242226076	-0.215648383	0.261078796
TIPIN	1.643156049	1.567442786	2.180632761	-0.340969189	-0.325651065	-0.277811669	-0.366248732	-0.562412698	-1.109319123	-0.818129576	-1.043582365	-0.993829603	0.805589972	0.729379162	0.5414441	-0.57741188	-0.536159122	-0.516119809
ARHGEF26	1.678466483	1.814430583	2.142551692	-0.430675237	-0.461526093	-0.054288642	-0.625468704	-0.850666628	-0.751509089	-0.576096109	-1.010626275	-1.499912089	0.123275238	0.159911035	0.67636744	0.055953867	-0.056286267	-0.333901204
TMEM201	1.914914781	1.357331715	1.081384317	-0.843469546	-0.061656087	-0.04810401	-1.34038206	-0.565414964	-0.425333891	-0.663949906	-0.660903238	-0.81175466	0.895302358	1.644310253	0.692364286	-1.097623294	-0.458411398	-0.608604653
LOC389765	1.561565825	1.322454047	1.385928036	-0.239743031	-0.631731569	-0.109958469	-1.684168454	-1.152437066	-1.641926328	-0.352893644	-0.536880986	1.231492707	-0.166229518	-0.625297746	0.541257644	0.935723692	-0.046923057	0.209767918
ZNF254	0.98065772	1.246638531	1.520822116	-0.170604979	-0.262217859	-0.558451432	-1.793349821	-1.701549596	-1.39619407	-0.543582111	-0.754186143	-0.022884535	1.171026462	0.510228558	0.527042161	0.270733648	0.053673402	0.922197948
C3orf80	1.319647712	0.985395471	1.624233626	-0.290270355	-0.355618348	-0.391583027	-0.732133588	-0.934531868	-0.024775231	-0.345616417	-1.247722617	-0.347196758	1.304690357	0.576233802	1.756120649	-1.276954966	-0.903866343	-0.716052098
SMYD4	1.725294749	1.762134253	1.883602988	-0.380862991	-0.648949501	-0.00940105	-1.122181475	-1.169208903	-1.157931276	-0.748482517	-0.59069749	-0.778487565	0.537234527	0.615430131	0.694874898	-0.086310264	-0.149853223	-0.376205291
CECR6	2.097157121	1.06417395	1.90652827	-0.705005133	-0.535589243	0.182624858	-0.965104315	-0.851993918	-0.576690613	-0.404544184	-1.197716082	-1.142344039	-0.022484931	-0.100930544	-0.285928717	0.887395345	-0.393415621	1.043867797
C3orf70	1.553090124	1.683032286	1.950351287	-0.136116638	-0.733999874	-0.198126306	-0.857461629	-0.672590914	-1.067521466	-0.946605613	-0.982151945	-1.112447318	0.706450637	0.759364268	0.710493494	-0.101631933	0.027152064	-0.581280523
POLR1E	1.275200549	1.433058141	1.531016875	-0.385197841	-0.338899921	-0.351267231	-1.175828604	-1.420503126	-1.273533225	-0.690747372	-0.969687682	-0.915719573	1.264032572	0.970022321	0.865399936	-0.014761594	0.054123266	0.143292509
ZNF473	1.44249859	1.757947212	1.517863762	-0.453179698	-0.002751769	-0.639941113	-0.952280247	-1.695629807	-1.381988142	-0.512974381	-0.855954056	-0.427885654	0.9585901	0.633848255	0.813865224	-0.122861896	0.098194807	-0.177361187
BATF3	1.658846408	1.68568732	1.413267589	-0.849046996	-0.029440814	-0.230487047	-1.052790933	-1.214487312	-0.856751155	0.357976475	-0.59761557	-1.281421881	1.192885972	0.737246661	-0.947147585	0.178783629	0.29176586	-0.457270619
KAT7	1.390304469	1.37460892	1.561723836	-0.428691614	-0.336356368	-0.344263877	-1.598452842	-2.120541942	-1.539168967	-0.149205805	-0.060778638	0.062817097	0.285185469	0.436486003	0.560524956	0.313316288	0.216655314	0.3758377
DHRS13	1.816225392	2.080540031	2.002271583	-0.150373231	-0.67564262	-0.285084335	-1.389505426	-1.147613154	-1.01717501	-0.056176992	-0.133326213	-0.525432069	-0.077273913	-0.108732488	-0.345215533	0.032677939	0.196767106	-0.216931066
ITPRIPL1	1.92803949	1.803667362	1.903037318	-0.077712407	-0.780311108	-0.253132935	-0.253471816	-0.728870714	-0.975890062	-0.486074657	-0.922721518	-1.151734315	-0.047615815	0.348263739	0.846986088	-0.073224508	-0.128409647	-0.950824495
PTX3	0.787129696	0.824983953	0.606984119	-0.237111945	-0.498571048	-0.396612491	1.049360314	-0.181775474	-0.126601787	-0.871679831	-1.604465865	-1.731864233	2.100798419	1.166755941	0.803773411	-0.477297655	-0.620764623	-0.593040902
RIF1	1.421606741	1.636590296	1.866955395	-0.14289477	-0.594195687	-0.408502303	-1.015102081	-1.395280044	-0.873574034	-1.481738641	-0.876197084	-0.314397621	0.739754233	0.165541705	0.805253954	0.072216259	-0.091412375	0.485376059
PAPD7	1.475531992	1.390098223	1.841528582	-0.554351137	-0.619681121	0.027408674	-1.768746148	-1.648116436	-1.191883407	-0.443572712	-0.582417353	0.076364955	0.188318766	0.389991328	0.637365701	0.065853778	0.088586639	0.627719676
SNORD29	0.853943823	0.886649512	2.009248552	-0.89656629	-0.197430478	-0.056887589	-1.239725514	-0.944817116	-0.711662922	-1.341288194	-1.422597874	-0.168644581	0.859721793	0.822990773	1.218012935	0.144361238	-0.569574561	0.754266493
SNORD22	0.895160676	1.12844718	1.657609995	-0.153951649	-0.750905106	-0.247142796	-1.021293496	-1.431219779	-0.815451608	-1.180568689	-1.583539268	-0.254708295	0.993596011	1.018817099	1.257209714	-0.079815533	0.155355679	0.412399864
TAF4	1.732872165	1.397173806	1.586207846	-0.868684887	-0.22682538	-0.05775741	-1.324648933	-1.533014003	-0.67734021	-0.67420219	-0.574816511	-0.345055117	0.759757685	1.239200772	0.700509634	-0.726831107	-0.06638726	-0.340158901
TOE1	1.761423682	1.670129149	1.772892902	-0.376256076	-0.520368642	-0.2605665	-0.676033797	-1.042189251	-1.111724951	-0.459659808	-0.914840562	-1.190967044	0.78980344	0.653354721	0.896481569	-0.332447076	-0.160844616	-0.498187141
C11orf30	1.22143522	1.455973169	1.668151853	-0.266077768	-0.523412227	-0.376681583	-1.571093202	-1.998340781	-1.195779947	-0.296539851	-0.330215972	0.337213351	-0.064668646	-0.316953058	0.182073263	0.695288407	0.275280569	1.104347202
TCEANC2	1.455545284	1.749201601	1.616802985	0.004128505	-0.726480924	-0.444334058	-1.359547934	-1.847762925	-1.35549283	-0.024648116	-0.091287418	-0.272397063	-0.312693195	-0.229158973	0.051432361	0.545701631	0.422317196	0.818673873
IRX5	2.352237039	1.844201797	1.99569395	-0.601872791	-0.441906253	-0.126528527	-0.762652668	-0.59912037	0.135468455	-0.406677855	-0.478900281	-0.961004892	-0.109537132	-0.146290254	0.137123676	-0.649984169	-0.415210861	-0.765038864
TAF4B	0.940637642	1.376114965	1.515480141	-0.865794745	-0.199825449	-0.112576384	-1.110902178	-1.074317941	-0.199047065	-1.552852065	-1.091072644	-1.179921527	0.926322478	0.649615686	1.533703912	0.189271498	0.123200974	0.131962702
CNOT6L	1.387440704	1.642995689	1.955883657	-0.289737302	-0.333014354	-0.556636098	-1.299728422	-1.725974686	-1.148961256	-0.909351946	-0.380350452	-0.280680602	0.248396502	-0.174635265	0.34884826	0.527493814	0.379087987	0.608923768
KCTD6	1.142640021	1.629158834	1.931013825	-0.303526143	-0.168340033	-0.715846974	-1.072535462	-1.312959131	-1.656664753	-1.033938939	-0.665309718	-0.275632584	0.553970395	0.674320636	0.574882406	-0.132240738	0.322582216	0.508426143
CBX2	1.769434398	1.747408432	1.619666033	-0.569871919	-0.331090059	-0.299120911	-1.279926785	-0.819101582	-0.913591047	-0.951099007	-0.835912041	-1.012132143	0.405773259	1.034148631	0.73463344	-0.223084913	0.149675859	-0.225809645
HNF4G	1.051516985	1.649170703	1.797620173	0.332319422	-1.319101427	-0.219414484	-0.739001239	-1.215550232	-1.720705003	-0.435570856	-0.598283657	-0.312116248	-0.570394812	0.057712999	0.197988172	0.133065688	0.636113634	1.274630183
ACTA2	-1.153724591	-1.291441798	-2.279828371	-0.219825532	-0.177803755	-0.820509088	1.461718854	0.963155424	-0.105406129	1.376506312	0.786065626	-0.194850349	0.941216401	0.591789005	-0.531679748	0.414780018	0.713502022	-0.4736643
SNORA10	1.179534519	1.317619918	1.306338402	-0.756511723	-0.165555318	-0.297756269	-1.474415387	-1.378731801	-0.763785193	-0.579175678	-0.453303047	-1.081471011	1.3976729	0.997414094	1.362215598	-0.51661282	-0.17671466	0.083237475
PGR	1.381545604	1.410555057	2.146877286	-0.35327489	-0.635087582	-0.232002127	-0.806732477	-1.045650636	-0.045029809	-1.34417471	-1.62419339	-0.707542266	0.759037228	0.186629535	0.708797268	0.197027635	0.18433419	-0.181115916
SNORD27	0.790741452	0.233448001	2.137385356	-0.804506149	-0.441097299	0.007695065	-0.727567403	-0.831936887	-0.380678861	-0.929935255	-1.547547681	-0.871670774	1.277087307	0.667870234	1.741921255	0.025066085	-0.592780519	0.246506072
UNG	1.880478103	1.891786536	2.188994053	-0.395720454	-0.643851796	-0.205082566	-0.630277663	-0.886048149	-1.059677646	-0.863341052	-0.581427296	-0.767102643	0.322044377	0.386151806	0.135674264	-0.337728614	-0.109983681	-0.324887577
BMP4	1.604851755	1.376129805	0.629062893	-0.550661703	0.161551908	-0.865627836	-0.547399758	-1.145163507	-1.862734525	0.331459027	-0.441612528	-1.685751312	0.303899963	0.655763715	-0.17027026	1.031203581	1.099250262	0.07604852
C10orf108	-1.506130675	-1.75820062	-1.882190821	-0.490554345	-0.111969369	-0.661222259	1.109394358	1.28712646	0.629052555	1.379980827	1.098027909	0.496237199	0.033366696	0.039355722	-0.578615134	0.565307874	0.332358953	0.018674669
DNMT3B	1.870294854	1.869908452	2.359637005	-0.420390413	-1.054630828	0.188552508	-0.781307548	-0.441081289	-0.368946601	-0.581359383	-0.361544916	-0.742720351	-0.510482458	0.419664654	0.011266566	-0.418685249	-0.535594359	-0.502580643
ONECUT2	1.350346732	1.76868488	1.937077692	-0.105148938	-0.745742553	-0.447113477	-1.086781687	-1.358668173	-0.716080374	-1.112060865	-1.028742949	-0.613881995	0.731188099	0.470284006	0.707076246	0.071574816	-0.053376231	0.231364771
FBXO45	1.39464319	1.773015979	2.020690011	-0.428187795	-0.31423999	-0.569064552	-1.100250222	-1.333106363	-0.904810193	-1.245912838	-0.758802298	-0.458555559	0.606029105	0.343599737	0.628541168	-0.106281094	0.022193457	0.430498258
NECAB1	0.961614907	1.53118325	2.185101679	-0.177136032	-0.985947711	-0.168959526	-0.369904687	-1.493743158	-1.277173684	-1.334771395	-0.602676084	-0.639564827	0.684436098	-0.092385219	0.377339599	0.351174002	0.331399558	0.720013228
FTSJ2	1.457455718	1.730398502	1.594429229	-0.283505699	-0.612173012	-0.438893069	-1.545303572	-1.387043135	-1.511271834	-0.890041613	-0.235009145	-0.090151123	0.871043949	0.477941108	0.433415368	0.093235716	0.17994216	0.155530452
SFR1	1.42394158	1.633616531	2.225181626	0.060632347	-1.149164079	-0.250655987	-0.734161601	-1.216288466	-0.554626287	-1.747683064	-0.310883204	-0.19218816	0.486117299	0.249830163	-0.259754662	-0.054583984	0.248911345	0.141758604
BRD3	1.73144648	1.259718754	0.985047668	-0.767111618	-0.188225032	-0.40883654	-2.211795933	-1.617655237	-1.226541021	-0.200848811	0.068015222	0.203927616	0.20363352	0.913662587	0.213710297	-0.077123263	0.567309094	0.551666217
C1orf96	1.720980841	1.899370925	2.070786837	-0.208491959	-0.698467524	-0.4635394	-0.440535018	-0.807634165	-0.855366349	-1.031323691	-0.94389027	-1.102457265	0.473953815	0.380477618	0.412454574	-0.140354234	-0.296865183	0.030900448
PSORS1C1	-1.554855266	-1.802530705	-1.914967171	-0.52534542	-0.854064488	0.001940635	0.883394631	1.294919384	1.448852662	0.333056251	0.608268301	0.75442413	-0.046417612	-0.230760133	0.59427452	0.302165335	-0.036107439	0.743752385
ARHGEF19	1.678266229	1.673615898	1.022413924	-0.223081951	-1.218194466	0.054267173	-1.358074596	-1.467300302	-1.161448781	-0.36843651	0.080121223	-0.959935554	1.009930037	0.685513773	0.441173678	0.374566875	0.383540139	-0.64693679
DZIP1L	1.614896769	1.753754208	1.572349993	-0.445096496	-0.585128431	-0.358115791	-1.613226887	-1.333310281	-1.607636738	-0.243198058	-0.119051536	-0.550727144	0.108201872	0.629652042	0.175867022	0.378153818	0.481867064	0.140748573
CNKSR3	1.638017291	1.553663246	1.064749537	-0.070431684	-0.393112333	-0.930417351	-0.393638679	-1.045072801	-1.581824145	-0.06645353	-0.882633274	-1.755182502	0.608651662	0.770052598	0.607332712	0.345198329	0.784326758	-0.253225832
ING2	1.53114766	1.88450874	1.846926219	-0.726157606	-0.200166615	-0.490746859	-0.965901889	-0.627186247	-0.841484466	-1.005614972	-1.106822849	-1.165614384	0.579399197	0.879028384	0.371087366	-0.025560294	0.089565675	-0.026407059
CPNE7	-1.652061998	-1.982413317	-1.548845506	-0.798890765	-0.534804063	-0.092704816	-0.125497245	0.781187209	1.2678381	0.242665101	0.978070748	1.223603953	-0.612825666	0.376766261	0.715800464	0.429555717	0.38291481	0.949641011
CDHR1	-1.760516626	-1.546318918	-1.622688161	-0.575859857	-0.204215143	-0.646760839	0.01977887	0.951918995	1.008594229	-0.104697258	1.164311025	1.166169888	-0.992926854	0.098966092	0.509013386	0.6940023	0.882448611	0.95878026
ARID2	1.346212319	1.726829736	1.907206923	-0.328658157	-0.50772151	-0.605840657	-1.514541393	-1.444146856	-1.068139749	-0.958314739	-0.479641099	-0.217799386	0.113592161	0.354401134	0.858479668	0.226386132	0.20224679	0.389448681
C12orf65	1.247089573	1.221542529	1.411752198	-0.496507307	-0.490177816	-0.462361637	-1.960967798	-1.722459239	-1.490276925	0.226663023	0.269939424	0.543703575	-0.127208454	-0.152511867	-0.264267067	0.652878285	0.822262744	0.77090676
GREM1	0.476356454	0.136756428	0.865137608	-0.378937024	-0.876486799	-0.194672277	1.144025761	0.326333721	0.346614987	-1.316703168	-1.592590997	-1.203713834	1.914462482	1.127975882	1.200002305	-0.495667161	-0.94564688	-0.533247488
FKBPL	1.320137358	1.63425761	1.49474612	-0.608593208	-0.531938292	-0.31687628	-1.841414115	-1.65516025	-1.586821059	-0.138886115	0.217035758	0.033524722	0.079855554	0.089209324	0.264429436	0.516347765	0.491992699	0.538152975
ZNF551	1.317473681	1.365987581	1.59977698	-0.751977695	-0.178044543	-0.528961676	-1.43665212	-0.959570436	-1.11636211	-0.998658004	-0.809535038	-0.677018381	1.09164467	0.995964804	1.171519639	-0.132155846	0.1739733	-0.127404807
BAZ1A	1.312807247	1.415959862	1.801409115	-0.333998032	-0.704307466	-0.427468822	-0.72688048	-0.789083896	-0.119120977	-1.77950362	-1.220827576	-0.843159978	0.905797373	0.608256038	1.155424813	-0.271086882	-0.220091901	0.235875181
CISH	1.404525425	1.44661957	1.463434945	-0.404560821	-0.018854947	-1.04797782	-0.825352605	-0.764071449	-1.0337347	-0.963371833	-1.145415639	-0.623385928	0.746378214	1.356714231	1.353174981	-0.146985343	-0.409285461	-0.387850823
LRRC8C	0.886528326	1.134294621	1.524335973	-0.613559797	-0.813035346	-0.061996013	0.319500293	-0.102896512	0.65108328	-2.228663228	-1.415513657	-1.086641455	0.789895164	0.388564921	1.296200375	-0.494451438	-0.36959517	0.195949662
BCL7A	0.994353872	1.365773699	1.442998519	-0.730605318	-0.718909892	-0.042285227	-1.84782919	-1.123053154	-0.436841429	-0.891052636	-0.775911955	-0.121637158	0.207460519	1.342799877	1.545839091	-0.631033131	0.286674624	0.13325889
P2RY1	1.311709807	1.452252978	1.709160737	-0.700833692	-0.319392516	-0.484559706	-0.649278433	-1.006679639	-0.999420968	-0.894001341	-0.723856799	-0.633906152	1.250785859	0.690373564	1.553598647	-0.536297508	-0.517082796	-0.502572043
NFATC4	1.131514171	0.965422015	0.528058488	-0.395852735	-0.572919371	-0.553299955	-1.765755632	-1.314606658	-1.197151455	0.918525336	1.19099244	0.706857015	-1.05198134	-0.214957907	-1.033248601	0.999419742	1.031024766	0.627959682
SIX1	1.379054837	1.363717008	0.9332359	-0.237915224	-0.293934478	-0.991678846	-1.008889519	-1.188175362	-1.351493928	-1.313122268	-0.888835507	-0.412946504	1.141450543	1.232030496	1.175527051	0.032160373	0.169901941	0.259913487
NR2F1	2.246939765	1.5690004	0.770822513	-0.633684327	-0.159213693	-0.733090776	-1.003302265	-1.286066035	-1.260765803	-0.192873765	-0.577747367	-1.080499555	0.86285007	0.968278689	-0.083620865	-0.154154092	0.647874177	0.09925293
MEPCE	1.733925235	1.462448018	1.382014906	-0.517933636	-0.721247649	-0.2926025	-1.005480383	-1.211271659	-1.049885368	-0.063083833	-0.548389551	-1.219065493	0.852538475	1.219281405	0.991916036	-0.339533208	-0.054047537	-0.619583258
HUNK	1.672307144	1.914970467	1.790334669	-0.591812378	-0.343115858	-0.602606549	-0.980835762	-0.677679672	-1.497398098	-0.781154337	-0.317372579	-0.390109794	-0.704386863	-0.149957795	-0.176056746	0.203123924	0.975661014	0.656089212
PTBP2	1.382926557	1.27158759	2.004215188	-0.178739424	-1.008197417	-0.354118907	-0.951262555	-1.750240064	-1.222987346	-0.720113918	-0.592495624	-0.254278226	0.364345504	-0.181119755	0.760791434	0.364787302	0.064877241	1.00002242
PGBD1	1.590063033	1.778486197	1.974688424	-0.081980984	-1.040073223	-0.423474981	-0.546564697	-0.900603497	-0.658322924	-1.22295255	-1.047882933	-0.614294222	0.371990725	0.612253191	0.941086714	-0.228746278	-0.408691396	-0.094980598
FAM86HP	-1.754734322	-1.626705936	-1.872848397	-0.683392669	-0.536026532	-0.328861299	0.447188979	0.501595211	0.536787503	0.772871062	0.889068845	1.218535568	-0.146386738	-0.380636915	-0.090738045	1.008404387	0.959227693	1.086651605
HOXC4	1.521406138	0.922755692	1.571576303	-0.973702615	-0.494365538	-0.083532154	-1.44498702	-1.726658096	-1.856419238	0.308505111	-0.023705605	-0.083014188	0.565334964	0.860379023	0.508884139	0.413031008	0.175699045	-0.161186969
BEND7	1.381589178	1.851691561	2.021920128	-0.066125412	-0.844095964	-0.651376852	-1.46153938	-1.089418161	-0.51144645	-0.712804112	-0.307491184	-0.615125024	0.518188748	0.944583853	0.25983609	-0.466202788	-0.567784166	0.315599935
DDX20	1.050540365	1.407717986	1.416116068	-0.583889219	-0.172386621	-0.807105996	-1.562924518	-1.39393157	-1.612407413	-0.937350848	-0.385938366	-0.358697921	0.930716542	0.676137473	0.613203273	0.448211536	0.501670426	0.770318802
ITPRIP	1.702020109	1.328593096	1.424158436	-0.770184434	-0.576781428	-0.226736364	-0.630209267	-1.82849662	-0.936429309	-0.706793068	-0.940400316	-0.574263029	1.364180084	0.839383959	0.600771951	0.195601479	-0.160689381	-0.103725896
C12orf35	1.436712178	1.411935936	1.743186831	-0.389143836	-0.697470163	-0.496037454	-0.928699312	-1.257180985	-0.60345114	-1.367049142	-1.035533472	-0.05535597	0.762081186	0.486992981	1.386136407	-0.316816248	-0.501340316	0.421032518
C6orf174	1.246816713	1.376732566	1.303541656	-0.925515874	-0.300256855	-0.364587833	-1.557151061	-0.775286248	-0.505305895	-1.186620959	-0.673837182	-0.502471681	1.223245011	1.465854308	0.893442441	-0.744815766	-0.421092033	0.447308693
ZNF595	1.29592732	1.260948533	1.945728286	-0.7849896	0.176627045	-0.984945724	-0.735182455	-1.178713891	-0.868982034	-1.378197775	-0.90783464	-0.712237288	0.653097489	0.5806374	1.182863571	-0.016746883	-0.02555215	0.497552795
C2orf69	1.48157928	1.682413294	1.960893911	-0.296491659	-0.648382767	-0.655020689	-0.671536959	-1.100383443	-0.919851077	-1.04882666	-0.900683195	-1.127458314	0.820407587	0.417207292	0.782122686	0.035206523	-0.014393375	0.203197564
TBX18	1.670913772	1.446579075	1.677397336	-0.393082024	-0.823284044	-0.397122099	-1.063632395	-1.349192082	-0.932791952	-1.402024513	-0.66552763	-0.649462771	0.586931607	0.442172468	0.799249209	0.364219501	0.108681947	0.579974596
GLUL	1.539755363	1.480449944	1.757506274	-0.216711183	-1.145880307	-0.251329955	-0.688897899	-1.43071805	-0.937912822	-1.18784302	-0.802746407	-0.552793068	0.778378001	0.761067103	0.985544463	-0.007109662	-0.082499	0.001740226
FOXA2	1.663704438	1.54235922	1.316495517	-0.76100685	-0.327879272	-0.539610351	-1.12722547	-1.106128355	-0.331630982	-1.63218765	-0.49684449	-0.307083474	0.883319091	0.98019029	0.984372493	-0.900075235	0.073115587	0.086115493
TFAP4	1.126928173	1.2227761	1.062196169	-1.094186548	-0.166623116	-0.369912876	-1.53962641	-0.961564478	-0.45983249	-1.140853562	-0.177578493	-1.121650971	0.799616906	1.800141121	1.082785492	-0.649832295	0.298635194	0.288582082
GPANK1	1.081111757	1.434010838	1.129612801	-0.445251301	-1.021809977	-0.16925187	-1.86329343	-2.025358464	-1.371910909	-0.12844467	0.665112277	0.349902117	-0.006615887	0.559056811	0.36415358	0.475333648	0.637293444	0.336349236
PAX6	1.416460539	1.50105665	1.877923569	-0.304874936	-1.182117971	-0.15124185	-1.066897676	-1.33476759	-0.45552263	-1.224025081	-0.745386831	-0.989982799	0.575061012	0.158550455	0.742882379	0.256569168	0.201621805	0.724691785
QSER1	1.36749356	1.652055368	1.839381681	-0.337255386	-0.658611798	-0.644612388	-1.033931107	-1.34496594	-0.883468735	-1.454489049	-0.701122898	-0.161760528	0.458385385	0.188677606	0.990104946	0.036538151	-0.042750755	0.730331885
GATA6	1.579153065	0.874796471	0.98057708	-0.500691482	-0.458733811	-0.688305479	-0.346215134	-0.639772569	-0.625148784	-1.128880205	-1.475810112	-0.99802424	1.450333954	1.763591832	0.937018258	-0.579947527	-0.209324844	0.065383527
C5orf25	1.82715395	1.52857415	1.825003082	-0.264304787	-0.940209833	-0.446806347	-1.197682642	-1.279358993	-0.872591372	-0.598683649	-1.00081884	-0.685534306	0.69584694	0.419584986	0.693230357	0.026670724	0.123898698	0.14602788
P2RX7	1.229437727	1.475558985	1.572013124	-0.067003221	-1.07742516	-0.522775216	-0.658696182	-1.630314006	-0.795259082	-0.078805886	0.143006666	1.066027196	-0.735432835	-1.482338027	-0.369106878	0.370652738	0.402930637	1.15752942
KBTBD2	1.289987653	1.65505524	2.134474223	-0.246885236	-0.991726354	-0.433597555	-1.168667645	-1.406522366	-0.874175739	-0.913655719	-0.712472261	-0.20159917	0.439427151	0.1710508	0.705802169	-0.014020071	-0.182721857	0.750246739
ZFP161	1.422292604	1.540193995	1.727467737	-0.314110716	-0.580202156	-0.782395333	-0.922873503	-1.106431052	-0.887209016	-1.130953527	-1.022254189	-0.74797949	0.885918557	0.739238764	1.179114524	0.1056182	0.157509358	-0.262944758
MSL1	1.120121468	1.287261881	1.480125263	-0.470001133	-0.670600676	-0.546134066	-1.617529993	-1.685958193	-1.346613353	-0.85696845	-0.309562179	0.487642575	0.168387607	0.116585397	0.438686632	0.602607405	0.472395466	1.329554348
HECA	1.024047313	0.976358286	1.573971338	-0.433911681	-0.845601251	-0.430151964	-1.77365689	-1.660693966	-1.135743325	-0.491108282	0.18214606	0.870075314	-0.060626432	-0.390496904	0.211848192	0.481369075	0.256340023	1.645835091
GAS1	1.425121822	0.674752954	2.414244922	-0.504495219	-0.585169837	-0.624296607	-0.166531785	-0.414339468	-0.05401504	-0.024676739	-1.709275584	-1.343149413	0.845515495	0.145184437	1.019041139	0.212298462	-0.440573475	-0.869636061
ZNF678	1.307424173	1.508172752	1.771388077	-0.287950524	-0.59863929	-0.83259227	-1.317529301	-1.355154638	-0.841662003	-1.123302252	-0.664334247	-0.244947542	1.108741843	0.249814082	0.793846785	-0.121899222	-0.20140353	0.850027107
MSH6	1.714058819	1.801225907	1.967763008	-0.439058917	-0.733104655	-0.555370086	-1.035757752	-1.199784046	-1.053335723	-0.87376229	-0.700848352	-0.518446912	0.555269759	0.445052502	0.481838374	-0.014564435	0.007900757	0.15092404
AHR	1.362297091	1.388795894	1.381640702	-0.275159676	-0.822980687	-0.63690337	-0.061655277	-0.952460081	-0.518869715	-1.510985749	-1.437837218	-1.220165463	1.04889136	0.472932572	1.277345482	0.165481393	-0.039744624	0.379377365
CASP2	1.840541881	1.694630154	2.138166029	-0.336465152	-0.965915921	-0.434422828	-0.994034176	-0.996923338	-1.029111225	-0.628929194	-0.703119615	-0.588137819	0.428550783	0.44793847	0.428074623	0.040206952	-0.292514419	-0.048535205
LMCD1	1.85931937	1.943233938	0.819382107	-0.265036041	-0.787395368	-0.685255682	-0.744315856	-1.240341226	-1.635068583	-0.165972144	-0.444037097	-0.706454681	0.108190559	0.08151242	-0.230890808	1.017955172	1.154023294	-0.078849374
RIC8B	1.449485543	1.300622279	1.78046412	-0.013207387	-1.297108727	-0.433097405	-1.123938766	-1.979988965	-1.166125842	-0.242469005	-0.112570383	0.209407952	0.155078724	-0.372062797	-0.062372182	0.499205018	0.480106652	0.928571169
ELF2	1.355703327	1.424401088	1.560892949	-0.434527644	-0.757355177	-0.570373282	-1.346310093	-1.929692824	-1.638770124	-0.270630066	-0.065202351	0.364720711	0.52725586	0.014438248	0.548500398	0.244518256	0.305895332	0.666535391
OTUD4	0.923147287	1.212875396	1.633267319	-0.515545472	-0.763392187	-0.488005037	-1.324880309	-1.646776775	-0.94286275	-1.303411609	-0.724522762	0.112018051	0.925338229	0.417497469	1.211818662	0.262396102	0.151314996	0.859723392
ZFP1	1.200452289	1.625738106	1.45071837	-0.30746816	-0.859292344	-0.60263564	-1.293683076	-1.658530747	-1.35153652	-0.973546753	-0.470944241	-0.071200542	0.572339856	0.456015088	0.8735154	0.163543873	0.414241096	0.832273945
HHEX	0.7086288	1.149923421	1.507528986	-0.896039636	-0.82286672	-0.053094085	-0.529352288	-1.085528814	-1.124027303	-1.488941807	-0.91121885	-1.0196163	1.287136107	0.979534364	1.119928257	0.03230194	0.368713844	0.776990084
PURG	1.138528012	1.639270115	1.314310436	-0.539251422	-0.683478664	-0.550451185	-1.518430431	-1.627529386	-1.006167556	-0.643704749	-0.090105495	-0.140899956	-0.364522964	-0.335936468	0.324976333	0.873630935	0.742304155	1.467458288
CHAMP1	1.50124891	1.408222504	1.825559057	-0.288699803	-0.802594374	-0.691354815	-0.848382341	-1.408404679	-1.069416367	-1.317269174	-0.654843458	-0.061197831	0.886963753	0.307483608	1.134995786	0.082107752	-0.132650396	0.128231869
MIER3	1.052201981	1.225912329	1.513236764	-0.302452894	-0.584523171	-0.90455892	-1.544679954	-2.002075588	-1.295763714	-0.534673455	-0.137401876	0.384480533	0.811081872	0.279923275	0.911301524	0.257625221	0.040844843	0.82952123
H1F0	1.248820399	1.078432936	1.311928174	-0.235190355	-1.091698578	-0.467811611	0.618206024	0.287552705	0.558332469	-1.326980309	-1.368968634	-1.377796287	0.381097873	0.95222234	1.458257257	-0.300728131	-0.756683256	-0.968993016
UBTF	1.390445798	1.181783577	1.329901355	-0.481578103	-0.7325785	-0.585700818	-0.511451038	-0.136171609	-0.288736473	-1.040175359	-1.205796705	-1.142940234	0.771125684	1.725767275	1.427417947	-0.560797132	-0.504118289	-0.636397376
ZNF100	1.360893415	1.449869282	1.664484849	-0.346681989	-0.90482421	-0.548964255	-0.852609563	-0.753529321	-0.982214037	-1.249475378	-1.142028724	-0.625454728	1.355525916	0.747338801	1.001611247	0.112394676	-0.325044199	0.038708218
GTPBP8	1.333739337	1.736537137	1.346085532	-0.475366754	-0.670336318	-0.659160541	0.197191372	-0.637846756	-0.825117209	-0.957431711	-0.725732008	-1.600542521	1.357481858	0.875885068	0.920793222	-0.332529271	-0.130876462	-0.752773973
RGS4	0.349351795	0.428205568	0.655258187	-0.734390664	-0.864340685	-0.226292372	0.884250603	-0.183227465	0.24229134	-1.049102847	-1.390275732	-0.923301998	2.349033137	1.365742159	1.144101056	-0.844021267	-0.741230897	-0.462049917
RTP4	1.694000154	1.161462811	1.16884261	-0.140169325	-0.774773238	-0.910279005	-0.227469451	-0.602723827	-0.882531742	1.316062845	-1.101186306	-1.019480743	0.160379733	1.332261729	0.88451118	-1.340995861	-0.632652669	-0.085258894
KLF11	1.062403389	0.974392794	1.460903465	-0.518126677	-0.889932761	-0.418453004	-1.502328079	-0.921477291	-0.820948683	-0.826666872	0.412900855	1.252652048	-1.357353924	-0.755828795	0.077243554	0.709068006	0.642457814	1.419094159
PLAGL2	1.016951221	1.055962732	1.228004499	-0.637655911	-0.751288363	-0.449746363	-2.077514633	-1.950301088	-1.318406628	-0.100513839	0.191321807	0.550471812	0.271686597	0.33218389	0.74852182	0.526098851	0.611381888	0.75284171
EEF1E1	1.011689535	1.19763664	1.900552276	-0.543642456	-0.723104933	-0.58210251	0.418144727	-0.464283608	-0.75780416	-0.964266394	-1.407267155	-1.212694402	1.562350888	0.873775187	0.619638724	-0.56275649	-0.660044893	0.294179025
DPEP1	-1.451627197	-1.33019546	-1.754996276	-1.243686498	0.024900815	-0.631839316	-0.283030918	0.76572065	1.039057666	1.352237303	1.281002128	1.286870468	-0.54831989	0.57598762	0.037518671	-0.174948513	0.571347735	0.484001009
SOBP	2.041068288	1.698569786	0.628900753	-0.463525361	-0.529842745	-0.867795844	-1.51266168	-1.456017847	-0.697435861	-0.275084276	-0.178486092	-0.273691717	-0.463932297	-0.358171689	-0.059900879	0.547280475	1.350469509	0.870257478
FRAT2	1.238961239	1.220766518	1.271967065	-0.65124367	-0.847130249	-0.366866546	-1.843685401	-1.518088257	-1.235014997	-0.186862982	-0.600683429	-0.431783584	0.827039396	0.850609276	1.208125967	0.30060788	0.280407631	0.482874143
BRIX1	1.122159483	1.500905277	1.638943544	-0.605266271	-0.514317909	-0.748894273	-0.685230555	-1.082998061	-1.239113375	-1.575552162	-0.7419351	-0.771563811	1.111571998	0.737800748	0.76029448	0.1878159	0.429230507	0.47614958
PLEKHH3	1.484146488	0.732754485	0.202721301	-1.252275291	-0.362717181	-0.266285074	-1.752943842	-1.485246731	-1.447762629	0.668223253	1.130706235	0.666404532	0.001760821	1.031702159	-0.807772648	-0.037852022	0.560526921	0.933909223
KIF21B	1.700868479	1.570298445	1.75988275	-0.790460424	-0.666481626	-0.442834852	-0.69540853	-0.423855987	-0.194482299	-1.410268458	-1.117091689	-0.522382451	0.574921346	1.058675534	0.925613138	-0.778815772	-0.314694375	-0.233483228
TRPV2	-1.613086518	-1.530988139	-1.70725933	-0.760767112	-0.906467986	-0.235088365	1.384858911	1.117438865	1.40014833	1.0806009	0.195934848	0.162438237	-0.110754414	0.285270132	0.443406768	0.988583782	0.04026655	-0.234535458
SERTAD4	1.375197007	1.357094502	1.600433232	-0.579067907	-0.707903153	-0.616339944	-0.959288208	-0.64884519	-1.019065997	-1.302453355	-1.136617318	-1.209249601	0.368858486	0.50990908	0.542645007	0.747311837	0.79797719	0.879404332
MBD4	1.438508039	1.7191557	1.872114683	-0.479138821	-0.741808558	-0.692635583	-1.319092321	-1.540997477	-1.336080728	-0.639874146	-0.343642736	-0.044836142	0.370933257	0.289448749	0.203146093	0.389333035	0.401990185	0.45347677
PKD1L2	-1.620128873	-1.838176792	-1.249403452	-1.201671844	-0.59697579	-0.11954002	0.436544661	1.063762899	0.710686307	1.137883588	0.643963071	0.921279996	-0.751523998	-0.092480665	-0.183449565	1.177862162	0.676178696	0.885189618
CCDC75	1.439540166	1.524622393	1.734308461	-0.472191056	-0.658837854	-0.791937442	-1.064864333	-1.637397872	-1.289222294	-1.119297098	-0.378864426	0.204732915	0.568753381	0.190485148	0.687277337	0.152778808	0.203823527	0.706290239
PCSK2	-1.562896271	-1.728398285	-1.676259187	-0.570086688	-0.359728142	-0.994024699	1.136541862	1.199313979	0.540363991	1.150953146	0.958499404	0.280265261	0.15255636	-0.049639652	-0.201183433	1.199737102	0.668663405	-0.144678155
GJC1	1.421946596	1.444453099	1.760406956	-0.593196323	-0.918371397	-0.416796821	-1.02699517	-1.26629825	-0.95921572	-1.713637915	-0.472769826	0.461725014	0.518126722	0.091252342	0.373135689	0.12148318	0.168323394	1.00642843
IRF2BPL	1.89289237	0.72933417	0.63735386	-0.806670809	-0.454407043	-0.668543221	-1.567887047	-1.868225894	-0.826876528	0.834506841	0.21616558	0.130234703	0.983333232	1.51093273	0.049121103	-0.718836827	-0.109287728	0.036860509
GAB3	1.451632437	0.554410692	1.542362222	-0.12398346	-1.147250688	-0.658804242	-0.93401813	-0.771264748	-0.589158825	-0.819650467	-1.109524351	-0.971420029	1.520120205	0.723989875	1.666759209	0.141327439	-0.368160846	-0.107366292
SLBP	1.667792792	1.740994088	2.09820668	-0.765890128	-0.66170793	-0.505675051	-0.494166645	-0.943204357	-0.583943798	-1.213116583	-1.086616718	-0.70638573	0.560407757	0.420019639	0.613376112	-0.066454776	-0.085593846	0.011958496
ZNF146	1.092878283	1.381306269	1.481275909	-0.423236769	-0.808569121	-0.716374101	-0.699406619	-1.500687488	-1.096928997	-1.389895949	-0.809430512	-0.43727806	1.224194998	0.62618072	1.172004721	0.243492903	0.114728519	0.545745296
BUD13	1.526385734	1.48984773	1.83651492	-0.53323022	-1.028239103	-0.388057113	-1.34733465	-1.742007086	-1.135235596	-0.681839878	-0.279143539	0.103363364	0.381585124	0.447489415	0.553920745	0.139866645	0.382175088	0.273938423
NR2C2AP	1.703605179	1.956769616	1.895296128	-0.651906104	-0.916776999	-0.382363316	-0.584601509	-1.118332622	-0.832090273	-0.833569428	-0.7688849	-0.507825569	0.553718856	0.694635072	0.635216136	-0.348299139	-0.244376101	-0.250215026
MIR570	2.004614696	1.141266395	1.377266859	-0.549922836	-1.008706407	-0.402791757	-1.358579226	-0.788957662	-1.070575488	-0.337381679	0.09833378	0.753792186	-1.125272595	-0.474339286	-0.316690734	-0.126362551	1.070867917	1.113438387
C3orf38	1.061117082	1.224471011	1.219871469	-0.471581543	-0.832348952	-0.661773697	-1.263353729	-1.920026793	-1.503436465	-0.599556592	-0.331089061	-0.08551649	1.155273069	0.774274478	1.052217107	0.389351889	0.334575328	0.457531889
HOXA3	2.285087581	1.434893354	1.725666274	-0.832528657	-0.618483695	-0.515048129	-1.507455804	-1.241970819	-0.758318481	0.039881363	0.270425979	-0.029510955	-0.075241082	0.782011576	-0.162354909	-0.163803847	-0.495763474	-0.137486275
LHX6	0.133936633	0.947022176	1.313501071	-1.397031716	-0.532325777	-0.044754841	-0.141629761	0.36744963	1.134582705	-0.924752844	-0.636616983	-1.279331907	0.717583276	1.472887037	1.422636859	-1.565353127	-0.755562688	-0.232239744
ZNF430	1.446541482	1.498024735	1.642479676	-0.752703465	-0.502707397	-0.719280501	-1.217722804	-1.303558618	-1.403320282	-0.850490233	-0.879716291	0.218729215	0.949468892	0.637340333	0.573593556	0.167987689	-0.021552892	0.516886904
ZNF211	1.075778963	0.971053127	0.992913401	-0.253736358	-0.687006143	-1.03776777	-2.031821018	-1.783719117	-1.319940636	0.388276208	0.109281422	0.651904023	-0.114202045	0.11102562	0.181239611	0.988640194	0.679498532	1.078581985
UPF3B	1.035311137	1.475244516	1.827112817	-0.577234275	-0.824740814	-0.584601972	-1.539219568	-1.654683415	-1.489370296	-0.082925748	0.083370792	0.469982676	-0.030211548	-0.169039385	0.065216238	0.604992255	0.43921039	0.951586198
RASSF1	1.329488404	1.190456881	1.05537907	-0.729897337	-0.753714131	-0.503226972	-1.665617124	-1.794629749	-1.612021914	0.930800622	0.492831321	0.823265747	-0.094696155	0.125833219	-0.342723759	0.390729213	0.607430373	0.550312291
APPL1	1.205101873	1.404574042	1.736547176	-0.4788338	-0.902486212	-0.607640739	-0.91362629	-1.562357939	-1.323504617	-1.273263496	-0.5435176	-0.206081393	0.420770897	0.323852615	0.629125866	0.656032773	0.613408134	0.82189871
MTERFD1	1.259055671	1.550416329	1.759747524	-0.467284156	-0.812124505	-0.711378049	-0.627862997	-1.053824184	-0.81162335	-1.487701128	-1.200161514	-0.581999049	0.832342062	0.692440184	0.974158951	0.092200926	0.111690591	0.481906691
DNAJC27	0.602373335	0.697148076	0.87621304	-0.521536064	-0.813278444	-0.66316192	-1.55176761	-1.945107322	-1.35164482	0.751641079	0.313568708	0.980537116	-0.326504966	-0.557411185	0.121555896	1.14669262	0.886094424	1.354588035
C10orf10	1.655800555	1.034563879	1.18293692	-0.658296691	-0.811016152	-0.530141615	-0.614422036	-1.601382429	-1.316316641	0.513756372	-0.662346996	-0.908410459	1.075972653	1.522478354	0.688398812	-0.36427808	0.131178632	-0.338475076
SMAGP	0.591615433	0.864189181	1.286994172	-0.936646231	-0.959264422	-0.104944039	0.552546177	0.031428886	0.2361995	-0.873851422	-1.113511084	-1.508525846	1.548695523	1.595324041	1.041038293	-0.97067925	-0.578771054	-0.701837859
C16orf53	1.981264715	1.743986319	1.325335761	-0.903158528	-0.684425364	-0.423543229	-1.495450015	-1.114232182	-1.032270208	-0.085404423	0.075872902	-0.591396617	0.361053377	1.253194035	0.202246887	-0.213476943	-0.059035097	-0.340561389
CHD7	1.125562319	1.237341349	1.443814901	-0.776116781	-0.726166736	-0.515049211	-1.32779365	-1.027993731	-0.847928285	-1.005172071	-1.095531053	-0.898411262	0.918821161	0.903570133	1.430342239	0.401262417	0.308628161	0.4508201
FMNL3	1.092591704	1.336546406	1.800055316	-0.674430844	-1.184746096	-0.160513308	-0.664591012	-0.842217005	0.061640747	-1.610170962	-1.084425022	0.046409952	0.825193334	0.915971544	1.229392031	-0.724720665	-0.597982942	0.235996823
SLC25A28	1.477427144	1.515508279	1.824127142	-0.791876556	-0.831983056	-0.400498088	-0.665554868	-1.780169194	-1.273687405	-0.440817442	-0.361222726	-0.609776109	0.95549844	0.667723599	0.578899444	-0.183105805	0.204138441	0.115368759
CCDC88C	1.323277665	1.062276608	1.42250402	-1.182369734	-0.395726258	-0.459423676	-1.705829223	-0.855456044	-0.592503855	-0.765048294	-0.815781508	-0.823338301	0.801809369	1.56852139	1.129394198	0.06034331	0.143184276	0.084166059
ZNF670	1.202448558	1.528297006	1.43275576	-0.555063945	-0.910441773	-0.577217655	-0.880393674	-1.339077647	-1.031304564	-1.343224682	-0.799016767	-0.228569421	1.056682328	0.899320633	1.228588339	0.073544382	-0.101242064	0.343915187
IRX3	1.879000495	1.192402794	1.661055706	-1.125809363	-0.276954175	-0.643039216	-0.761396957	-0.969164882	-0.887085281	-1.132858994	-0.502780267	-0.558777959	1.257809369	1.162561882	0.133966995	-0.600416101	0.24334292	-0.071856967
IFIT1	1.48519803	1.83563595	1.110511806	-0.341712468	-0.566474655	-1.144792609	0.207463816	-0.355685831	-1.259435345	-0.243879836	-0.781119568	-2.021007142	0.338261788	0.697971091	0.789527168	0.378231118	0.463420473	-0.592113786
ARHGAP20	0.920234686	1.197789133	0.937373066	-0.492987577	-0.651588787	-0.913135033	0.707090825	-0.18264695	-0.855730863	-0.634608119	-0.863260115	-2.317362553	1.091895539	1.260602398	1.089832312	-0.015060239	0.383549769	-0.661987493
SHOX2	1.538244287	1.371585916	1.634881786	-0.813822204	-0.650088624	-0.594870501	-1.547424586	-1.457862648	-0.909416533	-1.076631655	-0.6442915	0.201906574	0.322030514	0.34206032	0.682668558	0.456237407	0.318611205	0.826181684
CLDN23	1.365451821	1.794038767	0.690718131	-0.740894207	-0.44341592	-0.883452548	-1.573217401	-0.869559727	-0.956872744	-0.212713974	-0.625569879	-0.523932432	1.016593276	1.987095975	0.195869927	0.030260133	-0.084218909	-0.166180289
ZNF304	0.743682619	0.7846477	0.710558093	-0.765783761	-0.43601769	-0.867071457	-2.191098173	-1.628838389	-1.487237216	0.12012608	-0.00782392	0.442312069	0.516849284	0.732496775	1.290585734	0.545365962	0.617480005	0.879766286
RNF38	1.5317533	1.158890674	1.597724972	-0.518335085	-0.542407063	-1.011463545	-1.32521868	-1.859483551	-0.937943915	-0.627049111	-0.514782297	-0.265897019	0.625318698	-0.024640498	0.92222837	0.665616655	0.438826398	0.686861695
ZFAND4	1.560409777	1.763547928	1.960771597	-0.283042211	-1.126610838	-0.663867645	-0.827976768	-1.122683303	-1.107506372	-0.782347988	-0.441432805	-0.352680498	0.73717225	0.056353747	1.008376445	0.136829533	-0.285436097	-0.229876752
PHLDB2	1.625709274	1.4526653	1.27551239	-0.14895034	-0.946287875	-0.990479778	-0.118212127	-1.230634488	-1.289433928	-0.927263962	-0.985694834	-1.178139364	0.895736426	0.307579336	0.288279984	0.774515309	0.688777158	0.506321519
SNORD47	0.808389626	0.022692216	1.277110797	-0.955847526	-0.627845715	-0.502035307	-1.061442668	-1.376762082	-1.211138922	-0.568799779	-0.80649947	-0.711292657	1.738613406	1.031084319	1.386239182	0.722639009	0.025084143	0.809811427
LOC283050	-1.335232714	-1.589619707	-1.979779971	-0.58057271	-0.824041682	-0.69022777	1.155230349	1.094932747	0.835146521	0.734489841	0.80230209	0.295562631	0.188168684	-0.257950283	-0.243122823	1.463595716	0.607203775	0.323915308
TCHP	1.725551808	1.789142113	1.982690167	-0.813461143	-0.807601635	-0.475030889	-1.009555029	-1.023969106	-0.868393513	-0.657419569	-0.52105655	-0.487234834	0.640672709	0.728392117	0.552306914	-0.569740196	-0.088312306	-0.096981057
BAG4	1.063756402	1.2027384	1.512270573	-0.66153677	-0.796261183	-0.646518378	-1.139267226	-1.364716111	-1.011257233	-1.340251102	-0.792661821	-0.312213499	1.18757264	0.705360019	1.078158317	0.256360254	0.179974068	0.878492652
ZNF443	1.558398253	1.70470645	1.727792789	-0.216366147	-0.903587568	-0.985131935	-0.953388126	-1.302101889	-0.728160426	-0.470094959	-1.189768769	-0.277297242	0.799115346	0.731843288	0.817244361	0.160608347	-0.141636747	-0.332175028
KLHL8	1.238704003	1.498839104	1.670328543	-0.492587202	-0.887888251	-0.725097498	-0.193549149	-0.973686441	-0.521911708	-1.661511515	-0.930038455	-1.095926183	1.09735793	0.641477846	1.064657003	-0.006654119	0.133680841	0.143805249
KCNS3	1.682527161	1.750267008	2.150085329	-0.656267635	-1.167823061	-0.281569641	-0.368951965	-1.056711536	-0.4303335	-0.862014677	-1.219819804	-0.559870637	0.299402444	0.21458873	0.678735639	0.023363026	-0.17038393	-0.025222951
GRPEL2	0.753460856	0.881989974	1.164092153	-0.63915532	-0.821006588	-0.648758727	-1.651075066	-1.843021167	-1.473718918	-0.61402593	0.277620772	1.014683649	0.527036944	0.163789951	0.566661454	0.413661303	0.538113018	1.389651642
FAM105B	1.653869284	1.597422001	1.853163734	-0.357539588	-0.99795248	-0.756081924	-1.436267827	-1.473178353	-0.879962909	-0.666688264	-0.425514124	-0.015990447	0.461768347	0.134369048	0.651445449	0.155765139	-0.018086568	0.519459482
METTL18	0.866757509	1.221911541	1.373868156	-0.431574865	-0.650530683	-1.031503212	-1.195124916	-1.560679982	-1.640739484	-0.37413595	-0.149256928	-0.790004678	1.060054433	0.905820204	1.187946857	0.379673631	0.342062391	0.485455976
MPP6	0.939618592	1.239292585	1.406297933	-0.783980369	-0.418925066	-0.911535072	-0.633205816	-0.890174716	-0.904182437	-1.223023466	-1.001040194	-1.259419461	1.213419833	1.173134786	1.323249214	-0.004269524	0.462508704	0.272234473
FSD1L	1.005182213	1.522694778	1.571883677	-0.692909633	-1.030441729	-0.399673494	-0.682834694	-1.668979655	-0.94548666	-1.032770151	-1.192812815	0.317005858	0.729660848	-0.138340154	1.043547102	0.707620701	0.105266604	0.781387202
ARHGAP32	1.31840054	1.74488281	1.811009042	-0.761965202	-1.015718981	-0.389134307	-1.301716644	-1.580319662	-0.650969635	-0.577037853	-0.547557219	0.024015482	-0.402100664	0.220419426	1.051693926	0.216234724	0.096691275	0.743172943
AKAP5	1.318351454	1.948044993	2.010346604	-0.748267464	-0.88637818	-0.53591547	-1.118211139	-0.726792284	-1.488305846	-0.588423021	-0.618117775	-0.2922071	0.357073518	-0.224644894	0.136514921	0.50411098	0.677361154	0.275459545
CCDC66	1.178208871	1.590451567	1.661776664	-0.620201732	-0.761426104	-0.806302485	-1.27925087	-1.621993092	-1.413381651	-0.470413607	-0.400399915	-0.008410152	0.419059515	-0.074127467	0.476938757	0.515840697	0.60309994	1.010531066
PRR3	1.518890324	1.726849666	1.799728566	-0.626578684	-0.867511691	-0.696410584	-1.100369027	-1.114947558	-1.317841006	-0.592021316	-0.880389248	-0.343071961	0.849643105	0.360810058	0.64842619	0.216598674	0.186910692	0.231283799
GAB1	1.416556122	1.564777996	2.541198543	-0.423789848	-1.118984836	-0.650961556	-0.879267037	-1.034376762	-0.472163636	-0.524241482	-0.059133048	-0.115601819	-0.841778879	-0.79016397	0.391541789	0.46166157	0.141575514	0.393151338
RNF122	1.636476009	1.823454927	1.052143336	-0.76768199	-0.744740242	-0.683788589	-1.411273846	-1.545673509	-1.011310209	-0.629118292	-0.194849602	-0.453014042	0.517954781	0.779722898	1.078883717	0.024592718	0.430749116	0.097472819
ZNF93	1.740507244	1.729030243	1.725688638	-0.851473124	-0.834174854	-0.513631786	-0.93971488	-1.155687824	-0.930786297	-0.692472547	-0.876681016	-0.342923841	1.048643573	0.767627715	0.281046385	0.044026296	-0.297063819	0.098039896
DAXX	1.248008005	1.375233561	1.346537171	-0.883517571	-0.706438756	-0.619866903	-1.460885964	-1.943814435	-1.400780069	-0.403510289	0.174655796	0.295779657	0.041323904	0.298706561	0.451972988	0.625510715	0.69813022	0.862955412
C1orf106	0.930588866	0.735866487	0.383655057	-0.826962673	-0.748893828	-0.656730154	1.260311703	1.021992931	0.754756672	-0.905582324	-1.06046974	-1.460723586	1.183832517	1.445728726	0.6510838	-1.109095016	-0.621017725	-0.978341712
SLITRK6	2.037974814	1.526556081	0.558073274	0.238702237	-1.33806907	-1.147663327	0.672436266	0.039835881	0.01677073	-1.300784117	-0.974779291	-0.928612658	0.538383365	0.931847323	0.87624134	-0.281539749	-0.695351529	-0.770021569
SNORD79	0.631929345	0.349789319	0.757655849	-0.661253551	-1.322348557	-0.268081245	-0.77475228	-1.602867011	-0.998251168	-0.546568694	-0.968410525	-0.583171463	1.607733231	1.424594751	1.579008683	0.504269611	0.149832556	0.720891147
ATXN7L2	1.044374921	0.705962273	0.999029366	-0.727044343	-1.407889706	-0.134117356	-0.983365161	-0.590602258	-0.186239327	-0.662289401	-0.434572309	-0.690880404	0.97506668	1.838137147	1.960420901	-0.982100504	-0.240451291	-0.483439231
ZNF230	1.041864818	1.171716174	1.361610034	-0.700466458	-0.849659952	-0.730081277	-1.752474628	-1.98040812	-1.113213665	-0.353017782	-0.036446624	0.473883025	0.463209329	0.216509562	0.844734399	0.386491523	0.66717234	0.8885773
PALB2	0.765352008	0.994188138	1.519017343	-0.891418053	-0.538968721	-0.854656088	-1.721893542	-1.992268178	-1.109233985	-0.413903389	0.088606642	0.341987135	0.42821035	0.387908552	0.934491728	0.464461123	0.532168366	1.065950569
FOS	2.318470231	1.769523474	1.589841112	-0.693224832	-0.351975513	-1.239935691	-0.189081347	-0.931405117	-0.470235397	0.685866242	-0.729797377	-0.683937135	0.391448178	0.115470679	0.176017844	-0.574675782	-0.559358166	-0.623011405
ZNF799	1.910894063	1.147110979	1.45147442	-0.714921329	-0.483392103	-1.092987724	-1.291205065	-1.38676614	-1.496432423	-0.440748246	-0.187364418	-0.289730615	0.395639665	0.753432449	0.36311577	0.608455536	-0.031578621	0.785003802
KATNA1	1.56676025	1.621072061	1.701069955	-0.708227295	-1.130923945	-0.452696388	-0.647403025	-1.589214753	-1.66277884	-0.113521437	-0.356402066	-0.263903123	0.751909041	0.632235865	0.343001636	0.077993741	0.073039787	0.157988536
FOXG1	1.271508099	1.147276693	1.18116313	-0.97614	-0.753747036	-0.582091539	-0.666126386	-0.81292663	-0.508548291	-0.811566463	-0.73202444	-0.994315863	1.518939521	1.324204129	1.515742005	-0.650756474	-0.667339108	0.196748651
IKZF2	0.54979142	0.85417178	0.736337898	-0.599739058	-0.788622564	-0.930366793	-0.890069449	-1.385710798	-1.709160788	0.344491071	0.217553821	0.54517934	-0.089620972	-0.79656931	-0.441718622	1.625006984	1.065378509	1.693667531
B3GNT5	1.18207088	1.362535488	1.643485127	-0.781729018	-0.900503609	-0.637351362	-1.258008643	-1.370572029	-0.740596054	-1.478110175	-0.5437151	0.114584052	0.243455371	0.109251943	0.739537604	0.385710046	0.759334346	1.170621133
SLC25A19	1.337586815	1.692769546	1.457029328	-1.04331233	-0.748772687	-0.52993398	-0.784503585	-1.22276726	-1.210517214	-0.503571914	-0.211020884	-1.11989096	0.15052824	1.271211235	0.491184444	0.774348985	0.676356455	-0.476724235
TMEM170A	0.982673525	1.351720016	0.818168792	-0.833766895	-0.928975036	-0.559984411	-0.791975372	-2.012634509	-1.809651172	-0.696100646	0.146295798	0.65481035	0.603876649	0.433895351	1.080522704	0.404236612	0.242659928	0.914228316
FASTKD3	0.591985316	0.960501325	1.124776175	-0.698607769	-0.819160533	-0.80934663	-1.416315359	-1.622014446	-1.118922019	-0.701824166	-0.660924892	-0.019089287	1.48139465	1.193343337	1.274140786	0.293385376	0.310654293	0.636023844
FAM110C	0.488604832	0.994737332	1.496838304	-0.780242311	-0.863609197	-0.683427471	-1.042880834	-1.696494846	-1.417602227	-0.120964055	0.633337239	0.73828261	-0.357546897	-0.387150728	-0.079015616	0.228384283	0.988685804	1.860063776
MEX3B	1.544502115	0.932558088	0.786740144	-1.040414663	-0.718500682	-0.5706701	-1.552111029	-1.534217557	-0.505010481	0.678115778	0.588120065	1.065073172	1.074955915	0.815518199	0.517275091	-1.192937187	-0.855030382	-0.033966487
ZBTB2	0.903129825	1.244978723	1.579628304	-0.65314822	-1.045029882	-0.640841116	-1.040488166	-0.845577371	-0.610508437	-1.726144312	-0.972490661	-0.094654678	0.810522814	0.758706624	1.481324395	0.018113112	0.009153055	0.82332599
ZNF845	1.118683859	0.952933467	0.743354571	-0.535580698	-0.933591692	-0.880852681	-1.430293519	-1.719120199	-1.384407628	-0.580347197	-0.360437867	0.39496686	1.162182429	0.832501989	1.509518747	0.46754083	0.14054505	0.502403678
S100PBP	1.411663025	1.311604498	1.315807566	-0.685198177	-0.917060077	-0.754890722	-1.622060322	-1.607984878	-1.352097899	-0.330721879	-0.091169927	0.358492228	0.069467369	-0.01371337	0.338568265	0.818164225	0.699691113	1.051438962
C17orf85	1.312498352	1.622602269	1.785289979	-0.628148706	-0.921892625	-0.808530657	-1.278987323	-1.444344529	-0.894321078	-0.494999838	-0.856042126	-0.300172017	0.417209818	0.35817538	1.130584162	0.212762304	0.266054079	0.522262557
ARHGEF40	1.838506848	1.879037934	1.260192102	-0.874459249	-1.050783665	-0.437536716	-1.032611602	-0.744308799	0.026228222	-1.008023331	-0.695043683	-0.555474421	0.365375049	1.400436161	0.547403443	-0.77952055	-0.081967672	-0.057450074
ZNF318	1.171226616	1.448543828	1.677709634	-0.75677896	-0.965693679	-0.643877286	-1.670272614	-1.490052906	-0.846720905	-0.729927326	-0.310643283	0.075532452	-0.100664122	0.15259902	0.959400918	0.672308328	0.448040815	0.909269471
CBR3-AS1	1.150070031	1.641612792	2.409526124	-0.693787782	-1.087620058	-0.585412876	-0.137394505	0.199653587	0.147434002	-1.614513263	-0.736929657	-0.681108692	0.277927414	-0.178509542	-0.234413612	0.934922773	-0.173145664	-0.638311069
ZNF569	0.834857961	1.517223543	1.799408936	-0.707210577	-0.829060567	-0.834140706	-1.57704512	-0.852766917	-0.983000263	0.085001303	-1.056721811	-0.153695505	1.226040051	0.617250604	1.254342925	-0.296274948	0.030373827	-0.074582735
SLC38A2	1.147267959	1.375795511	1.378124543	-0.611782865	-1.033485637	-0.726223002	-1.045347008	-1.82686629	-0.940852268	-1.054891281	0.007968631	0.448663286	0.185232292	-0.420473426	0.293738905	0.618512665	0.800403587	1.404214398
NOP56	0.765438522	0.813983205	0.969016538	-0.757277558	-0.876932784	-0.750985732	-0.011164077	-0.620251816	-0.408645599	-0.986168325	-1.300747216	-1.317145628	1.593240081	1.487994811	1.76523164	-0.027592694	-0.049741191	-0.288252177
ZNF292	0.747823214	0.983011814	1.499611961	-0.766237394	-0.96125297	-0.66354646	-1.564161425	-1.689560654	-1.027687866	-0.817290396	-0.111095191	0.701914232	0.33890352	-0.245783619	1.051265512	0.939145046	0.389105011	1.195835664
SMAD1	1.542163735	1.629158436	1.748110541	-0.494163878	-0.934039248	-0.964050683	-0.887070378	-0.998421496	-0.746792997	-1.477544946	-0.54497696	-0.434234153	0.709053681	0.685255346	0.916776518	0.201176869	0.002309787	0.047289825
RP9	0.859492057	1.459593926	1.469232236	-0.625940054	-0.85859606	-0.908100271	-1.255883085	-2.073060947	-1.556882522	0.146027422	0.077838717	0.545775527	0.511957697	0.418736664	0.664228717	0.267928702	0.233363548	0.624287724
MEX3A	1.553863801	1.516805457	1.289879331	-0.8478138	-0.716836525	-0.829884581	-1.558701986	-1.123337258	-0.999951349	-0.929827023	-0.428613991	-0.523492955	0.687217794	0.893532011	1.028913575	0.199562028	0.448314772	0.340370701
FOXE1	1.580578957	1.057215789	1.620747823	-0.6630481	-0.819546039	-0.916606799	-1.20298805	-1.564972972	-1.574595288	-0.020863615	-0.150355822	-0.47610023	0.859253247	0.647255724	0.916155265	0.130458124	0.28229749	0.295114497
FZD1	2.105114544	1.250786806	1.231840303	-0.607878133	-1.070027101	-0.72423518	-0.628993315	-0.391591052	-0.245051395	0.336641787	-0.427175688	-1.203064818	0.683000977	1.449392235	0.431707593	-0.354399274	-0.402944704	-1.433123587
CACNB3	1.539350234	1.798108018	1.392969399	-0.653936776	-1.251938297	-0.496662489	-0.934229645	-1.574531724	-1.543520859	-0.122284705	-0.340724051	-0.318093855	0.19300581	0.64875814	0.510271555	0.607040008	0.351524026	0.194895211
ZNF142	1.252305443	1.145425981	1.274933995	-0.999075507	-1.006595364	-0.397478588	-1.899415752	-1.885742983	-0.846005143	-0.23044373	-0.047074343	0.256092815	0.465969872	0.930239406	0.921601412	0.263278568	0.371530912	0.430453004
PROSER1	1.096734932	1.02115651	1.729570212	-0.81688095	-0.960971749	-0.626262599	-1.371890128	-1.904332368	-1.130897366	-0.724269609	-0.102612738	0.382380568	0.310771894	0.34339511	0.957620267	0.635590578	0.354754147	0.806143289
SIX4	1.368425692	1.099219153	1.168500495	-0.633512136	-0.997028908	-0.774889615	-1.279905584	-1.647623074	-1.375515779	-0.569727952	-0.657490114	0.000156976	0.615982176	0.324615468	0.676807364	0.944506714	0.543360874	1.194118249
HTR7	0.672459862	0.432566589	0.955989591	-0.601443349	-1.229975713	-0.574671929	0.023756401	-0.438529595	0.7053098	-1.171535627	-1.190832984	-0.54176981	1.964045785	1.418203757	1.514832618	-0.63085632	-0.813774658	-0.493774417
BTN2A3P	1.303551132	1.194934736	1.520749901	-0.770410025	-1.418381044	-0.218003561	-0.973052739	-1.642851345	-1.353966706	-0.781968099	-0.38960142	0.039413811	0.484360568	0.691658267	1.173794136	0.655698919	0.128867056	0.355206411
ZNF740	0.711317253	0.968055567	1.075633845	-0.802895659	-1.040212278	-0.570438788	-1.695263464	-1.909215037	-1.622900944	0.547670966	0.421422071	0.754373103	0.168801093	0.149511474	0.543408047	0.677705802	0.697836694	0.925190255
FAM108C1	1.636048187	1.355734504	1.876628523	-0.832895319	-1.042027758	-0.552479413	-1.603535774	-1.444460591	-0.951283863	0.099046013	-0.340435317	-0.359418724	0.394347171	0.731364921	0.264005102	0.001093175	0.329452679	0.438816485
RNF168	1.549715812	1.623349714	1.819701345	-0.756616877	-0.983488865	-0.703587625	-1.284728641	-1.500014596	-1.252491511	-0.323437082	0.023638157	0.213864653	0.51894621	-0.115633575	0.49373034	-0.079877555	0.080525603	0.676404494
EXOG	1.490499014	1.150042285	2.043500899	-0.706178593	-1.347534149	-0.390195432	-1.187645872	-1.529699554	-0.794806675	-0.642959171	-0.634713145	0.270905952	0.428482405	0.373906524	0.926423139	0.100754991	-0.127931629	0.577149011
CHD4	1.374928799	1.443693455	1.515424258	-0.773008054	-0.929332663	-0.753359521	-0.654333808	-0.862916777	-0.852292412	-1.080485182	-1.106706384	-1.173837582	0.548915322	0.793296144	1.208450092	0.442028255	0.623374861	0.236161196
RPP40	0.844180412	1.084799573	1.094421958	-0.699683469	-1.053731737	-0.704485208	0.000120859	-0.72622109	-1.05433827	-0.96600023	-1.107611444	-0.904715447	1.574160542	1.642949079	1.302131041	-0.09589611	0.266164559	-0.496245016
C1orf174	1.133304766	1.310312697	1.479982204	-0.850235525	-0.9214454	-0.689429703	-1.810874596	-1.731448734	-1.357360605	0.31823772	-0.033660464	0.287122522	0.44941232	0.404480527	0.283263307	0.488059339	0.578555195	0.661724428
ADM	1.095530435	0.447545809	0.079448753	-0.821909817	-0.756980592	-0.883871074	0.065097655	-0.382815813	-0.161887556	0.114940302	-0.731962103	-1.573432797	1.849871804	1.967813639	1.267250056	-0.258460095	-0.144011057	-1.172167549
ZCCHC18	1.208842361	1.350132291	1.807677545	-0.822538812	-0.613739183	-1.028233944	-1.872834048	-0.992117047	-1.119868629	-0.535887119	-0.435271855	-0.088601381	0.624160689	0.596455433	0.368187386	0.470330461	0.084294403	0.999011449
SNORD87	0.557622413	0.173398426	1.59481113	-0.637465971	-1.058977261	-0.770363309	-1.396161734	-1.260418727	-0.871048827	-0.488531026	-0.990002502	0.05562109	1.270503176	0.513127834	0.991696402	0.436990168	0.029047999	1.850150719
SETD1A	0.977160539	0.921938575	0.723190964	-1.25491462	-0.871063583	-0.342416362	-2.119113932	-1.745289214	-1.118707982	0.493999062	0.569720252	0.874513228	0.273290085	0.901630225	0.668575676	-0.080569466	0.316612365	0.811444188
KPNA5	0.691689357	1.155013063	1.383702838	-0.907114966	-0.427829267	-1.143449978	-0.905796773	-1.927870449	-1.56604449	-0.601926388	0.29521608	0.457710131	0.713293456	-0.108840701	1.061187162	0.355157334	0.264213864	1.211689727
FOXJ2	1.370467423	1.296738263	1.429301009	-0.783479116	-0.931245738	-0.768477418	-1.380925313	-1.865352159	-1.28040392	-0.541644887	-0.007686228	0.252948418	0.27630247	0.575212462	0.614052161	0.550905836	0.329541566	0.863745171
PER1	1.064046029	0.627122176	0.392012372	-0.903238684	-0.709070458	-0.885729774	-2.230271967	-1.564679111	-1.330598036	0.256706896	0.697984114	0.760857075	0.270500488	0.723437001	0.368720236	0.51568255	0.976438176	0.970080918
CREBZF	1.105092111	0.769737212	1.546200406	-0.918700905	-1.1470546	-0.450489197	-1.794389582	-1.529340963	-1.06802446	-0.224276531	-0.077452293	1.076247507	0.203635727	0.041158514	0.361942124	0.383562997	0.263303071	1.458848861
ZSCAN12	0.757789217	0.824977485	0.822458613	-0.813257992	-0.829430225	-0.883604881	-1.880850029	-1.558784816	-1.369573547	-0.424986039	0.339159535	1.044265436	0.422622475	0.016134206	0.651107628	0.889937793	0.589535659	1.402499482
FZR1	1.832953303	1.463426316	0.937038633	-1.29892558	-0.879095903	-0.3488584	-1.952309883	-1.2044199	-0.909374818	0.83323002	0.413594556	0.578960638	-0.172989843	0.749999736	0.03689276	-0.346419175	0.129737346	0.136560194
ZNF267	0.923651655	1.101910527	1.384708771	-0.965012792	-0.920941674	-0.653948506	-0.425798183	-0.833544477	-0.379394098	-1.443998301	-1.307520175	-0.73015172	1.598108134	1.036553661	1.174755134	-0.052470543	-0.158140305	0.651232892
USP31	1.287031209	1.444055545	1.963015075	-1.008592588	-0.946604961	-0.586676143	-1.449864562	-1.689704777	-0.890092069	-0.311762927	0.062490008	0.018458484	0.267262479	0.039307684	0.874445521	0.137611647	0.141743428	0.647876947
MGC12916	0.288198666	0.48124478	0.333097682	-0.740183425	-0.964583151	-0.843495749	0.478374976	0.085290724	0.343025522	-0.843965172	-1.123891013	-1.359054402	1.75807861	1.668140307	1.89668406	-0.424488112	-0.406104707	-0.626369597
ZNF180	1.379523579	1.310723809	1.506943117	-0.713661483	-0.90924416	-0.930816312	-1.238509478	-1.192896198	-0.731885796	-1.257850649	-0.778441078	0.094156823	0.993613405	0.26966845	1.240508499	0.117863209	0.066458736	0.77384553
MIR17HG	1.355465008	1.186012651	1.576425108	-0.76129089	-0.998769732	-0.797134835	-0.912087853	-1.019356078	-0.637970926	-1.07449163	-0.674307635	-0.703645166	1.388661862	0.947079892	1.311853785	-0.136034146	-0.259755253	0.209345837
MARK1	1.64101577	1.584708261	1.885600787	-0.59469364	-1.290041623	-0.673415085	-0.775845951	-0.942201267	-0.902592443	-0.866621001	-0.843852975	-0.819801102	0.392090534	0.520091373	0.705137473	0.185589242	0.567125872	0.227705776
SLC35G1	0.2988394	0.873712741	0.642502217	-0.62915889	-0.944291035	-0.993930443	0.779808709	0.509827497	0.66311548	-1.37691577	-1.129873172	-1.241475839	1.346908607	1.464423667	1.518192086	-0.87083533	-0.435643647	-0.475206279
UCK1	1.117381724	1.337352075	1.141061372	-1.213957587	-0.846702718	-0.50711608	-1.851966629	-1.552714898	-1.16654907	0.769291499	0.706842005	0.719216953	-0.42145875	0.111647187	-0.197695488	0.565836199	0.749930601	0.539601604
GUCY1A3	-0.122291058	0.046237022	0.408811709	-0.712745517	-1.182415747	-0.672973482	0.700859592	0.269127699	0.486719832	-1.314635983	-1.566614678	-0.631411948	1.485221981	1.461014344	2.087796936	-0.299276923	-0.528135457	0.084711677
ZMYND19	1.38554759	1.369742345	1.013316519	-1.3797953	-0.601125275	-0.590599846	-1.691738153	-1.624221129	-1.339593825	0.098025547	0.014373739	0.131974051	0.65389704	1.033711867	0.466927074	0.042976888	0.574298539	0.442282328
APLN	1.252953985	1.306666143	1.832699526	-0.976495606	-1.23411639	-0.364691158	-1.469116748	-1.228374308	-0.631692867	-0.631118292	-0.571263838	0.021896253	-0.519166699	-0.045355386	0.984079681	0.759467778	0.774845514	0.738782413
TCF24	0.49820499	0.756063485	1.116669618	-0.871967068	-0.663432423	-1.050397373	-0.711203535	-1.727293093	-1.133601458	-1.012864613	0.592031551	0.790010799	-0.374803538	-0.353217873	0.250401044	1.709773691	0.76513906	1.420486735
SP5	1.455930013	1.469348472	0.206134688	-0.945614893	-0.800364144	-0.858618998	-1.560540552	-0.387366258	-0.48187018	-0.333390416	-0.056595768	0.177944926	0.743277261	2.238141239	0.458232187	-1.279715253	0.105683976	-0.150616302
ZBTB34	0.945738441	0.762776286	1.20624752	-0.658051955	-1.034191889	-0.91663316	-1.544429948	-1.948465727	-1.268028447	0.307297201	0.327333151	1.386808586	0.064283611	-0.049439295	0.551561708	0.572520991	0.238218549	1.056454379
ZNF775	0.96008294	0.893158996	-0.28674692	-1.211579173	-0.691872255	-0.70632823	-1.248692916	-1.617437508	-1.203110298	1.290597933	1.371860295	0.580843921	0.616104102	1.489429689	0.330405709	-0.656165999	0.271913993	-0.182464278
OSR1	1.05590779	0.194997446	-0.14769144	-0.869838616	-1.128352371	-0.614537521	-0.77129714	-0.135043057	-0.593986152	-0.015434685	-0.272436005	-0.744781562	1.276019263	2.586260981	1.402295555	-0.814098282	0.42579646	-0.833780665
ZNF500	0.512248404	0.414946082	0.349409789	-1.076688751	-0.892948663	-0.652606814	-2.086736853	-1.719927646	-1.127058947	0.81546274	0.974507498	1.17472089	0.320272699	1.197691821	0.373662008	0.250155556	0.418742665	0.754147523
ZIC2	1.47543506	1.448583814	1.885192813	-0.973757647	-0.812318552	-0.839817138	-0.80073777	-0.611712447	-0.527127015	-1.069299972	-0.939932637	-0.857358464	0.758079321	0.942834433	1.128448667	-0.212822114	0.102855065	-0.096545417
LOC439949	0.322608743	1.317105373	1.523400419	-1.011386748	-0.917011242	-0.700062027	-0.40374199	-0.624911813	0.342285233	-0.711601332	-0.607970076	-1.542344265	0.601133522	1.53679844	1.823272964	0.059779704	-0.53977671	-0.467578196
ANKMY2	1.153512934	1.534083068	1.337700097	-0.290539907	-0.863722849	-1.476890535	-0.152561881	-0.729631196	-0.871353081	-1.669311725	-0.734201591	-1.086676556	0.847504244	0.579201752	0.818020387	0.752178326	0.570045605	0.282642908
[truncated: 655 more rows]
