# Supplementary material for: CDK4 inhibition diminishes p53 activation by MDM2 antagonists
Source: Cell Death Dis. 2018 Sep 11;9(9):918. doi: 10.1038/s41419-018-0968-0 (PMC6133967; doi:10.1038/s41419-018-0968-0)
Supplement: Supplementary file 4 — Supplemental Table S2 [file 41419_2018_968_MOESM4_ESM.xls]

NAME	GS<br> follow link to MSigDB	GS DETAILS	SIZE	ES	NES	NOM p-val	FDR q-val	FWER p-val	RANK AT MAX	LEADING EDGE
KANG_DOXORUBICIN_RESISTANCE_UP	KANG_DOXORUBICIN_RESISTANCE_UP	Details ...	54	0.94068545	2.3000145	0	0	0	1013	tags=93%, list=4%, signal=97%
ZHAN_MULTIPLE_MYELOMA_PR_UP	ZHAN_MULTIPLE_MYELOMA_PR_UP	Details ...	45	0.9426961	2.280709	0	0	0	1130	tags=87%, list=5%, signal=91%
ROSTY_CERVICAL_CANCER_PROLIFERATION_CLUSTER	ROSTY_CERVICAL_CANCER_PROLIFERATION_CLUSTER	Details ...	139	0.8870586	2.261522	0	0	0	1520	tags=80%, list=7%, signal=85%
CROONQUIST_NRAS_SIGNALING_DN	CROONQUIST_NRAS_SIGNALING_DN	Details ...	72	0.88396645	2.2217774	0	0	0	1525	tags=81%, list=7%, signal=86%
EGUCHI_CELL_CYCLE_RB1_TARGETS	EGUCHI_CELL_CYCLE_RB1_TARGETS	Details ...	23	0.9623869	2.2054405	0	0	0	900	tags=100%, list=4%, signal=104%
CROONQUIST_IL6_DEPRIVATION_DN	CROONQUIST_IL6_DEPRIVATION_DN	Details ...	98	0.8702731	2.192305	0	0	0	1130	tags=73%, list=5%, signal=77%
CHANG_CYCLING_GENES	CHANG_CYCLING_GENES	Details ...	146	0.85144866	2.1772738	0	0	0	1559	tags=71%, list=7%, signal=76%
BURTON_ADIPOGENESIS_3	BURTON_ADIPOGENESIS_3	Details ...	101	0.8536254	2.1750014	0	0	0	1130	tags=68%, list=5%, signal=71%
KONG_E2F3_TARGETS	KONG_E2F3_TARGETS	Details ...	97	0.86344784	2.1701133	0	0	0	1540	tags=73%, list=7%, signal=78%
WHITFIELD_CELL_CYCLE_LITERATURE	WHITFIELD_CELL_CYCLE_LITERATURE	Details ...	44	0.8939768	2.1591582	0	0	0	1465	tags=84%, list=6%, signal=90%
GRAHAM_NORMAL_QUIESCENT_VS_NORMAL_DIVIDING_DN	GRAHAM_NORMAL_QUIESCENT_VS_NORMAL_DIVIDING_DN	Details ...	87	0.86072224	2.1550267	0	0	0	2020	tags=77%, list=9%, signal=84%
ZHOU_CELL_CYCLE_GENES_IN_IR_RESPONSE_6HR	ZHOU_CELL_CYCLE_GENES_IN_IR_RESPONSE_6HR	Details ...	83	0.8633421	2.153121	0	0	0	1783	tags=81%, list=8%, signal=87%
SOTIRIOU_BREAST_CANCER_GRADE_1_VS_3_UP	SOTIRIOU_BREAST_CANCER_GRADE_1_VS_3_UP	Details ...	149	0.84444165	2.1529098	0	0	0	1580	tags=70%, list=7%, signal=74%
WHITEFORD_PEDIATRIC_CANCER_MARKERS	WHITEFORD_PEDIATRIC_CANCER_MARKERS	Details ...	116	0.8458094	2.150216	0	0	0	2497	tags=76%, list=11%, signal=85%
FARMER_BREAST_CANCER_CLUSTER_2	FARMER_BREAST_CANCER_CLUSTER_2	Details ...	33	0.90520954	2.1408403	0	0	0	900	tags=73%, list=4%, signal=76%
TANG_SENESCENCE_TP53_TARGETS_DN	TANG_SENESCENCE_TP53_TARGETS_DN	Details ...	57	0.87001455	2.140417	0	0	0	1569	tags=68%, list=7%, signal=73%
KOBAYASHI_EGFR_SIGNALING_24HR_DN	KOBAYASHI_EGFR_SIGNALING_24HR_DN	Details ...	248	0.82572114	2.1345723	0	0	0	1540	tags=64%, list=7%, signal=67%
ISHIDA_E2F_TARGETS	ISHIDA_E2F_TARGETS	Details ...	53	0.8746812	2.1316667	0	0	0	1580	tags=85%, list=7%, signal=91%
REACTOME_DNA_STRAND_ELONGATION	REACTOME_DNA_STRAND_ELONGATION	Details ...	30	0.91014403	2.1277728	0	0	0	1525	tags=90%, list=7%, signal=96%
MOLENAAR_TARGETS_OF_CCND1_AND_CDK4_DN	MOLENAAR_TARGETS_OF_CCND1_AND_CDK4_DN	Details ...	57	0.8653456	2.1244125	0	0	0	1698	tags=74%, list=7%, signal=79%
AMUNDSON_GAMMA_RADIATION_RESPONSE	AMUNDSON_GAMMA_RADIATION_RESPONSE	Details ...	40	0.8833899	2.1232495	0	0	0	1351	tags=70%, list=6%, signal=74%
ODONNELL_TARGETS_OF_MYC_AND_TFRC_DN	ODONNELL_TARGETS_OF_MYC_AND_TFRC_DN	Details ...	45	0.8722869	2.1203516	0	0	0	1104	tags=69%, list=5%, signal=72%
LEE_EARLY_T_LYMPHOCYTE_UP	LEE_EARLY_T_LYMPHOCYTE_UP	Details ...	107	0.83371115	2.1052804	0	0	0	2247	tags=70%, list=10%, signal=77%
ZHOU_CELL_CYCLE_GENES_IN_IR_RESPONSE_24HR	ZHOU_CELL_CYCLE_GENES_IN_IR_RESPONSE_24HR	Details ...	125	0.82973456	2.101799	0	0	0	2136	tags=75%, list=9%, signal=82%
WU_APOPTOSIS_BY_CDKN1A_VIA_TP53	WU_APOPTOSIS_BY_CDKN1A_VIA_TP53	Details ...	55	0.86115485	2.0969691	0	0	0	2134	tags=76%, list=9%, signal=84%
ZHANG_TLX_TARGETS_DN	ZHANG_TLX_TARGETS_DN	Details ...	89	0.83584535	2.0919075	0	0	0	2040	tags=75%, list=9%, signal=82%
REICHERT_MITOSIS_LIN9_TARGETS	REICHERT_MITOSIS_LIN9_TARGETS	Details ...	28	0.9001023	2.0855222	0	0	0	1411	tags=79%, list=6%, signal=84%
DUTERTRE_ESTRADIOL_RESPONSE_24HR_UP	DUTERTRE_ESTRADIOL_RESPONSE_24HR_UP	Details ...	323	0.79648495	2.0813627	0	0	0	2040	tags=64%, list=9%, signal=70%
MORI_IMMATURE_B_LYMPHOCYTE_DN	MORI_IMMATURE_B_LYMPHOCYTE_DN	Details ...	90	0.8243671	2.0791678	0	0	0	2247	tags=72%, list=10%, signal=80%
REN_BOUND_BY_E2F	REN_BOUND_BY_E2F	Details ...	61	0.84522533	2.0783901	0	0	0	2230	tags=77%, list=10%, signal=85%
SONG_TARGETS_OF_IE86_CMV_PROTEIN	SONG_TARGETS_OF_IE86_CMV_PROTEIN	Details ...	60	0.83229256	2.051995	0	0	0	1909	tags=75%, list=8%, signal=81%
GAVIN_FOXP3_TARGETS_CLUSTER_P6	GAVIN_FOXP3_TARGETS_CLUSTER_P6	Details ...	91	0.8185476	2.048431	0	0	0	1019	tags=52%, list=4%, signal=54%
GREENBAUM_E2A_TARGETS_UP	GREENBAUM_E2A_TARGETS_UP	Details ...	33	0.8651152	2.03506	0	0	0	1383	tags=67%, list=6%, signal=71%
LY_AGING_MIDDLE_DN	LY_AGING_MIDDLE_DN	Details ...	16	0.93140066	2.0326762	0	0	0	1351	tags=94%, list=6%, signal=99%
LI_WILMS_TUMOR_ANAPLASTIC_UP	LI_WILMS_TUMOR_ANAPLASTIC_UP	Details ...	19	0.9090798	2.0221677	0	0	0	1130	tags=79%, list=5%, signal=83%
HOFFMANN_LARGE_TO_SMALL_PRE_BII_LYMPHOCYTE_UP	HOFFMANN_LARGE_TO_SMALL_PRE_BII_LYMPHOCYTE_UP	Details ...	163	0.78794515	2.0203943	0	0	0	2673	tags=64%, list=11%, signal=72%
MISSIAGLIA_REGULATED_BY_METHYLATION_DN	MISSIAGLIA_REGULATED_BY_METHYLATION_DN	Details ...	118	0.7991921	2.0191703	0	0	0	2190	tags=69%, list=9%, signal=75%
FRASOR_RESPONSE_TO_SERM_OR_FULVESTRANT_DN	FRASOR_RESPONSE_TO_SERM_OR_FULVESTRANT_DN	Details ...	50	0.82449865	2.0183365	0	0	0	2345	tags=68%, list=10%, signal=75%
KAUFFMANN_MELANOMA_RELAPSE_UP	KAUFFMANN_MELANOMA_RELAPSE_UP	Details ...	61	0.81865346	2.0141912	0	0	0	2434	tags=70%, list=10%, signal=78%
FURUKAWA_DUSP6_TARGETS_PCI35_DN	FURUKAWA_DUSP6_TARGETS_PCI35_DN	Details ...	71	0.8115627	2.0095246	0	0	0	1174	tags=55%, list=5%, signal=58%
PUJANA_BREAST_CANCER_WITH_BRCA1_MUTATED_UP	PUJANA_BREAST_CANCER_WITH_BRCA1_MUTATED_UP	Details ...	56	0.8099487	2.007552	0	0	0	2837	tags=75%, list=12%, signal=85%
SCIAN_CELL_CYCLE_TARGETS_OF_TP53_AND_TP73_DN	SCIAN_CELL_CYCLE_TARGETS_OF_TP53_AND_TP73_DN	Details ...	22	0.88168097	2.0071163	0	0	0	669	tags=77%, list=3%, signal=79%
KAMMINGA_EZH2_TARGETS	KAMMINGA_EZH2_TARGETS	Details ...	41	0.83581734	2.0050623	0	0	0	3092	tags=85%, list=13%, signal=98%
REACTOME_ACTIVATION_OF_THE_PRE_REPLICATIVE_COMPLEX	REACTOME_ACTIVATION_OF_THE_PRE_REPLICATIVE_COMPLEX	Details ...	30	0.862188	2.0035157	0	0	0	1406	tags=80%, list=6%, signal=85%
GRAHAM_CML_DIVIDING_VS_NORMAL_QUIESCENT_UP	GRAHAM_CML_DIVIDING_VS_NORMAL_QUIESCENT_UP	Details ...	181	0.78292096	2.0033333	0	0	0	2567	tags=60%, list=11%, signal=67%
ODONNELL_TFRC_TARGETS_DN	ODONNELL_TFRC_TARGETS_DN	Details ...	134	0.78450316	1.9959166	0	0	0	1411	tags=52%, list=6%, signal=55%
REACTOME_E2F_MEDIATED_REGULATION_OF_DNA_REPLICATION	REACTOME_E2F_MEDIATED_REGULATION_OF_DNA_REPLICATION	Details ...	33	0.83540374	1.9913718	0	0	0	2563	tags=76%, list=11%, signal=85%
MORI_LARGE_PRE_BII_LYMPHOCYTE_UP	MORI_LARGE_PRE_BII_LYMPHOCYTE_UP	Details ...	84	0.79443866	1.9887129	0	0	0	2247	tags=70%, list=10%, signal=77%
STEIN_ESRRA_TARGETS_RESPONSIVE_TO_ESTROGEN_DN	STEIN_ESRRA_TARGETS_RESPONSIVE_TO_ESTROGEN_DN	Details ...	41	0.8198897	1.9843551	0	0	0	1591	tags=61%, list=7%, signal=65%
ZHANG_TLX_TARGETS_60HR_DN	ZHANG_TLX_TARGETS_60HR_DN	Details ...	277	0.764729	1.9800972	0	0	0	2107	tags=54%, list=9%, signal=59%
CHEMNITZ_RESPONSE_TO_PROSTAGLANDIN_E2_UP	CHEMNITZ_RESPONSE_TO_PROSTAGLANDIN_E2_UP	Details ...	145	0.7725035	1.9731385	0	0	0	1130	tags=41%, list=5%, signal=42%
RHODES_UNDIFFERENTIATED_CANCER	RHODES_UNDIFFERENTIATED_CANCER	Details ...	69	0.7976338	1.9665353	0	0	0	2329	tags=62%, list=10%, signal=69%
WINNEPENNINCKX_MELANOMA_METASTASIS_UP	WINNEPENNINCKX_MELANOMA_METASTASIS_UP	Details ...	159	0.7691483	1.9647257	0	0	0	3091	tags=60%, list=13%, signal=69%
REACTOME_LAGGING_STRAND_SYNTHESIS	REACTOME_LAGGING_STRAND_SYNTHESIS	Details ...	19	0.8869696	1.963965	0	0	0	1525	tags=84%, list=7%, signal=90%
REACTOME_G2_M_CHECKPOINTS	REACTOME_G2_M_CHECKPOINTS	Details ...	41	0.82685083	1.9635807	0	0	0	2336	tags=73%, list=10%, signal=81%
YU_MYC_TARGETS_UP	YU_MYC_TARGETS_UP	Details ...	42	0.82818055	1.9635648	0	0	0	1030	tags=60%, list=4%, signal=62%
KEGG_DNA_REPLICATION	KEGG_DNA_REPLICATION	Details ...	36	0.82603246	1.9626824	0	0	0	1525	tags=69%, list=7%, signal=74%
FUJII_YBX1_TARGETS_DN	FUJII_YBX1_TARGETS_DN	Details ...	199	0.75845474	1.957767	0	0	0	2617	tags=53%, list=11%, signal=59%
REACTOME_ACTIVATION_OF_ATR_IN_RESPONSE_TO_REPLICATION_STRESS	REACTOME_ACTIVATION_OF_ATR_IN_RESPONSE_TO_REPLICATION_STRESS	Details ...	35	0.834482	1.9533901	0	0	0	2336	tags=74%, list=10%, signal=82%
REACTOME_G1_S_SPECIFIC_TRANSCRIPTION	REACTOME_G1_S_SPECIFIC_TRANSCRIPTION	Details ...	17	0.889558	1.9506874	0	0	0	2563	tags=94%, list=11%, signal=106%
SARRIO_EPITHELIAL_MESENCHYMAL_TRANSITION_UP	SARRIO_EPITHELIAL_MESENCHYMAL_TRANSITION_UP	Details ...	175	0.7599972	1.9499338	0	0	0	1733	tags=51%, list=7%, signal=55%
REACTOME_EXTENSION_OF_TELOMERES	REACTOME_EXTENSION_OF_TELOMERES	Details ...	27	0.8404658	1.9482461	0	0	0	1525	tags=70%, list=7%, signal=75%
LE_EGR2_TARGETS_UP	LE_EGR2_TARGETS_UP	Details ...	108	0.77704775	1.9476464	0	0	0	2694	tags=63%, list=12%, signal=71%
VERNELL_RETINOBLASTOMA_PATHWAY_UP	VERNELL_RETINOBLASTOMA_PATHWAY_UP	Details ...	70	0.7867777	1.943303	0	0	0	2563	tags=70%, list=11%, signal=78%
BURTON_ADIPOGENESIS_PEAK_AT_24HR	BURTON_ADIPOGENESIS_PEAK_AT_24HR	Details ...	43	0.8092229	1.9394114	0	0	0	1351	tags=58%, list=6%, signal=62%
NADERI_BREAST_CANCER_PROGNOSIS_UP	NADERI_BREAST_CANCER_PROGNOSIS_UP	Details ...	50	0.79323524	1.9330416	0	0	0	2335	tags=54%, list=10%, signal=60%
MORI_PRE_BI_LYMPHOCYTE_UP	MORI_PRE_BI_LYMPHOCYTE_UP	Details ...	80	0.77910155	1.930257	0	0	0	2394	tags=56%, list=10%, signal=62%
RUIZ_TNC_TARGETS_DN	RUIZ_TNC_TARGETS_DN	Details ...	142	0.7571539	1.9289162	0	0	0	2563	tags=52%, list=11%, signal=58%
PUJANA_BRCA_CENTERED_NETWORK	PUJANA_BRCA_CENTERED_NETWORK	Details ...	117	0.7621259	1.927532	0	0	0	3644	tags=71%, list=16%, signal=84%
BENPORATH_PROLIFERATION	BENPORATH_PROLIFERATION	Details ...	146	0.75260806	1.922693	0	0	0	1571	tags=49%, list=7%, signal=53%
PUJANA_XPRSS_INT_NETWORK	PUJANA_XPRSS_INT_NETWORK	Details ...	168	0.75160587	1.9181159	0	0	0	3644	tags=70%, list=16%, signal=82%
NAKAYAMA_SOFT_TISSUE_TUMORS_PCA2_UP	NAKAYAMA_SOFT_TISSUE_TUMORS_PCA2_UP	Details ...	87	0.7660479	1.914361	0	0	0	1665	tags=49%, list=7%, signal=53%
CHIANG_LIVER_CANCER_SUBCLASS_PROLIFERATION_UP	CHIANG_LIVER_CANCER_SUBCLASS_PROLIFERATION_UP	Details ...	174	0.7436991	1.9132037	0	0	0	1618	tags=45%, list=7%, signal=48%
FINETTI_BREAST_CANCER_KINOME_RED	FINETTI_BREAST_CANCER_KINOME_RED	Details ...	16	0.8801066	1.9072591	0	1.35E-05	0.001	1881	tags=88%, list=8%, signal=95%
SMID_BREAST_CANCER_LUMINAL_A_DN	SMID_BREAST_CANCER_LUMINAL_A_DN	Details ...	18	0.8591372	1.9054625	0	1.33E-05	0.001	942	tags=61%, list=4%, signal=64%
REACTOME_PROCESSIVE_SYNTHESIS_ON_THE_LAGGING_STRAND	REACTOME_PROCESSIVE_SYNTHESIS_ON_THE_LAGGING_STRAND	Details ...	15	0.8702133	1.9010875	0	2.62E-05	0.002	1525	tags=80%, list=7%, signal=86%
LY_AGING_OLD_DN	LY_AGING_OLD_DN	Details ...	56	0.7828235	1.901036	0	2.59E-05	0.002	4467	tags=88%, list=19%, signal=108%
PID_PLK1_PATHWAY	PID_PLK1_PATHWAY	Details ...	46	0.77932435	1.889821	0	2.55E-05	0.002	1917	tags=52%, list=8%, signal=57%
BURTON_ADIPOGENESIS_PEAK_AT_16HR	BURTON_ADIPOGENESIS_PEAK_AT_16HR	Details ...	40	0.78733057	1.8825651	0	2.52E-05	0.002	2020	tags=55%, list=9%, signal=60%
REACTOME_MITOTIC_PROMETAPHASE	REACTOME_MITOTIC_PROMETAPHASE	Details ...	86	0.75072986	1.8800968	0	2.49E-05	0.002	3307	tags=66%, list=14%, signal=77%
PETROVA_PROX1_TARGETS_UP	PETROVA_PROX1_TARGETS_UP	Details ...	28	0.8120436	1.8795556	0	2.46E-05	0.002	957	tags=50%, list=4%, signal=52%
OXFORD_RALA_OR_RALB_TARGETS_UP	OXFORD_RALA_OR_RALB_TARGETS_UP	Details ...	48	0.77883387	1.8791296	0	2.43E-05	0.002	2085	tags=54%, list=9%, signal=59%
XU_HGF_TARGETS_INDUCED_BY_AKT1_48HR_DN	XU_HGF_TARGETS_INDUCED_BY_AKT1_48HR_DN	Details ...	27	0.8029108	1.8769368	0	2.40E-05	0.002	1446	tags=44%, list=6%, signal=47%
REACTOME_KINESINS	REACTOME_KINESINS	Details ...	24	0.81581885	1.8727554	0	2.37E-05	0.002	1338	tags=50%, list=6%, signal=53%
MARKEY_RB1_ACUTE_LOF_UP	MARKEY_RB1_ACUTE_LOF_UP	Details ...	234	0.72154003	1.8679476	0	3.52E-05	0.003	3552	tags=59%, list=15%, signal=69%
BLUM_RESPONSE_TO_SALIRASIB_DN	BLUM_RESPONSE_TO_SALIRASIB_DN	Details ...	341	0.7129257	1.8667171	0	3.48E-05	0.003	2730	tags=53%, list=12%, signal=59%
BASAKI_YBX1_TARGETS_UP	BASAKI_YBX1_TARGETS_UP	Details ...	286	0.7160828	1.8649805	0	3.44E-05	0.003	2403	tags=44%, list=10%, signal=48%
BIOCARTA_MCM_PATHWAY	BIOCARTA_MCM_PATHWAY	Details ...	18	0.8462666	1.8625528	0	3.40E-05	0.003	2563	tags=83%, list=11%, signal=94%
REACTOME_DNA_REPLICATION	REACTOME_DNA_REPLICATION	Details ...	188	0.72239316	1.8585043	0	4.48E-05	0.004	3378	tags=62%, list=14%, signal=72%
ZHANG_TLX_TARGETS_36HR_DN	ZHANG_TLX_TARGETS_36HR_DN	Details ...	185	0.7233876	1.8559742	0	4.43E-05	0.004	2495	tags=52%, list=11%, signal=58%
FERREIRA_EWINGS_SARCOMA_UNSTABLE_VS_STABLE_UP	FERREIRA_EWINGS_SARCOMA_UNSTABLE_VS_STABLE_UP	Details ...	165	0.7250441	1.851104	0	6.57E-05	0.006	3089	tags=51%, list=13%, signal=58%
PID_AURORA_B_PATHWAY	PID_AURORA_B_PATHWAY	Details ...	38	0.7739363	1.8497604	0	6.50E-05	0.006	509	tags=50%, list=2%, signal=51%
LE_NEURONAL_DIFFERENTIATION_DN	LE_NEURONAL_DIFFERENTIATION_DN	Details ...	19	0.8236959	1.8464313	0	7.50E-05	0.007	1494	tags=53%, list=6%, signal=56%
LY_AGING_PREMATURE_DN	LY_AGING_PREMATURE_DN	Details ...	30	0.7914764	1.8308239	0	8.48E-05	0.008	2168	tags=70%, list=9%, signal=77%
SHEPARD_BMYB_TARGETS	SHEPARD_BMYB_TARGETS	Details ...	71	0.73173565	1.8218014	0	9.44E-05	0.009	1844	tags=41%, list=8%, signal=44%
REACTOME_MITOTIC_M_M_G1_PHASES	REACTOME_MITOTIC_M_M_G1_PHASES	Details ...	168	0.70980185	1.8194754	0	9.34E-05	0.009	3378	tags=60%, list=14%, signal=69%
REACTOME_DOUBLE_STRAND_BREAK_REPAIR	REACTOME_DOUBLE_STRAND_BREAK_REPAIR	Details ...	22	0.8131246	1.818566	0	1.13E-04	0.011	3157	tags=77%, list=14%, signal=89%
FOURNIER_ACINAR_DEVELOPMENT_LATE_DN	FOURNIER_ACINAR_DEVELOPMENT_LATE_DN	Details ...	21	0.81631285	1.818416	0	1.12E-04	0.011	1013	tags=52%, list=4%, signal=55%
BOYAULT_LIVER_CANCER_SUBCLASS_G23_UP	BOYAULT_LIVER_CANCER_SUBCLASS_G23_UP	Details ...	52	0.7448545	1.8180757	0	1.11E-04	0.011	2390	tags=48%, list=10%, signal=53%
REACTOME_CYCLIN_A_B1_ASSOCIATED_EVENTS_DURING_G2_M_TRANSITION	REACTOME_CYCLIN_A_B1_ASSOCIATED_EVENTS_DURING_G2_M_TRANSITION	Details ...	15	0.8519261	1.8162365	0	1.20E-04	0.012	1917	tags=73%, list=8%, signal=80%
PID_ATR_PATHWAY	PID_ATR_PATHWAY	Details ...	39	0.76029587	1.8136708	0	1.18E-04	0.012	1881	tags=54%, list=8%, signal=58%
SHEDDEN_LUNG_CANCER_POOR_SURVIVAL_A6	SHEDDEN_LUNG_CANCER_POOR_SURVIVAL_A6	Details ...	448	0.68929344	1.8098758	0	1.46E-04	0.015	3114	tags=45%, list=13%, signal=51%
HU_GENOTOXIC_DAMAGE_4HR	HU_GENOTOXIC_DAMAGE_4HR	Details ...	35	0.7603758	1.8063853	0	1.45E-04	0.015	1793	tags=49%, list=8%, signal=53%
LI_WILMS_TUMOR_VS_FETAL_KIDNEY_1_DN	LI_WILMS_TUMOR_VS_FETAL_KIDNEY_1_DN	Details ...	161	0.7063188	1.8056614	0	1.44E-04	0.015	3032	tags=50%, list=13%, signal=57%
PYEON_HPV_POSITIVE_TUMORS_UP	PYEON_HPV_POSITIVE_TUMORS_UP	Details ...	96	0.7172059	1.8054578	0	1.42E-04	0.015	4033	tags=64%, list=17%, signal=76%
PID_FANCONI_PATHWAY	PID_FANCONI_PATHWAY	Details ...	47	0.7422181	1.7979486	0	1.50E-04	0.015	3730	tags=66%, list=16%, signal=78%
PUJANA_BRCA2_PCC_NETWORK	PUJANA_BRCA2_PCC_NETWORK	Details ...	421	0.6840999	1.7975205	0	1.49E-04	0.015	3644	tags=54%, list=16%, signal=63%
MARKS_HDAC_TARGETS_DN	MARKS_HDAC_TARGETS_DN	Details ...	15	0.83225673	1.7932117	0	1.48E-04	0.015	491	tags=33%, list=2%, signal=34%
GARGALOVIC_RESPONSE_TO_OXIDIZED_PHOSPHOLIPIDS_TURQUOISE_DN	GARGALOVIC_RESPONSE_TO_OXIDIZED_PHOSPHOLIPIDS_TURQUOISE_DN	Details ...	53	0.7309083	1.7907917	0	1.46E-04	0.015	1297	tags=40%, list=6%, signal=42%
CHICAS_RB1_TARGETS_GROWING	CHICAS_RB1_TARGETS_GROWING	Details ...	240	0.6932969	1.78776	0	1.54E-04	0.016	4397	tags=61%, list=19%, signal=75%
CROONQUIST_NRAS_VS_STROMAL_STIMULATION_DN	CROONQUIST_NRAS_VS_STROMAL_STIMULATION_DN	Details ...	99	0.7118937	1.7840556	0	1.53E-04	0.016	1497	tags=39%, list=6%, signal=42%
SUNG_METASTASIS_STROMA_DN	SUNG_METASTASIS_STROMA_DN	Details ...	54	0.72361696	1.7751132	0	2.13E-04	0.023	2495	tags=44%, list=11%, signal=50%
REACTOME_CELL_CYCLE_MITOTIC	REACTOME_CELL_CYCLE_MITOTIC	Details ...	308	0.6789681	1.7747132	0	2.12E-04	0.023	3378	tags=51%, list=14%, signal=59%
HORIUCHI_WTAP_TARGETS_DN	HORIUCHI_WTAP_TARGETS_DN	Details ...	306	0.680025	1.7643785	0	3.06E-04	0.033	3652	tags=46%, list=16%, signal=54%
REACTOME_SYNTHESIS_OF_DNA	REACTOME_SYNTHESIS_OF_DNA	Details ...	90	0.7036594	1.763221	0	3.03E-04	0.033	4749	tags=70%, list=20%, signal=88%
SIMBULAN_PARP1_TARGETS_DN	SIMBULAN_PARP1_TARGETS_DN	Details ...	17	0.8026755	1.760521	0	3.43E-04	0.038	1532	tags=65%, list=7%, signal=69%
ZHENG_GLIOBLASTOMA_PLASTICITY_UP	ZHENG_GLIOBLASTOMA_PLASTICITY_UP	Details ...	248	0.6811775	1.759514	0	3.49E-04	0.039	2190	tags=39%, list=9%, signal=42%
ALCALAY_AML_BY_NPM1_LOCALIZATION_DN	ALCALAY_AML_BY_NPM1_LOCALIZATION_DN	Details ...	183	0.686645	1.7590725	0	3.55E-04	0.04	3464	tags=47%, list=15%, signal=55%
VANTVEER_BREAST_CANCER_METASTASIS_DN	VANTVEER_BREAST_CANCER_METASTASIS_DN	Details ...	118	0.6885637	1.7503445	0	4.19E-04	0.048	2357	tags=41%, list=10%, signal=45%
KORKOLA_TERATOMA	KORKOLA_TERATOMA	Details ...	39	0.73579466	1.7500141	0	4.15E-04	0.048	3836	tags=51%, list=16%, signal=61%
GRAHAM_CML_QUIESCENT_VS_NORMAL_QUIESCENT_UP	GRAHAM_CML_QUIESCENT_VS_NORMAL_QUIESCENT_UP	Details ...	87	0.6950482	1.7472873	0	4.28E-04	0.05	3802	tags=49%, list=16%, signal=59%
REACTOME_G0_AND_EARLY_G1	REACTOME_G0_AND_EARLY_G1	Details ...	23	0.7715237	1.7471589	0	4.25E-04	0.05	2563	tags=65%, list=11%, signal=73%
SLEBOS_HEAD_AND_NECK_CANCER_WITH_HPV_UP	SLEBOS_HEAD_AND_NECK_CANCER_WITH_HPV_UP	Details ...	83	0.7002312	1.7423465	0	5.10E-04	0.061	3999	tags=55%, list=17%, signal=67%
LINDGREN_BLADDER_CANCER_CLUSTER_3_UP	LINDGREN_BLADDER_CANCER_CLUSTER_3_UP	Details ...	326	0.6680531	1.7404237	0	5.46E-04	0.066	2040	tags=37%, list=9%, signal=39%
WHITFIELD_CELL_CYCLE_G2	WHITFIELD_CELL_CYCLE_G2	Details ...	178	0.67532855	1.7386899	0	5.66E-04	0.069	3314	tags=45%, list=14%, signal=52%
WANG_RESPONSE_TO_GSK3_INHIBITOR_SB216763_DN	WANG_RESPONSE_TO_GSK3_INHIBITOR_SB216763_DN	Details ...	361	0.66564655	1.7376631	0	6.01E-04	0.073	2840	tags=39%, list=12%, signal=44%
REACTOME_HOMOLOGOUS_RECOMBINATION_REPAIR_OF_REPLICATION_INDEPENDENT_DOUBLE_STRAND_BREAKS	REACTOME_HOMOLOGOUS_RECOMBINATION_REPAIR_OF_REPLICATION_INDEPENDENT_DOUBLE_STRAND_BREAKS	Details ...	16	0.802131	1.7362702	0	6.04E-04	0.074	3157	tags=75%, list=14%, signal=87%
PID_FOXM1_PATHWAY	PID_FOXM1_PATHWAY	Details ...	40	0.7340046	1.7357666	0	6.07E-04	0.075	4238	tags=60%, list=18%, signal=73%
CHEN_ETV5_TARGETS_TESTIS	CHEN_ETV5_TARGETS_TESTIS	Details ...	23	0.7714393	1.7322952	0	7.03E-04	0.087	3061	tags=57%, list=13%, signal=65%
REACTOME_G1_S_TRANSITION	REACTOME_G1_S_TRANSITION	Details ...	106	0.6857033	1.7267989	0	8.05E-04	0.099	4749	tags=66%, list=20%, signal=83%
REACTOME_S_PHASE	REACTOME_S_PHASE	Details ...	106	0.6860288	1.7240152	0	8.75E-04	0.108	4749	tags=66%, list=20%, signal=83%
SHEPARD_BMYB_MORPHOLINO_DN	SHEPARD_BMYB_MORPHOLINO_DN	Details ...	196	0.6639146	1.7208748	0	9.13E-04	0.113	2129	tags=34%, list=9%, signal=37%
KEGG_CELL_CYCLE	KEGG_CELL_CYCLE	Details ...	124	0.6689622	1.7147009	0	0.001078851	0.134	2563	tags=42%, list=11%, signal=47%
REACTOME_M_G1_TRANSITION	REACTOME_M_G1_TRANSITION	Details ...	78	0.6857716	1.7131261	0	0.00110054	0.137	4749	tags=67%, list=20%, signal=83%
BIOCARTA_G2_PATHWAY	BIOCARTA_G2_PATHWAY	Details ...	24	0.7464014	1.7131015	0.001015229	0.001092388	0.137	2806	tags=58%, list=12%, signal=66%
CHIARETTI_T_ALL_RELAPSE_PROGNOSIS	CHIARETTI_T_ALL_RELAPSE_PROGNOSIS	Details ...	19	0.7776538	1.7110806	0	0.001194222	0.147	1571	tags=53%, list=7%, signal=56%
PID_BARD1_PATHWAY	PID_BARD1_PATHWAY	Details ...	29	0.72154	1.7108383	0	0.001185505	0.147	3807	tags=69%, list=16%, signal=82%
GOLDRATH_ANTIGEN_RESPONSE	GOLDRATH_ANTIGEN_RESPONSE	Details ...	344	0.6557391	1.7106962	0	0.001176914	0.147	2242	tags=34%, list=10%, signal=37%
RIZ_ERYTHROID_DIFFERENTIATION	RIZ_ERYTHROID_DIFFERENTIATION	Details ...	77	0.68754345	1.7101624	0	0.001197152	0.15	1845	tags=36%, list=8%, signal=39%
WEST_ADRENOCORTICAL_TUMOR_MARKERS_UP	WEST_ADRENOCORTICAL_TUMOR_MARKERS_UP	Details ...	21	0.7544777	1.7085011	0	0.001202841	0.151	1520	tags=48%, list=7%, signal=51%
REACTOME_CELL_CYCLE	REACTOME_CELL_CYCLE	Details ...	399	0.65193504	1.705662	0	0.001250814	0.158	4594	tags=53%, list=20%, signal=65%
XU_HGF_SIGNALING_NOT_VIA_AKT1_48HR_DN	XU_HGF_SIGNALING_NOT_VIA_AKT1_48HR_DN	Details ...	20	0.7554747	1.7055708	0	0.001242006	0.158	1540	tags=45%, list=7%, signal=48%
GEORGES_CELL_CYCLE_MIR192_TARGETS	GEORGES_CELL_CYCLE_MIR192_TARGETS	Details ...	61	0.6967384	1.7055027	0	0.001233321	0.158	3979	tags=54%, list=17%, signal=65%
KEGG_MISMATCH_REPAIR	KEGG_MISMATCH_REPAIR	Details ...	23	0.74965185	1.7046374	0	0.001231706	0.159	1525	tags=52%, list=7%, signal=56%
REACTOME_CHROMOSOME_MAINTENANCE	REACTOME_CHROMOSOME_MAINTENANCE	Details ...	118	0.67136604	1.7046332	0	0.001223211	0.159	4269	tags=53%, list=18%, signal=65%
VECCHI_GASTRIC_CANCER_EARLY_UP	VECCHI_GASTRIC_CANCER_EARLY_UP	Details ...	421	0.649791	1.7005675	0	0.001317274	0.172	2966	tags=36%, list=13%, signal=41%
PETROVA_ENDOTHELIUM_LYMPHATIC_VS_BLOOD_UP	PETROVA_ENDOTHELIUM_LYMPHATIC_VS_BLOOD_UP	Details ...	131	0.67180824	1.699072	0	0.001355794	0.177	3132	tags=42%, list=13%, signal=48%
IWANAGA_E2F1_TARGETS_INDUCED_BY_SERUM	IWANAGA_E2F1_TARGETS_INDUCED_BY_SERUM	Details ...	30	0.72884524	1.6956204	0	0.001494681	0.197	4095	tags=63%, list=18%, signal=77%
DELPUECH_FOXO3_TARGETS_DN	DELPUECH_FOXO3_TARGETS_DN	Details ...	41	0.7101463	1.6940992	0	0.00156491	0.205	1013	tags=32%, list=4%, signal=33%
REACTOME_NEP_NS2_INTERACTS_WITH_THE_CELLULAR_EXPORT_MACHINERY	REACTOME_NEP_NS2_INTERACTS_WITH_THE_CELLULAR_EXPORT_MACHINERY	Details ...	27	0.7346255	1.6934935	0	0.001567766	0.207	4237	tags=74%, list=18%, signal=90%
SENGUPTA_NASOPHARYNGEAL_CARCINOMA_UP	SENGUPTA_NASOPHARYNGEAL_CARCINOMA_UP	Details ...	291	0.6505716	1.6903147	0	0.001709127	0.224	4498	tags=50%, list=19%, signal=61%
WHITFIELD_CELL_CYCLE_G1_S	WHITFIELD_CELL_CYCLE_G1_S	Details ...	143	0.65875334	1.6902947	0	0.001697883	0.224	4277	tags=48%, list=18%, signal=59%
KEGG_HOMOLOGOUS_RECOMBINATION	KEGG_HOMOLOGOUS_RECOMBINATION	Details ...	28	0.7269343	1.687364	0	0.001830146	0.242	3157	tags=57%, list=14%, signal=66%
REACTOME_REGULATION_OF_GLUCOKINASE_BY_GLUCOKINASE_REGULATORY_PROTEIN	REACTOME_REGULATION_OF_GLUCOKINASE_BY_GLUCOKINASE_REGULATORY_PROTEIN	Details ...	27	0.7349531	1.6861967	0	0.001850631	0.246	4237	tags=74%, list=18%, signal=90%
KAUFFMANN_DNA_REPLICATION_GENES	KAUFFMANN_DNA_REPLICATION_GENES	Details ...	146	0.6599989	1.6857771	0	0.001851564	0.248	2336	tags=38%, list=10%, signal=42%
PIONTEK_PKD1_TARGETS_DN	PIONTEK_PKD1_TARGETS_DN	Details ...	18	0.7602942	1.6852403	0	0.001852491	0.249	1618	tags=44%, list=7%, signal=48%
POOLA_INVASIVE_BREAST_CANCER_UP	POOLA_INVASIVE_BREAST_CANCER_UP	Details ...	275	0.6474912	1.6850643	0	0.001853376	0.25	2379	tags=35%, list=10%, signal=38%
REACTOME_DEPOSITION_OF_NEW_CENPA_CONTAINING_NUCLEOSOMES_AT_THE_CENTROMERE	REACTOME_DEPOSITION_OF_NEW_CENPA_CONTAINING_NUCLEOSOMES_AT_THE_CENTROMERE	Details ...	62	0.6833686	1.6841217	0	0.001885777	0.256	4269	tags=52%, list=18%, signal=63%
REACTOME_MITOTIC_G1_G1_S_PHASES	REACTOME_MITOTIC_G1_G1_S_PHASES	Details ...	130	0.6564183	1.6745306	0	0.002400307	0.32	4749	tags=59%, list=20%, signal=74%
PID_E2F_PATHWAY	PID_E2F_PATHWAY	Details ...	74	0.67253435	1.6743183	0	0.002403973	0.322	2563	tags=42%, list=11%, signal=47%
BENPORATH_ES_2	BENPORATH_ES_2	Details ...	40	0.69229597	1.672646	0	0.00251284	0.334	3258	tags=43%, list=14%, signal=49%
MITSIADES_RESPONSE_TO_APLIDIN_DN	MITSIADES_RESPONSE_TO_APLIDIN_DN	Details ...	246	0.6476934	1.6707975	0	0.00261426	0.347	3508	tags=44%, list=15%, signal=51%
STEIN_ESR1_TARGETS	STEIN_ESR1_TARGETS	Details ...	85	0.66581607	1.6694179	0	0.002641024	0.352	2357	tags=39%, list=10%, signal=43%
REACTOME_CELL_CYCLE_CHECKPOINTS	REACTOME_CELL_CYCLE_CHECKPOINTS	Details ...	111	0.66114306	1.6682842	0	0.002685743	0.359	4749	tags=60%, list=20%, signal=75%
SHEPARD_CRUSH_AND_BURN_MUTANT_DN	SHEPARD_CRUSH_AND_BURN_MUTANT_DN	Details ...	182	0.6492914	1.6679054	0	0.002681528	0.361	2151	tags=34%, list=9%, signal=37%
AFFAR_YY1_TARGETS_DN	AFFAR_YY1_TARGETS_DN	Details ...	232	0.6420606	1.6661057	0	0.002731435	0.366	2382	tags=39%, list=10%, signal=43%
OLSSON_E2F3_TARGETS_DN	OLSSON_E2F3_TARGETS_DN	Details ...	48	0.69399905	1.6659014	0	0.002732995	0.369	4105	tags=50%, list=18%, signal=61%
PUJANA_BREAST_CANCER_LIT_INT_NETWORK	PUJANA_BREAST_CANCER_LIT_INT_NETWORK	Details ...	101	0.6554648	1.6546748	0	0.00342851	0.436	5293	tags=58%, list=23%, signal=75%
WHITFIELD_CELL_CYCLE_G2_M	WHITFIELD_CELL_CYCLE_G2_M	Details ...	214	0.6421068	1.6530735	0	0.00355561	0.451	4236	tags=46%, list=18%, signal=56%
NAKAMURA_CANCER_MICROENVIRONMENT_DN	NAKAMURA_CANCER_MICROENVIRONMENT_DN	Details ...	46	0.69119686	1.6516973	0	0.003640277	0.458	982	tags=35%, list=4%, signal=36%
LI_WILMS_TUMOR_VS_FETAL_KIDNEY_2_UP	LI_WILMS_TUMOR_VS_FETAL_KIDNEY_2_UP	Details ...	30	0.693789	1.6494539	0	0.003822916	0.473	4420	tags=63%, list=19%, signal=78%
PYEON_CANCER_HEAD_AND_NECK_VS_CERVICAL_UP	PYEON_CANCER_HEAD_AND_NECK_VS_CERVICAL_UP	Details ...	187	0.6427488	1.6490954	0	0.003835466	0.478	3592	tags=43%, list=15%, signal=51%
REACTOME_INTERACTIONS_OF_VPR_WITH_HOST_CELLULAR_PROTEINS	REACTOME_INTERACTIONS_OF_VPR_WITH_HOST_CELLULAR_PROTEINS	Details ...	32	0.70074344	1.6484613	0	0.00387088	0.482	4237	tags=66%, list=18%, signal=80%
WANG_METASTASIS_OF_BREAST_CANCER_ESR1_UP	WANG_METASTASIS_OF_BREAST_CANCER_ESR1_UP	Details ...	22	0.7315325	1.6477324	0.00103627	0.003928781	0.49	4633	tags=77%, list=20%, signal=96%
MARIADASON_RESPONSE_TO_BUTYRATE_SULINDAC_4	MARIADASON_RESPONSE_TO_BUTYRATE_SULINDAC_4	Details ...	21	0.72425663	1.6469916	0.002051282	0.003974686	0.496	4214	tags=62%, list=18%, signal=75%
FERRANDO_HOX11_NEIGHBORS	FERRANDO_HOX11_NEIGHBORS	Details ...	23	0.71669936	1.6408085	0.002061856	0.004603243	0.542	4306	tags=61%, list=18%, signal=75%
BIOCARTA_CELLCYCLE_PATHWAY	BIOCARTA_CELLCYCLE_PATHWAY	Details ...	23	0.7181985	1.6406267	0	0.004599761	0.543	2563	tags=48%, list=11%, signal=54%
REACTOME_TRANSPORT_OF_RIBONUCLEOPROTEINS_INTO_THE_HOST_NUCLEUS	REACTOME_TRANSPORT_OF_RIBONUCLEOPROTEINS_INTO_THE_HOST_NUCLEUS	Details ...	27	0.7069842	1.6403466	0.001019368	0.004601947	0.547	4237	tags=70%, list=18%, signal=86%
REACTOME_MITOTIC_G2_G2_M_PHASES	REACTOME_MITOTIC_G2_G2_M_PHASES	Details ...	78	0.6566102	1.6379291	0	0.004771099	0.566	2772	tags=42%, list=12%, signal=48%
WILLIAMS_ESR1_TARGETS_UP	WILLIAMS_ESR1_TARGETS_UP	Details ...	26	0.71504384	1.6350248	0	0.004982677	0.582	1512	tags=38%, list=6%, signal=41%
HERNANDEZ_MITOTIC_ARREST_BY_DOCETAXEL_1_DN	HERNANDEZ_MITOTIC_ARREST_BY_DOCETAXEL_1_DN	Details ...	38	0.68582755	1.6312139	0	0.005428515	0.616	3583	tags=50%, list=15%, signal=59%
WHITFIELD_CELL_CYCLE_S	WHITFIELD_CELL_CYCLE_S	Details ...	160	0.63508296	1.6233128	0	0.006318476	0.675	1449	tags=31%, list=6%, signal=33%
SCIBETTA_KDM5B_TARGETS_DN	SCIBETTA_KDM5B_TARGETS_DN	Details ...	79	0.6551187	1.6220744	0	0.00646916	0.683	3532	tags=44%, list=15%, signal=52%
YU_BAP1_TARGETS	YU_BAP1_TARGETS	Details ...	29	0.6933058	1.6202753	0	0.006672248	0.7	2937	tags=52%, list=13%, signal=59%
YIH_RESPONSE_TO_ARSENITE_C3	YIH_RESPONSE_TO_ARSENITE_C3	Details ...	36	0.6778534	1.6202104	0.001008065	0.006646966	0.701	4747	tags=50%, list=20%, signal=63%
KAUFFMANN_DNA_REPAIR_GENES	KAUFFMANN_DNA_REPAIR_GENES	Details ...	229	0.6264068	1.6197193	0	0.00669165	0.707	4401	tags=45%, list=19%, signal=55%
GENTLES_LEUKEMIC_STEM_CELL_DN	GENTLES_LEUKEMIC_STEM_CELL_DN	Details ...	19	0.72645533	1.6186738	0.001027749	0.006826345	0.716	3373	tags=58%, list=14%, signal=68%
MORI_MATURE_B_LYMPHOCYTE_DN	MORI_MATURE_B_LYMPHOCYTE_DN	Details ...	75	0.64648783	1.6161556	0	0.007134629	0.729	3555	tags=41%, list=15%, signal=49%
THILLAINADESAN_ZNF217_TARGETS_UP	THILLAINADESAN_ZNF217_TARGETS_UP	Details ...	44	0.67342466	1.6145077	0	0.007381558	0.745	649	tags=27%, list=3%, signal=28%
LINDGREN_BLADDER_CANCER_CLUSTER_1_DN	LINDGREN_BLADDER_CANCER_CLUSTER_1_DN	Details ...	374	0.6171153	1.6117584	0	0.007767464	0.765	2189	tags=30%, list=9%, signal=33%
ABRAMSON_INTERACT_WITH_AIRE	ABRAMSON_INTERACT_WITH_AIRE	Details ...	45	0.66372204	1.6110048	0	0.007846824	0.771	5507	tags=73%, list=24%, signal=96%
BIDUS_METASTASIS_UP	BIDUS_METASTASIS_UP	Details ...	214	0.62409616	1.6105785	0	0.007852685	0.776	4110	tags=42%, list=18%, signal=51%
REACTOME_ORC1_REMOVAL_FROM_CHROMATIN	REACTOME_ORC1_REMOVAL_FROM_CHROMATIN	Details ...	65	0.6532364	1.6079136	0	0.008240555	0.795	6031	tags=72%, list=26%, signal=97%
JEON_SMAD6_TARGETS_DN	JEON_SMAD6_TARGETS_DN	Details ...	19	0.73029053	1.607585	0.003112033	0.008264879	0.797	2653	tags=53%, list=11%, signal=59%
REACTOME_GLOBAL_GENOMIC_NER_GG_NER	REACTOME_GLOBAL_GENOMIC_NER_GG_NER	Details ...	33	0.68163574	1.6055017	0	0.008549571	0.807	3218	tags=45%, list=14%, signal=53%
REACTOME_ASSEMBLY_OF_THE_PRE_REPLICATIVE_COMPLEX	REACTOME_ASSEMBLY_OF_THE_PRE_REPLICATIVE_COMPLEX	Details ...	63	0.6446295	1.6003286	0	0.009492232	0.839	6031	tags=70%, list=26%, signal=94%
TOYOTA_TARGETS_OF_MIR34B_AND_MIR34C	TOYOTA_TARGETS_OF_MIR34B_AND_MIR34C	Details ...	448	0.6108665	1.5994052	0	0.00960096	0.845	4251	tags=41%, list=18%, signal=49%
CHIARADONNA_NEOPLASTIC_TRANSFORMATION_KRAS_UP	CHIARADONNA_NEOPLASTIC_TRANSFORMATION_KRAS_UP	Details ...	126	0.63042915	1.598001	0	0.009864487	0.863	3722	tags=46%, list=16%, signal=54%
MANALO_HYPOXIA_DN	MANALO_HYPOXIA_DN	Details ...	288	0.6151357	1.5979812	0	0.009814917	0.863	2567	tags=33%, list=11%, signal=37%
FOURNIER_ACINAR_DEVELOPMENT_LATE_2	FOURNIER_ACINAR_DEVELOPMENT_LATE_2	Details ...	275	0.61673707	1.5968746	0	0.009935279	0.869	4397	tags=47%, list=19%, signal=57%
BOYAULT_LIVER_CANCER_SUBCLASS_G123_UP	BOYAULT_LIVER_CANCER_SUBCLASS_G123_UP		45	0.65416557	1.5938009	0	0.010480846	0.885	3470	tags=47%, list=15%, signal=55%
MUELLER_PLURINET	MUELLER_PLURINET		299	0.6110546	1.5936201	0	0.010468454	0.885	4594	tags=46%, list=20%, signal=57%
REACTOME_FANCONI_ANEMIA_PATHWAY	REACTOME_FANCONI_ANEMIA_PATHWAY		21	0.70583475	1.5904373	0.00308642	0.01102561	0.896	4332	tags=62%, list=19%, signal=76%
CAFFAREL_RESPONSE_TO_THC_DN	CAFFAREL_RESPONSE_TO_THC_DN		31	0.67793834	1.59031	0	0.011000869	0.898	3963	tags=55%, list=17%, signal=66%
PID_AURORA_A_PATHWAY	PID_AURORA_A_PATHWAY		30	0.6764751	1.586457	0	0.011739439	0.908	2673	tags=40%, list=11%, signal=45%
WONG_EMBRYONIC_STEM_CELL_CORE	WONG_EMBRYONIC_STEM_CELL_CORE		335	0.60672104	1.5834521	0	0.012320956	0.92	3535	tags=38%, list=15%, signal=44%
RODRIGUES_NTN1_AND_DCC_TARGETS	RODRIGUES_NTN1_AND_DCC_TARGETS		35	0.66003025	1.5804034	0	0.012959691	0.93	6151	tags=63%, list=26%, signal=85%
JAEGER_METASTASIS_UP	JAEGER_METASTASIS_UP		43	0.6557045	1.5778211	0	0.013563238	0.942	2645	tags=40%, list=11%, signal=44%
SU_TESTIS	SU_TESTIS		76	0.63114744	1.5769575	0	0.013703418	0.943	4649	tags=45%, list=20%, signal=56%
REACTOME_TELOMERE_MAINTENANCE	REACTOME_TELOMERE_MAINTENANCE		75	0.63083357	1.5762967	0	0.013799489	0.943	4269	tags=47%, list=18%, signal=57%
REACTOME_MEIOTIC_RECOMBINATION	REACTOME_MEIOTIC_RECOMBINATION		82	0.63342017	1.5752666	0	0.01397011	0.946	4532	tags=48%, list=19%, signal=59%
REACTOME_FORMATION_OF_TUBULIN_FOLDING_INTERMEDIATES_BY_CCT_TRIC	REACTOME_FORMATION_OF_TUBULIN_FOLDING_INTERMEDIATES_BY_CCT_TRIC		21	0.7002899	1.5729228	0.00409836	0.014416709	0.95	5761	tags=67%, list=25%, signal=88%
BENPORATH_ES_1	BENPORATH_ES_1		377	0.6005626	1.5723633	0	0.014512697	0.951	6298	tags=55%, list=27%, signal=74%
BIOCARTA_ATM_PATHWAY	BIOCARTA_ATM_PATHWAY		20	0.70365655	1.5702405	0.002053388	0.014957093	0.954	4332	tags=60%, list=19%, signal=74%
RUAN_RESPONSE_TO_TNF_TROGLITAZONE_UP	RUAN_RESPONSE_TO_TNF_TROGLITAZONE_UP		17	0.71547145	1.5672287	0.007360673	0.015768258	0.966	922	tags=29%, list=4%, signal=31%
FERRANDO_TAL1_NEIGHBORS	FERRANDO_TAL1_NEIGHBORS		20	0.70514536	1.5667319	0.004136505	0.015865842	0.969	3291	tags=40%, list=14%, signal=47%
AIYAR_COBRA1_TARGETS_DN	AIYAR_COBRA1_TARGETS_DN		29	0.6691432	1.5632257	0	0.016784715	0.976	4381	tags=55%, list=19%, signal=68%
KOINUMA_COLON_CANCER_MSI_UP	KOINUMA_COLON_CANCER_MSI_UP		16	0.7219918	1.5624431	0.004197272	0.016950022	0.977	3533	tags=56%, list=15%, signal=66%
REACTOME_TRANSPORT_OF_MATURE_MRNA_DERIVED_FROM_AN_INTRONLESS_TRANSCRIPT	REACTOME_TRANSPORT_OF_MATURE_MRNA_DERIVED_FROM_AN_INTRONLESS_TRANSCRIPT		32	0.6645372	1.5612475	0.001012146	0.017195838	0.977	4247	tags=63%, list=18%, signal=76%
PID_ATM_PATHWAY	PID_ATM_PATHWAY		34	0.664764	1.5603719	0.003021148	0.01744834	0.977	1893	tags=41%, list=8%, signal=45%
SMIRNOV_RESPONSE_TO_IR_6HR_DN	SMIRNOV_RESPONSE_TO_IR_6HR_DN		113	0.61737514	1.5599005	0	0.017491125	0.979	5340	tags=48%, list=23%, signal=62%
MARIADASON_RESPONSE_TO_BUTYRATE_SULINDAC_6	MARIADASON_RESPONSE_TO_BUTYRATE_SULINDAC_6		50	0.64028126	1.558779	0	0.017749034	0.98	4416	tags=50%, list=19%, signal=62%
VANTVEER_BREAST_CANCER_POOR_PROGNOSIS	VANTVEER_BREAST_CANCER_POOR_PROGNOSIS		52	0.64422274	1.5555525	0	0.018692736	0.984	3091	tags=38%, list=13%, signal=44%
REACTOME_METABOLISM_OF_NON_CODING_RNA	REACTOME_METABOLISM_OF_NON_CODING_RNA		48	0.63748616	1.554154	0.001003009	0.01907193	0.988	4237	tags=54%, list=18%, signal=66%
CHICAS_RB1_TARGETS_LOW_SERUM	CHICAS_RB1_TARGETS_LOW_SERUM		95	0.62273586	1.5526217	0	0.019540833	0.989	3956	tags=38%, list=17%, signal=45%
CHANG_CORE_SERUM_RESPONSE_UP	CHANG_CORE_SERUM_RESPONSE_UP		209	0.5997649	1.5515217	0	0.01983789	0.989	4896	tags=49%, list=21%, signal=61%
NEMETH_INFLAMMATORY_RESPONSE_LPS_DN	NEMETH_INFLAMMATORY_RESPONSE_LPS_DN		32	0.6670393	1.5504487	0.003039514	0.020000793	0.99	2812	tags=38%, list=12%, signal=43%
REACTOME_FORMATION_OF_FIBRIN_CLOT_CLOTTING_CASCADE	REACTOME_FORMATION_OF_FIBRIN_CLOT_CLOTTING_CASCADE		32	0.6562717	1.5496831	0.004048583	0.020205826	0.992	3750	tags=38%, list=16%, signal=45%
ZAMORA_NOS2_TARGETS_UP	ZAMORA_NOS2_TARGETS_UP		69	0.627175	1.5490929	0	0.020317823	0.992	3661	tags=38%, list=16%, signal=45%
REACTOME_REGULATION_OF_MITOTIC_CELL_CYCLE	REACTOME_REGULATION_OF_MITOTIC_CELL_CYCLE		77	0.62148863	1.5487332	0	0.02035514	0.994	6158	tags=65%, list=26%, signal=88%
REACTOME_DNA_REPAIR	REACTOME_DNA_REPAIR		105	0.61161757	1.5482252	0	0.020499865	0.995	4332	tags=42%, list=19%, signal=51%
GAL_LEUKEMIC_STEM_CELL_DN	GAL_LEUKEMIC_STEM_CELL_DN		241	0.5971886	1.546053	0	0.02128352	0.996	5926	tags=47%, list=25%, signal=63%
KEGG_BASE_EXCISION_REPAIR	KEGG_BASE_EXCISION_REPAIR		33	0.65404797	1.5454613	0.001011122	0.02144879	0.997	1525	tags=33%, list=7%, signal=36%
BIOCARTA_ATRBRCA_PATHWAY	BIOCARTA_ATRBRCA_PATHWAY		21	0.6786988	1.5431416	0.003112033	0.022178974	0.997	3497	tags=52%, list=15%, signal=62%
ZHAN_MULTIPLE_MYELOMA_SPIKED	ZHAN_MULTIPLE_MYELOMA_SPIKED		22	0.6741775	1.5413473	0.006160164	0.02278426	0.998	5367	tags=50%, list=23%, signal=65%
MATZUK_SPERMATOCYTE	MATZUK_SPERMATOCYTE		72	0.6186357	1.5398768	0	0.023422567	0.998	5670	tags=49%, list=24%, signal=64%
REACTOME_GLUCOSE_TRANSPORT	REACTOME_GLUCOSE_TRANSPORT		38	0.6485179	1.5352702	0	0.025270585	0.999	4712	tags=61%, list=20%, signal=76%
LABBE_WNT3A_TARGETS_UP	LABBE_WNT3A_TARGETS_UP		112	0.6037161	1.5328817	0	0.02624041	0.999	4328	tags=42%, list=19%, signal=51%
YANG_BCL3_TARGETS_UP	YANG_BCL3_TARGETS_UP		360	0.5857331	1.5327568	0	0.026176486	0.999	4236	tags=37%, list=18%, signal=44%
KUROZUMI_RESPONSE_TO_ONCOCYTIC_VIRUS	KUROZUMI_RESPONSE_TO_ONCOCYTIC_VIRUS		44	0.63559127	1.5326744	0	0.026108941	0.999	5134	tags=48%, list=22%, signal=61%
KOKKINAKIS_METHIONINE_DEPRIVATION_96HR_DN	KOKKINAKIS_METHIONINE_DEPRIVATION_96HR_DN		75	0.615834	1.5296595	0.001	0.027299047	1	2653	tags=29%, list=11%, signal=33%
LEE_LIVER_CANCER_SURVIVAL_DN	LEE_LIVER_CANCER_SURVIVAL_DN		170	0.5985142	1.5281454	0	0.02796861	1	5207	tags=51%, list=22%, signal=65%
CONCANNON_APOPTOSIS_BY_EPOXOMICIN_DN	CONCANNON_APOPTOSIS_BY_EPOXOMICIN_DN		171	0.5961396	1.5244616	0	0.029567707	1	3021	tags=35%, list=13%, signal=40%
MORI_EMU_MYC_LYMPHOMA_BY_ONSET_TIME_UP	MORI_EMU_MYC_LYMPHOMA_BY_ONSET_TIME_UP		106	0.60170835	1.5183786	0	0.032636043	1	5130	tags=53%, list=22%, signal=67%
FERRANDO_T_ALL_WITH_MLL_ENL_FUSION_DN	FERRANDO_T_ALL_WITH_MLL_ENL_FUSION_DN		87	0.6061026	1.5178661	0	0.032759115	1	5592	tags=56%, list=24%, signal=74%
WAKASUGI_HAVE_ZNF143_BINDING_SITES	WAKASUGI_HAVE_ZNF143_BINDING_SITES		58	0.6202957	1.5167769	0	0.03314458	1	6006	tags=53%, list=26%, signal=72%
REACTOME_SCFSKP2_MEDIATED_DEGRADATION_OF_P27_P21	REACTOME_SCFSKP2_MEDIATED_DEGRADATION_OF_P27_P21		53	0.6193688	1.5167607	0	0.033014428	1	6099	tags=72%, list=26%, signal=97%
HONRADO_BREAST_CANCER_BRCA1_VS_BRCA2	HONRADO_BREAST_CANCER_BRCA1_VS_BRCA2		18	0.6876004	1.5138887	0.006329114	0.034504563	1	4413	tags=56%, list=19%, signal=68%
YAO_TEMPORAL_RESPONSE_TO_PROGESTERONE_CLUSTER_15	YAO_TEMPORAL_RESPONSE_TO_PROGESTERONE_CLUSTER_15		34	0.63696694	1.5129796	0.003021148	0.034910195	1	3023	tags=35%, list=13%, signal=40%
WILCOX_RESPONSE_TO_PROGESTERONE_UP	WILCOX_RESPONSE_TO_PROGESTERONE_UP		150	0.5925747	1.5123082	0	0.035201114	1	2385	tags=31%, list=10%, signal=35%
RIZ_ERYTHROID_DIFFERENTIATION_CCNE1	RIZ_ERYTHROID_DIFFERENTIATION_CCNE1		40	0.63473207	1.5107374	0.001001001	0.035938133	1	5235	tags=52%, list=22%, signal=68%
REACTOME_TRANSCRIPTION_COUPLED_NER_TC_NER	REACTOME_TRANSCRIPTION_COUPLED_NER_TC_NER		44	0.625071	1.5100428	0	0.036214605	1	1525	tags=27%, list=7%, signal=29%
PAL_PRMT5_TARGETS_UP	PAL_PRMT5_TARGETS_UP		203	0.5859223	1.5095459	0	0.036331426	1	5101	tags=44%, list=22%, signal=56%
WANG_CISPLATIN_RESPONSE_AND_XPC_UP	WANG_CISPLATIN_RESPONSE_AND_XPC_UP		200	0.5844196	1.5095116	0	0.036208004	1	5641	tags=49%, list=24%, signal=64%
SMIRNOV_RESPONSE_TO_IR_2HR_DN	SMIRNOV_RESPONSE_TO_IR_2HR_DN		54	0.6088749	1.5091577	0	0.03626535	1	1083	tags=24%, list=5%, signal=25%
SASAKI_ADULT_T_CELL_LEUKEMIA	SASAKI_ADULT_T_CELL_LEUKEMIA		173	0.5906159	1.5086676	0	0.036419496	1	5074	tags=43%, list=22%, signal=54%
SMID_BREAST_CANCER_RELAPSE_IN_BRAIN_UP	SMID_BREAST_CANCER_RELAPSE_IN_BRAIN_UP		39	0.63445437	1.5081102	0.002012072	0.036619026	1	3485	tags=41%, list=15%, signal=48%
SHIN_B_CELL_LYMPHOMA_CLUSTER_8	SHIN_B_CELL_LYMPHOMA_CLUSTER_8		36	0.6333513	1.5075585	0.001015229	0.036793794	1	2911	tags=42%, list=12%, signal=48%
BIOCARTA_INTRINSIC_PATHWAY	BIOCARTA_INTRINSIC_PATHWAY		23	0.66024363	1.5043987	0.012474013	0.038710516	1	4895	tags=52%, list=21%, signal=66%
MARSHALL_VIRAL_INFECTION_RESPONSE_DN	MARSHALL_VIRAL_INFECTION_RESPONSE_DN		29	0.6510104	1.504049	0.004052685	0.038772393	1	3357	tags=41%, list=14%, signal=48%
ZHAN_MULTIPLE_MYELOMA_SUBGROUPS	ZHAN_MULTIPLE_MYELOMA_SUBGROUPS		30	0.6361532	1.5012177	0.005060729	0.04051764	1	5965	tags=67%, list=26%, signal=89%
KEGG_OOCYTE_MEIOSIS	KEGG_OOCYTE_MEIOSIS		112	0.5935191	1.4973968	0	0.04274794	1	6187	tags=56%, list=26%, signal=76%
KRASNOSELSKAYA_ILF3_TARGETS_DN	KRASNOSELSKAYA_ILF3_TARGETS_DN		46	0.62238765	1.4945799	0.001003009	0.044475973	1	3614	tags=41%, list=15%, signal=49%
REACTOME_MEIOSIS	REACTOME_MEIOSIS		110	0.59222287	1.4927905	0	0.045621067	1	4693	tags=45%, list=20%, signal=57%
RHEIN_ALL_GLUCOCORTICOID_THERAPY_DN	RHEIN_ALL_GLUCOCORTICOID_THERAPY_DN		359	0.56925744	1.4881613	0	0.048897203	1	5347	tags=46%, list=23%, signal=59%
BIOCARTA_G1_PATHWAY	BIOCARTA_G1_PATHWAY		28	0.64186025	1.4879534	0.005081301	0.048859503	1	4332	tags=46%, list=19%, signal=57%
REACTOME_ACETYLCHOLINE_BINDING_AND_DOWNSTREAM_EVENTS	REACTOME_ACETYLCHOLINE_BINDING_AND_DOWNSTREAM_EVENTS		15	0.6953927	1.4877552	0.011603376	0.048822097	1	2530	tags=47%, list=11%, signal=52%
REACTOME_PREFOLDIN_MEDIATED_TRANSFER_OF_SUBSTRATE_TO_CCT_TRIC	REACTOME_PREFOLDIN_MEDIATED_TRANSFER_OF_SUBSTRATE_TO_CCT_TRIC		27	0.6440617	1.4874287	0.006147541	0.048877813	1	5761	tags=59%, list=25%, signal=79%
TARTE_PLASMA_CELL_VS_PLASMABLAST_DN	TARTE_PLASMA_CELL_VS_PLASMABLAST_DN		307	0.57140005	1.486274	0	0.049540784	1	5134	tags=45%, list=22%, signal=57%
REACTOME_CGMP_EFFECTS	REACTOME_CGMP_EFFECTS		19	0.65985847	1.4843131	0.014644352	0.050892767	1	5821	tags=68%, list=25%, signal=91%
BHATTACHARYA_EMBRYONIC_STEM_CELL	BHATTACHARYA_EMBRYONIC_STEM_CELL		89	0.59144133	1.4834853	0	0.05140739	1	6260	tags=56%, list=27%, signal=76%
REACTOME_CYCLIN_E_ASSOCIATED_EVENTS_DURING_G1_S_TRANSITION_	REACTOME_CYCLIN_E_ASSOCIATED_EVENTS_DURING_G1_S_TRANSITION_		62	0.6018937	1.4814682	0	0.052845012	1	6099	tags=68%, list=26%, signal=91%
WANG_IMMORTALIZED_BY_HOXA9_AND_MEIS1_DN	WANG_IMMORTALIZED_BY_HOXA9_AND_MEIS1_DN		24	0.6479777	1.4800696	0.014271152	0.053757444	1	1569	tags=29%, list=7%, signal=31%
REACTOME_LOSS_OF_NLP_FROM_MITOTIC_CENTROSOMES	REACTOME_LOSS_OF_NLP_FROM_MITOTIC_CENTROSOMES		56	0.60283846	1.4784776	0.004016064	0.055045307	1	4898	tags=48%, list=21%, signal=61%
REACTOME_CDT1_ASSOCIATION_WITH_THE_CDC6_ORC_ORIGIN_COMPLEX	REACTOME_CDT1_ASSOCIATION_WITH_THE_CDC6_ORC_ORIGIN_COMPLEX		54	0.6061324	1.4782897	0.001001001	0.05498281	1	6031	tags=67%, list=26%, signal=90%
DORMOY_ELAVL1_TARGETS	DORMOY_ELAVL1_TARGETS		17	0.6718441	1.4774562	0.021097047	0.05551676	1	3691	tags=47%, list=16%, signal=56%
DUTERTRE_ESTRADIOL_RESPONSE_6HR_UP	DUTERTRE_ESTRADIOL_RESPONSE_6HR_UP		226	0.57245713	1.4760547	0	0.056553856	1	5137	tags=43%, list=22%, signal=54%
KATSANOU_ELAVL1_TARGETS_DN	KATSANOU_ELAVL1_TARGETS_DN		148	0.5778945	1.4751627	0	0.057117417	1	4969	tags=43%, list=21%, signal=54%
RICKMAN_TUMOR_DIFFERENTIATED_MODERATELY_VS_POORLY_DN	RICKMAN_TUMOR_DIFFERENTIATED_MODERATELY_VS_POORLY_DN		15	0.6873253	1.4735272	0.030462185	0.058373615	1	5880	tags=73%, list=25%, signal=98%
MURAKAMI_UV_RESPONSE_6HR_DN	MURAKAMI_UV_RESPONSE_6HR_DN		21	0.6567613	1.4732422	0.013402062	0.058496144	1	705	tags=24%, list=3%, signal=25%
SERVITJA_LIVER_HNF1A_TARGETS_UP	SERVITJA_LIVER_HNF1A_TARGETS_UP		134	0.5774878	1.4724001	0	0.059061226	1	4109	tags=34%, list=18%, signal=41%
CAIRO_HEPATOBLASTOMA_POOR_SURVIVAL	CAIRO_HEPATOBLASTOMA_POOR_SURVIVAL		16	0.6711695	1.4717759	0.022151899	0.05947022	1	5353	tags=63%, list=23%, signal=81%
BORLAK_LIVER_CANCER_EGF_UP	BORLAK_LIVER_CANCER_EGF_UP		57	0.6021757	1.4716283	0.001001001	0.059418626	1	6484	tags=61%, list=28%, signal=85%
REACTOME_RECRUITMENT_OF_MITOTIC_CENTROSOME_PROTEINS_AND_COMPLEXES	REACTOME_RECRUITMENT_OF_MITOTIC_CENTROSOME_PROTEINS_AND_COMPLEXES		63	0.60024357	1.4713848	0	0.05943746	1	5262	tags=49%, list=23%, signal=63%
SU_THYMUS	SU_THYMUS		20	0.65814376	1.4708825	0.013415893	0.05966612	1	4670	tags=50%, list=20%, signal=62%
MCCABE_HOXC6_TARGETS_DN	MCCABE_HOXC6_TARGETS_DN		21	0.65066755	1.47088	0.015384615	0.059457496	1	6273	tags=67%, list=27%, signal=91%
TURASHVILI_BREAST_DUCTAL_CARCINOMA_VS_LOBULAR_NORMAL_UP	TURASHVILI_BREAST_DUCTAL_CARCINOMA_VS_LOBULAR_NORMAL_UP		73	0.5911983	1.470123	0	0.05988578	1	4840	tags=42%, list=21%, signal=53%
HUTTMANN_B_CLL_POOR_SURVIVAL_DN	HUTTMANN_B_CLL_POOR_SURVIVAL_DN		59	0.601564	1.4699792	0.001	0.0598094	1	5537	tags=49%, list=24%, signal=64%
MARKEY_RB1_CHRONIC_LOF_UP	MARKEY_RB1_CHRONIC_LOF_UP		114	0.5805698	1.4689326	0	0.06059567	1	5982	tags=50%, list=26%, signal=67%
LI_CISPLATIN_RESISTANCE_UP	LI_CISPLATIN_RESISTANCE_UP		27	0.64120156	1.4676305	0.005070994	0.061579186	1	4424	tags=56%, list=19%, signal=68%
REACTOME_NITRIC_OXIDE_STIMULATES_GUANYLATE_CYCLASE	REACTOME_NITRIC_OXIDE_STIMULATES_GUANYLATE_CYCLASE		25	0.64705217	1.4675771	0.013278856	0.06145323	1	5035	tags=60%, list=22%, signal=76%
REACTOME_CYTOCHROME_P450_ARRANGED_BY_SUBSTRATE_TYPE	REACTOME_CYTOCHROME_P450_ARRANGED_BY_SUBSTRATE_TYPE		50	0.6032874	1.4674001	0.001	0.0614544	1	5687	tags=54%, list=24%, signal=71%
BHATI_G2M_ARREST_BY_2METHOXYESTRADIOL_UP	BHATI_G2M_ARREST_BY_2METHOXYESTRADIOL_UP		119	0.5814352	1.4666976	0	0.061890874	1	5599	tags=45%, list=24%, signal=58%
MEISSNER_BRAIN_HCP_WITH_H3K4ME2	MEISSNER_BRAIN_HCP_WITH_H3K4ME2		17	0.6649901	1.4636005	0.009453782	0.06472412	1	5988	tags=76%, list=26%, signal=103%
PHESSE_TARGETS_OF_APC_AND_MBD2_UP	PHESSE_TARGETS_OF_APC_AND_MBD2_UP		20	0.6540787	1.4634877	0.014358974	0.0645993	1	4240	tags=55%, list=18%, signal=67%
KEGG_PROTEASOME	KEGG_PROTEASOME		44	0.6086226	1.4634233	0.002006018	0.064438306	1	8057	tags=82%, list=34%, signal=125%
DASU_IL6_SIGNALING_SCAR_UP	DASU_IL6_SIGNALING_SCAR_UP		30	0.6235266	1.4628689	0.009164969	0.06473126	1	6346	tags=53%, list=27%, signal=73%
TURASHVILI_BREAST_DUCTAL_CARCINOMA_VS_DUCTAL_NORMAL_UP	TURASHVILI_BREAST_DUCTAL_CARCINOMA_VS_DUCTAL_NORMAL_UP		44	0.60739523	1.461314	0.002008032	0.06603894	1	4953	tags=48%, list=21%, signal=60%
COLLIS_PRKDC_REGULATORS	COLLIS_PRKDC_REGULATORS		15	0.6820146	1.458623	0.020299146	0.068517774	1	5128	tags=60%, list=22%, signal=77%
REACTOME_HOST_INTERACTIONS_OF_HIV_FACTORS	REACTOME_HOST_INTERACTIONS_OF_HIV_FACTORS		120	0.57824886	1.4578145	0	0.06905999	1	7382	tags=67%, list=32%, signal=97%
RIGGI_EWING_SARCOMA_PROGENITOR_DN	RIGGI_EWING_SARCOMA_PROGENITOR_DN		186	0.56637466	1.4574822	0	0.0691782	1	6023	tags=53%, list=26%, signal=71%
REACTOME_TERMINATION_OF_O_GLYCAN_BIOSYNTHESIS	REACTOME_TERMINATION_OF_O_GLYCAN_BIOSYNTHESIS		19	0.6503061	1.4566414	0.016789086	0.06972795	1	2966	tags=42%, list=13%, signal=48%
HESS_TARGETS_OF_HOXA9_AND_MEIS1_UP	HESS_TARGETS_OF_HOXA9_AND_MEIS1_UP		65	0.58917934	1.4556338	0.003006012	0.070461616	1	3597	tags=38%, list=15%, signal=45%
SANSOM_APC_TARGETS_UP	SANSOM_APC_TARGETS_UP		125	0.57115567	1.455345	0	0.0705281	1	4238	tags=38%, list=18%, signal=47%
REACTOME_APC_CDC20_MEDIATED_DEGRADATION_OF_NEK2A	REACTOME_APC_CDC20_MEDIATED_DEGRADATION_OF_NEK2A		21	0.6487146	1.4553016	0.014403292	0.070326254	1	154	tags=24%, list=1%, signal=24%
YAMAZAKI_TCEB3_TARGETS_DN	YAMAZAKI_TCEB3_TARGETS_DN		213	0.5642264	1.4534006	0	0.07205035	1	4383	tags=39%, list=19%, signal=48%
REACTOME_APC_C_CDC20_MEDIATED_DEGRADATION_OF_MITOTIC_PROTEINS	REACTOME_APC_C_CDC20_MEDIATED_DEGRADATION_OF_MITOTIC_PROTEINS		65	0.5873514	1.4525837	0	0.072585076	1	6158	tags=62%, list=26%, signal=83%
MEINHOLD_OVARIAN_CANCER_LOW_GRADE_DN	MEINHOLD_OVARIAN_CANCER_LOW_GRADE_DN		20	0.6491758	1.4525728	0.013527576	0.07236559	1	1807	tags=30%, list=8%, signal=32%
DE_YY1_TARGETS_UP	DE_YY1_TARGETS_UP		20	0.6474458	1.4504772	0.016546018	0.07451485	1	5762	tags=60%, list=25%, signal=80%
KARAKAS_TGFB1_SIGNALING	KARAKAS_TGFB1_SIGNALING		18	0.64996487	1.4494363	0.018808777	0.075357854	1	4112	tags=50%, list=18%, signal=61%
JOHANSSON_GLIOMAGENESIS_BY_PDGFB_UP	JOHANSSON_GLIOMAGENESIS_BY_PDGFB_UP		57	0.59344393	1.4489229	0.001002004	0.075653866	1	6006	tags=51%, list=26%, signal=68%
RHODES_CANCER_META_SIGNATURE	RHODES_CANCER_META_SIGNATURE		64	0.58744806	1.4489094	0	0.07543056	1	5996	tags=59%, list=26%, signal=80%
PEART_HDAC_PROLIFERATION_CLUSTER_UP	PEART_HDAC_PROLIFERATION_CLUSTER_UP		56	0.5907975	1.4471327	0.001	0.07704249	1	590	tags=20%, list=3%, signal=20%
NABA_PROTEOGLYCANS	NABA_PROTEOGLYCANS		35	0.60563946	1.4469169	0.006042296	0.07702236	1	5894	tags=60%, list=25%, signal=80%
EPPERT_PROGENITOR	EPPERT_PROGENITOR		133	0.56956416	1.4445045	0	0.07953335	1	3939	tags=38%, list=17%, signal=45%
SCHAVOLT_TARGETS_OF_TP53_AND_TP63	SCHAVOLT_TARGETS_OF_TP53_AND_TP63		16	0.6691428	1.4422407	0.02620545	0.08188037	1	6809	tags=88%, list=29%, signal=123%
REACTOME_P53_INDEPENDENT_G1_S_DNA_DAMAGE_CHECKPOINT	REACTOME_P53_INDEPENDENT_G1_S_DNA_DAMAGE_CHECKPOINT		48	0.5940697	1.4419485	0.001001001	0.08199301	1	7367	tags=75%, list=32%, signal=109%
BOHN_PRIMARY_IMMUNODEFICIENCY_SYNDROM_UP	BOHN_PRIMARY_IMMUNODEFICIENCY_SYNDROM_UP		45	0.598459	1.4418395	0.002006018	0.08190757	1	3339	tags=36%, list=14%, signal=41%
CUI_TCF21_TARGETS_UP	CUI_TCF21_TARGETS_UP		37	0.60099435	1.4414809	0.006024096	0.08203509	1	4226	tags=49%, list=18%, signal=59%
BROWNE_HCMV_INFECTION_48HR_UP	BROWNE_HCMV_INFECTION_48HR_UP		177	0.56182694	1.441303	0	0.082009226	1	5176	tags=41%, list=22%, signal=53%
CUI_TCF21_TARGETS_2_UP	CUI_TCF21_TARGETS_2_UP		425	0.5502652	1.440212	0	0.08315398	1	5159	tags=40%, list=22%, signal=50%
PARK_HSC_VS_MULTIPOTENT_PROGENITORS_DN	PARK_HSC_VS_MULTIPOTENT_PROGENITORS_DN		18	0.6476926	1.4380565	0.026041666	0.08548007	1	3807	tags=44%, list=16%, signal=53%
LEE_LIVER_CANCER_MYC_E2F1_UP	LEE_LIVER_CANCER_MYC_E2F1_UP		56	0.5823569	1.4361413	0.003006012	0.0874984	1	4006	tags=38%, list=17%, signal=45%
PEART_HDAC_PROLIFERATION_CLUSTER_DN	PEART_HDAC_PROLIFERATION_CLUSTER_DN		76	0.5718871	1.4346229	0	0.0890892	1	4718	tags=38%, list=20%, signal=48%
REACTOME_APOPTOTIC_EXECUTION_PHASE	REACTOME_APOPTOTIC_EXECUTION_PHASE		53	0.5818082	1.4342757	0.003006012	0.08926592	1	6215	tags=55%, list=27%, signal=74%
ZHANG_RESPONSE_TO_IKK_INHIBITOR_AND_TNF_DN	ZHANG_RESPONSE_TO_IKK_INHIBITOR_AND_TNF_DN		102	0.5660966	1.4339191	0.001	0.08945667	1	5675	tags=41%, list=24%, signal=54%
REACTOME_PHOSPHORYLATION_OF_THE_APC_C	REACTOME_PHOSPHORYLATION_OF_THE_APC_C		17	0.655873	1.4337697	0.024058577	0.08936598	1	152	tags=24%, list=1%, signal=24%
KEGG_NUCLEOTIDE_EXCISION_REPAIR	KEGG_NUCLEOTIDE_EXCISION_REPAIR		44	0.5912513	1.4331009	0.004020101	0.08994121	1	5440	tags=45%, list=23%, signal=59%
REACTOME_CROSS_PRESENTATION_OF_SOLUBLE_EXOGENOUS_ANTIGENS_ENDOSOMES	REACTOME_CROSS_PRESENTATION_OF_SOLUBLE_EXOGENOUS_ANTIGENS_ENDOSOMES		47	0.59291637	1.4327376	0.00502008	0.0901616	1	7367	tags=74%, list=32%, signal=109%
WALLACE_JAK2_TARGETS_UP	WALLACE_JAK2_TARGETS_UP		26	0.62357473	1.4304588	0.009164969	0.0928842	1	4912	tags=42%, list=21%, signal=54%
REACTOME_AMINE_DERIVED_HORMONES	REACTOME_AMINE_DERIVED_HORMONES		15	0.660911	1.4303873	0.034663867	0.09266981	1	5922	tags=60%, list=25%, signal=80%
GARCIA_TARGETS_OF_FLI1_AND_DAX1_DN	GARCIA_TARGETS_OF_FLI1_AND_DAX1_DN		173	0.55693984	1.4301529	0	0.092717916	1	4238	tags=35%, list=18%, signal=43%
REACTOME_SCF_BETA_TRCP_MEDIATED_DEGRADATION_OF_EMI1	REACTOME_SCF_BETA_TRCP_MEDIATED_DEGRADATION_OF_EMI1		49	0.5895718	1.4297096	0.003018109	0.09304383	1	7367	tags=73%, list=32%, signal=107%
REACTOME_P53_DEPENDENT_G1_DNA_DAMAGE_RESPONSE	REACTOME_P53_DEPENDENT_G1_DNA_DAMAGE_RESPONSE		53	0.5828502	1.4294341	0.001002004	0.09312327	1	6031	tags=66%, list=26%, signal=89%
BOYLAN_MULTIPLE_MYELOMA_C_CLUSTER_UP	BOYLAN_MULTIPLE_MYELOMA_C_CLUSTER_UP		37	0.60508204	1.4273576	0.00708502	0.09559411	1	6180	tags=51%, list=26%, signal=70%
REACTOME_ADHERENS_JUNCTIONS_INTERACTIONS	REACTOME_ADHERENS_JUNCTIONS_INTERACTIONS		27	0.6171465	1.4271888	0.008138352	0.09550837	1	3528	tags=44%, list=15%, signal=52%
BEIER_GLIOMA_STEM_CELL_UP	BEIER_GLIOMA_STEM_CELL_UP		37	0.601484	1.4266953	0.006030151	0.09588145	1	3648	tags=41%, list=16%, signal=48%
SHIPP_DLBCL_VS_FOLLICULAR_LYMPHOMA_UP	SHIPP_DLBCL_VS_FOLLICULAR_LYMPHOMA_UP		45	0.59182644	1.4264655	0.00501002	0.0958897	1	4363	tags=42%, list=19%, signal=52%
HADDAD_T_LYMPHOCYTE_AND_NK_PROGENITOR_DN	HADDAD_T_LYMPHOCYTE_AND_NK_PROGENITOR_DN		63	0.57842666	1.4252495	0.003003003	0.09730009	1	2367	tags=27%, list=10%, signal=30%
KENNY_CTNNB1_TARGETS_UP	KENNY_CTNNB1_TARGETS_UP		49	0.5903709	1.424748	0.004016064	0.09776742	1	3614	tags=33%, list=15%, signal=39%
REACTOME_TRANSPORT_OF_MATURE_TRANSCRIPT_TO_CYTOPLASM	REACTOME_TRANSPORT_OF_MATURE_TRANSCRIPT_TO_CYTOPLASM		52	0.5779047	1.4236473	0.004004004	0.098974	1	4338	tags=50%, list=19%, signal=61%
MATZUK_MEIOTIC_AND_DNA_REPAIR	MATZUK_MEIOTIC_AND_DNA_REPAIR		39	0.5987596	1.4231684	0.017034069	0.09936056	1	3573	tags=38%, list=15%, signal=45%
SHIPP_DLBCL_CURED_VS_FATAL_UP	SHIPP_DLBCL_CURED_VS_FATAL_UP		39	0.5951909	1.4228997	0.004020101	0.09941083	1	4757	tags=41%, list=20%, signal=51%
BIOCARTA_AMI_PATHWAY	BIOCARTA_AMI_PATHWAY		20	0.63355917	1.4222482	0.021852238	0.100112654	1	6263	tags=55%, list=27%, signal=75%
SHIN_B_CELL_LYMPHOMA_CLUSTER_9	SHIN_B_CELL_LYMPHOMA_CLUSTER_9		19	0.6455351	1.4211109	0.027027028	0.1014689	1	4357	tags=53%, list=19%, signal=65%
PID_INTEGRIN_CS_PATHWAY	PID_INTEGRIN_CS_PATHWAY		26	0.61852443	1.421012	0.020387359	0.10131966	1	7293	tags=69%, list=31%, signal=101%
SMID_BREAST_CANCER_RELAPSE_IN_LUNG_UP	SMID_BREAST_CANCER_RELAPSE_IN_LUNG_UP		21	0.63157284	1.4207329	0.025641026	0.101444185	1	3398	tags=43%, list=15%, signal=50%
WATANABE_COLON_CANCER_MSI_VS_MSS_DN	WATANABE_COLON_CANCER_MSI_VS_MSS_DN		80	0.5649704	1.4204625	0	0.101542234	1	3369	tags=39%, list=14%, signal=45%
KANG_GIST_WITH_PDGFRA_UP	KANG_GIST_WITH_PDGFRA_UP		50	0.5857432	1.4195806	0.001004016	0.10247361	1	5641	tags=56%, list=24%, signal=74%
REACTOME_PLATELET_CALCIUM_HOMEOSTASIS	REACTOME_PLATELET_CALCIUM_HOMEOSTASIS		16	0.6433553	1.4193455	0.042735044	0.102474086	1	4416	tags=50%, list=19%, signal=62%
RAY_TUMORIGENESIS_BY_ERBB2_CDC25A_UP	RAY_TUMORIGENESIS_BY_ERBB2_CDC25A_UP		104	0.56397545	1.4188861	0.001	0.10282951	1	3182	tags=31%, list=14%, signal=35%
ZHANG_BREAST_CANCER_PROGENITORS_UP	ZHANG_BREAST_CANCER_PROGENITORS_UP		420	0.5404775	1.4183302	0	0.10325354	1	6397	tags=49%, list=27%, signal=66%
NAKAMURA_TUMOR_ZONE_PERIPHERAL_VS_CENTRAL_UP	NAKAMURA_TUMOR_ZONE_PERIPHERAL_VS_CENTRAL_UP		284	0.54606175	1.4177175	0	0.1038052	1	6971	tags=51%, list=30%, signal=71%
BIOCARTA_PROTEASOME_PATHWAY	BIOCARTA_PROTEASOME_PATHWAY		28	0.6103499	1.4175308	0.016243655	0.10381036	1	7598	tags=86%, list=33%, signal=127%
ZHAN_EARLY_DIFFERENTIATION_GENES_DN	ZHAN_EARLY_DIFFERENTIATION_GENES_DN		42	0.5907236	1.4165652	0.003033367	0.104963675	1	3093	tags=36%, list=13%, signal=41%
REACTOME_APC_C_CDH1_MEDIATED_DEGRADATION_OF_CDC20_AND_OTHER_APC_C_CDH1_TARGETED_PROTEINS_IN_LATE_MITOSIS_EARLY_G1	REACTOME_APC_C_CDH1_MEDIATED_DEGRADATION_OF_CDC20_AND_OTHER_APC_C_CDH1_TARGETED_PROTEINS_IN_LATE_MITOSIS_EARLY_G1		64	0.5753926	1.4162669	0.002	0.10513358	1	6158	tags=61%, list=26%, signal=83%
REACTOME_CDK_MEDIATED_PHOSPHORYLATION_AND_REMOVAL_OF_CDC6	REACTOME_CDK_MEDIATED_PHOSPHORYLATION_AND_REMOVAL_OF_CDC6		46	0.5889258	1.4161667	0.005005005	0.1049843	1	7367	tags=74%, list=32%, signal=108%
PLASARI_TGFB1_TARGETS_10HR_DN	PLASARI_TGFB1_TARGETS_10HR_DN		244	0.54678273	1.4156809	0	0.10535078	1	5018	tags=42%, list=21%, signal=53%
RICKMAN_HEAD_AND_NECK_CANCER_A	RICKMAN_HEAD_AND_NECK_CANCER_A		98	0.56043637	1.4137675	0	0.107966304	1	4648	tags=40%, list=20%, signal=49%
TURASHVILI_BREAST_CARCINOMA_DUCTAL_VS_LOBULAR_UP	TURASHVILI_BREAST_CARCINOMA_DUCTAL_VS_LOBULAR_UP		20	0.6383454	1.4130609	0.017561983	0.108665764	1	5401	tags=50%, list=23%, signal=65%
KUNINGER_IGF1_VS_PDGFB_TARGETS_DN	KUNINGER_IGF1_VS_PDGFB_TARGETS_DN		46	0.58531654	1.4123322	0.006006006	0.10939453	1	4957	tags=43%, list=21%, signal=55%
VANDESLUIS_COMMD1_TARGETS_GROUP_4_DN	VANDESLUIS_COMMD1_TARGETS_GROUP_4_DN		16	0.648619	1.4123026	0.029661017	0.10913642	1	1288	tags=31%, list=6%, signal=33%
MCBRYAN_PUBERTAL_BREAST_6_7WK_DN	MCBRYAN_PUBERTAL_BREAST_6_7WK_DN		79	0.57237566	1.4108441	0.001001001	0.11099072	1	3232	tags=30%, list=14%, signal=35%
KEGG_RETINOL_METABOLISM	KEGG_RETINOL_METABOLISM		64	0.57326764	1.4098825	0.006	0.11212569	1	6789	tags=50%, list=29%, signal=70%
BIOCARTA_NO1_PATHWAY	BIOCARTA_NO1_PATHWAY		30	0.60384476	1.4091378	0.022335025	0.113014296	1	5821	tags=57%, list=25%, signal=75%
VERHAAK_GLIOBLASTOMA_PRONEURAL	VERHAAK_GLIOBLASTOMA_PRONEURAL		177	0.5498377	1.4082508	0	0.11405602	1	6555	tags=53%, list=28%, signal=72%
REACTOME_APC_C_CDC20_MEDIATED_DEGRADATION_OF_CYCLIN_B	REACTOME_APC_C_CDC20_MEDIATED_DEGRADATION_OF_CYCLIN_B		19	0.63360226	1.4081893	0.02596054	0.11382667	1	119	tags=21%, list=1%, signal=21%
GOTZMANN_EPITHELIAL_TO_MESENCHYMAL_TRANSITION_UP	GOTZMANN_EPITHELIAL_TO_MESENCHYMAL_TRANSITION_UP		69	0.572208	1.4081315	0.004	0.11360402	1	6593	tags=52%, list=28%, signal=72%
SCHAEFFER_SOX9_TARGETS_IN_PROSTATE_DEVELOPMENT_DN	SCHAEFFER_SOX9_TARGETS_IN_PROSTATE_DEVELOPMENT_DN		45	0.5759005	1.4080194	0.005015045	0.11346362	1	3351	tags=33%, list=14%, signal=39%
BIOCARTA_CYTOKINE_PATHWAY	BIOCARTA_CYTOKINE_PATHWAY		21	0.6255427	1.4065471	0.017561983	0.11538189	1	2742	tags=33%, list=12%, signal=38%
REACTOME_OTHER_SEMAPHORIN_INTERACTIONS	REACTOME_OTHER_SEMAPHORIN_INTERACTIONS		15	0.6508484	1.403705	0.037194476	0.11958601	1	6593	tags=60%, list=28%, signal=84%
DUAN_PRDM5_TARGETS	DUAN_PRDM5_TARGETS		78	0.56529933	1.4035167	0.002	0.11956465	1	4870	tags=40%, list=21%, signal=50%
MASRI_RESISTANCE_TO_TAMOXIFEN_AND_AROMATASE_INHIBITORS_UP	MASRI_RESISTANCE_TO_TAMOXIFEN_AND_AROMATASE_INHIBITORS_UP		20	0.6258417	1.4016631	0.039134912	0.12223105	1	4840	tags=40%, list=21%, signal=50%
KEGG_ABC_TRANSPORTERS	KEGG_ABC_TRANSPORTERS		44	0.57716805	1.4015036	0.007035176	0.12212	1	4690	tags=48%, list=20%, signal=60%
WINTER_HYPOXIA_DN	WINTER_HYPOXIA_DN		52	0.5752841	1.4008182	0.001005025	0.12291315	1	5532	tags=50%, list=24%, signal=65%
REACTOME_NUCLEOTIDE_EXCISION_REPAIR	REACTOME_NUCLEOTIDE_EXCISION_REPAIR		49	0.58033293	1.4007218	0.006030151	0.12275055	1	3218	tags=31%, list=14%, signal=35%
REACTOME_VIF_MEDIATED_DEGRADATION_OF_APOBEC3G	REACTOME_VIF_MEDIATED_DEGRADATION_OF_APOBEC3G		49	0.57506216	1.400386	0.01004016	0.12297737	1	7367	tags=71%, list=32%, signal=104%
WANG_THOC1_TARGETS_DN	WANG_THOC1_TARGETS_DN		20	0.61560977	1.3997611	0.03014553	0.12374089	1	3138	tags=45%, list=13%, signal=52%
HUMMEL_BURKITTS_LYMPHOMA_UP	HUMMEL_BURKITTS_LYMPHOMA_UP		43	0.58182186	1.3993416	0.011011011	0.12407697	1	6928	tags=58%, list=30%, signal=82%
MCLACHLAN_DENTAL_CARIES_DN	MCLACHLAN_DENTAL_CARIES_DN		82	0.5657329	1.3977978	0	0.12640984	1	5927	tags=52%, list=25%, signal=70%
BROWNE_HCMV_INFECTION_8HR_UP	BROWNE_HCMV_INFECTION_8HR_UP		104	0.5491977	1.3970671	0	0.12718967	1	6908	tags=50%, list=30%, signal=71%
MALONEY_RESPONSE_TO_17AAG_DN	MALONEY_RESPONSE_TO_17AAG_DN		78	0.5623591	1.3969277	0	0.12708627	1	7596	tags=65%, list=33%, signal=97%
BIOCARTA_ETS_PATHWAY	BIOCARTA_ETS_PATHWAY		18	0.6282391	1.3968585	0.03164557	0.12684292	1	3521	tags=33%, list=15%, signal=39%
WEBER_METHYLATED_ICP_IN_FIBROBLAST	WEBER_METHYLATED_ICP_IN_FIBROBLAST		22	0.61486655	1.3957616	0.020554984	0.12837599	1	3363	tags=27%, list=14%, signal=32%
TOMIDA_METASTASIS_UP	TOMIDA_METASTASIS_UP		26	0.5984195	1.3931764	0.028513238	0.13247637	1	4187	tags=42%, list=18%, signal=51%
SIMBULAN_UV_RESPONSE_NORMAL_DN	SIMBULAN_UV_RESPONSE_NORMAL_DN		33	0.5895463	1.3930004	0.016177958	0.13247387	1	6501	tags=61%, list=28%, signal=84%
MURAKAMI_UV_RESPONSE_24HR	MURAKAMI_UV_RESPONSE_24HR		20	0.62880254	1.3913974	0.036420394	0.13492566	1	2053	tags=30%, list=9%, signal=33%
REACTOME_REGULATION_OF_ORNITHINE_DECARBOXYLASE_ODC	REACTOME_REGULATION_OF_ORNITHINE_DECARBOXYLASE_ODC		48	0.57011294	1.3913883	0.011033099	0.13460101	1	7367	tags=71%, list=32%, signal=103%
LI_CYTIDINE_ANALOG_PATHWAY	LI_CYTIDINE_ANALOG_PATHWAY		17	0.63510674	1.3907729	0.050052136	0.13543613	1	897	tags=24%, list=4%, signal=24%
KEGG_COMPLEMENT_AND_COAGULATION_CASCADES	KEGG_COMPLEMENT_AND_COAGULATION_CASCADES		69	0.55737984	1.3903416	0.006	0.13587333	1	6494	tags=46%, list=28%, signal=64%
BIOCARTA_LAIR_PATHWAY	BIOCARTA_LAIR_PATHWAY		17	0.6313266	1.3889736	0.029319372	0.13794951	1	2168	tags=41%, list=9%, signal=45%
REACTOME_NA_CL_DEPENDENT_NEUROTRANSMITTER_TRANSPORTERS	REACTOME_NA_CL_DEPENDENT_NEUROTRANSMITTER_TRANSPORTERS		17	0.63709515	1.388194	0.028301887	0.13894244	1	2152	tags=35%, list=9%, signal=39%
ACEVEDO_LIVER_CANCER_WITH_H3K9ME3_DN	ACEVEDO_LIVER_CANCER_WITH_H3K9ME3_DN		119	0.54472923	1.3875095	0	0.13983636	1	5131	tags=43%, list=22%, signal=55%
KEGG_HEMATOPOIETIC_CELL_LINEAGE	KEGG_HEMATOPOIETIC_CELL_LINEAGE		87	0.5525399	1.3872827	0	0.13991387	1	5022	tags=39%, list=21%, signal=50%
VALK_AML_WITH_11Q23_REARRANGED	VALK_AML_WITH_11Q23_REARRANGED		21	0.61083597	1.3855168	0.046728972	0.14274861	1	4399	tags=43%, list=19%, signal=53%
REACTOME_DESTABILIZATION_OF_MRNA_BY_AUF1_HNRNP_D0	REACTOME_DESTABILIZATION_OF_MRNA_BY_AUF1_HNRNP_D0		50	0.56975144	1.3848988	0.007014028	0.14361617	1	7367	tags=72%, list=32%, signal=105%
VILIMAS_NOTCH1_TARGETS_DN	VILIMAS_NOTCH1_TARGETS_DN		20	0.6213785	1.384891	0.03205791	0.14326696	1	6846	tags=55%, list=29%, signal=78%
REACTOME_PROCESSING_OF_CAPPED_INTRON_CONTAINING_PRE_MRNA	REACTOME_PROCESSING_OF_CAPPED_INTRON_CONTAINING_PRE_MRNA		135	0.5470155	1.3841672	0	0.14420393	1	7964	tags=67%, list=34%, signal=101%
HATADA_METHYLATED_IN_LUNG_CANCER_DN	HATADA_METHYLATED_IN_LUNG_CANCER_DN		37	0.5767243	1.3836875	0.021148037	0.14477664	1	4045	tags=35%, list=17%, signal=42%
BIOCARTA_STATHMIN_PATHWAY	BIOCARTA_STATHMIN_PATHWAY		19	0.6232859	1.3835659	0.045595855	0.14462148	1	2906	tags=32%, list=12%, signal=36%
KEGG_PROGESTERONE_MEDIATED_OOCYTE_MATURATION	KEGG_PROGESTERONE_MEDIATED_OOCYTE_MATURATION		85	0.5567905	1.383382	0.002002002	0.14465351	1	3798	tags=35%, list=16%, signal=42%
RICKMAN_HEAD_AND_NECK_CANCER_E	RICKMAN_HEAD_AND_NECK_CANCER_E		89	0.5524051	1.3825586	0.002	0.14581335	1	5815	tags=46%, list=25%, signal=61%
GRADE_COLON_AND_RECTAL_CANCER_UP	GRADE_COLON_AND_RECTAL_CANCER_UP		282	0.5313921	1.3824881	0	0.14556526	1	7830	tags=55%, list=34%, signal=82%
VANTVEER_BREAST_CANCER_ESR1_DN	VANTVEER_BREAST_CANCER_ESR1_DN		237	0.5333895	1.3816074	0	0.14686036	1	5973	tags=42%, list=26%, signal=56%
RORIE_TARGETS_OF_EWSR1_FLI1_FUSION_DN	RORIE_TARGETS_OF_EWSR1_FLI1_FUSION_DN		29	0.59592855	1.3802894	0.01923077	0.14884746	1	5939	tags=59%, list=25%, signal=79%
BIOCARTA_TID_PATHWAY	BIOCARTA_TID_PATHWAY		19	0.6181241	1.3799859	0.038662486	0.14906019	1	3541	tags=37%, list=15%, signal=43%
MARSON_FOXP3_TARGETS_STIMULATED_UP	MARSON_FOXP3_TARGETS_STIMULATED_UP		29	0.59413207	1.379591	0.025278058	0.14941622	1	4316	tags=38%, list=18%, signal=46%
SESTO_RESPONSE_TO_UV_C7	SESTO_RESPONSE_TO_UV_C7		68	0.5592416	1.3784497	0.004	0.151268	1	6593	tags=47%, list=28%, signal=65%
CHEN_NEUROBLASTOMA_COPY_NUMBER_GAINS	CHEN_NEUROBLASTOMA_COPY_NUMBER_GAINS		49	0.5647945	1.3784146	0.012036108	0.15098102	1	3630	tags=35%, list=16%, signal=41%
BIOCARTA_COMP_PATHWAY	BIOCARTA_COMP_PATHWAY		19	0.627133	1.3778795	0.044513457	0.15157053	1	2781	tags=37%, list=12%, signal=42%
BANDRES_RESPONSE_TO_CARMUSTIN_MGMT_48HR_UP	BANDRES_RESPONSE_TO_CARMUSTIN_MGMT_48HR_UP		18	0.62647307	1.3768446	0.05093555	0.15319483	1	2101	tags=28%, list=9%, signal=30%
UROSEVIC_RESPONSE_TO_IMIQUIMOD	UROSEVIC_RESPONSE_TO_IMIQUIMOD		23	0.60222584	1.3766176	0.04222451	0.15328497	1	3153	tags=35%, list=13%, signal=40%
REACTOME_PLATELET_HOMEOSTASIS	REACTOME_PLATELET_HOMEOSTASIS		76	0.55332583	1.3765113	0.002	0.15315032	1	8016	tags=67%, list=34%, signal=102%
DELACROIX_RAR_TARGETS_DN	DELACROIX_RAR_TARGETS_DN		24	0.60766065	1.3763609	0.03374233	0.15309809	1	2055	tags=33%, list=9%, signal=37%
FERRANDO_LYL1_NEIGHBORS	FERRANDO_LYL1_NEIGHBORS		15	0.640006	1.3758249	0.059748426	0.15378332	1	2508	tags=40%, list=11%, signal=45%
TUOMISTO_TUMOR_SUPPRESSION_BY_COL13A1_DN	TUOMISTO_TUMOR_SUPPRESSION_BY_COL13A1_DN		17	0.63142	1.3747482	0.059811123	0.15552893	1	3701	tags=35%, list=16%, signal=42%
SU_KIDNEY	SU_KIDNEY		15	0.6429329	1.3745397	0.060732983	0.15560055	1	3418	tags=33%, list=15%, signal=39%
REACTOME_INHIBITION_OF_THE_PROTEOLYTIC_ACTIVITY_OF_APC_C_REQUIRED_FOR_THE_ONSET_OF_ANAPHASE_BY_MITOTIC_SPINDLE_CHECKPOINT_COMPONENTS	REACTOME_INHIBITION_OF_THE_PROTEOLYTIC_ACTIVITY_OF_APC_C_REQUIRED_FOR_THE_ONSET_OF_ANAPHASE_BY_MITOTIC_SPINDLE_CHECKPOINT_COMPONENTS		18	0.62597495	1.3739328	0.043841336	0.15636325	1	101	tags=22%, list=0%, signal=22%
STANELLE_E2F1_TARGETS	STANELLE_E2F1_TARGETS		29	0.59291893	1.372829	0.027411168	0.15816166	1	3771	tags=34%, list=16%, signal=41%
REACTOME_FGFR_LIGAND_BINDING_AND_ACTIVATION	REACTOME_FGFR_LIGAND_BINDING_AND_ACTIVATION		22	0.6004544	1.3722893	0.039296795	0.15890276	1	6811	tags=59%, list=29%, signal=83%
CHOW_RASSF1_TARGETS_UP	CHOW_RASSF1_TARGETS_UP		27	0.5901512	1.3713403	0.0354251	0.16046365	1	5924	tags=59%, list=25%, signal=79%
CROMER_TUMORIGENESIS_DN	CROMER_TUMORIGENESIS_DN		51	0.5628175	1.3712089	0.013039118	0.16033375	1	6357	tags=49%, list=27%, signal=67%
FRASOR_RESPONSE_TO_ESTRADIOL_UP	FRASOR_RESPONSE_TO_ESTRADIOL_UP		37	0.57618934	1.3702642	0.023092369	0.16188204	1	5137	tags=38%, list=22%, signal=48%
REACTOME_ANTIVIRAL_MECHANISM_BY_IFN_STIMULATED_GENES	REACTOME_ANTIVIRAL_MECHANISM_BY_IFN_STIMULATED_GENES		65	0.5485946	1.3674791	0.006	0.16732912	1	8610	tags=66%, list=37%, signal=104%
NUNODA_RESPONSE_TO_DASATINIB_IMATINIB_UP	NUNODA_RESPONSE_TO_DASATINIB_IMATINIB_UP		29	0.5859031	1.3671211	0.031313132	0.16765057	1	3583	tags=38%, list=15%, signal=45%
REACTOME_ENDOGENOUS_STEROLS	REACTOME_ENDOGENOUS_STEROLS		15	0.64434534	1.3666807	0.052294556	0.1682442	1	5397	tags=53%, list=23%, signal=69%
HAHTOLA_SEZARY_SYNDROM_UP	HAHTOLA_SEZARY_SYNDROM_UP		97	0.5468013	1.3660194	0	0.16925743	1	6275	tags=48%, list=27%, signal=66%
BIOCARTA_IL12_PATHWAY	BIOCARTA_IL12_PATHWAY		21	0.60387653	1.3658297	0.046632126	0.16925769	1	4097	tags=38%, list=18%, signal=46%
FUKUSHIMA_TNFSF11_TARGETS	FUKUSHIMA_TNFSF11_TARGETS		16	0.62557155	1.3654363	0.05	0.16979937	1	4853	tags=56%, list=21%, signal=71%
BACOLOD_RESISTANCE_TO_ALKYLATING_AGENTS_UP	BACOLOD_RESISTANCE_TO_ALKYLATING_AGENTS_UP		26	0.59243923	1.3647466	0.029774128	0.17088573	1	6377	tags=58%, list=27%, signal=79%
MARTORIATI_MDM4_TARGETS_NEUROEPITHELIUM_DN	MARTORIATI_MDM4_TARGETS_NEUROEPITHELIUM_DN		164	0.5326816	1.3647103	0	0.17056787	1	6555	tags=47%, list=28%, signal=65%
CORRE_MULTIPLE_MYELOMA_DN	CORRE_MULTIPLE_MYELOMA_DN		61	0.5541595	1.3639697	0.008	0.17178541	1	3785	tags=34%, list=16%, signal=41%
TSUNODA_CISPLATIN_RESISTANCE_UP	TSUNODA_CISPLATIN_RESISTANCE_UP		15	0.6356867	1.3636559	0.072883174	0.1720721	1	6377	tags=73%, list=27%, signal=101%
HOFMANN_MYELODYSPLASTIC_SYNDROM_HIGH_RISK_DN	HOFMANN_MYELODYSPLASTIC_SYNDROM_HIGH_RISK_DN		20	0.601868	1.3632909	0.058272634	0.17247932	1	5398	tags=45%, list=23%, signal=58%
REACTOME_AMINE_LIGAND_BINDING_RECEPTORS	REACTOME_AMINE_LIGAND_BINDING_RECEPTORS		37	0.57347167	1.3632362	0.026236124	0.17221792	1	3207	tags=27%, list=14%, signal=31%
REACTOME_INTRINSIC_PATHWAY	REACTOME_INTRINSIC_PATHWAY		17	0.6219341	1.3625511	0.06327801	0.17312123	1	3546	tags=35%, list=15%, signal=42%
FLOTHO_PEDIATRIC_ALL_THERAPY_RESPONSE_DN	FLOTHO_PEDIATRIC_ALL_THERAPY_RESPONSE_DN		29	0.5796923	1.3624707	0.032719836	0.17290057	1	4205	tags=31%, list=18%, signal=38%
PID_P73PATHWAY	PID_P73PATHWAY		79	0.5443323	1.3606384	0.001	0.17647366	1	5116	tags=37%, list=22%, signal=47%
REACTOME_AUTODEGRADATION_OF_THE_E3_UBIQUITIN_LIGASE_COP1	REACTOME_AUTODEGRADATION_OF_THE_E3_UBIQUITIN_LIGASE_COP1		47	0.5640034	1.3601437	0.024	0.17712523	1	8756	tags=81%, list=37%, signal=129%
PUIFFE_INVASION_INHIBITED_BY_ASCITES_UP	PUIFFE_INVASION_INHIBITED_BY_ASCITES_UP		82	0.54084635	1.3601313	0.003003003	0.17674533	1	5827	tags=43%, list=25%, signal=57%
STEINER_ERYTHROCYTE_MEMBRANE_GENES	STEINER_ERYTHROCYTE_MEMBRANE_GENES		15	0.6229287	1.3589652	0.062039956	0.17886166	1	4954	tags=53%, list=21%, signal=68%
ZHAN_V1_LATE_DIFFERENTIATION_GENES_DN	ZHAN_V1_LATE_DIFFERENTIATION_GENES_DN		15	0.6317596	1.358532	0.06289978	0.17938384	1	3470	tags=40%, list=15%, signal=47%
REACTOME_FACTORS_INVOLVED_IN_MEGAKARYOCYTE_DEVELOPMENT_AND_PLATELET_PRODUCTION	REACTOME_FACTORS_INVOLVED_IN_MEGAKARYOCYTE_DEVELOPMENT_AND_PLATELET_PRODUCTION		127	0.5346304	1.3583703	0.001	0.1793478	1	5532	tags=39%, list=24%, signal=50%
REACTOME_PHASE1_FUNCTIONALIZATION_OF_COMPOUNDS	REACTOME_PHASE1_FUNCTIONALIZATION_OF_COMPOUNDS		69	0.5513891	1.3583473	0.003003003	0.17899549	1	5397	tags=48%, list=23%, signal=62%
GUILLAUMOND_KLF10_TARGETS_UP	GUILLAUMOND_KLF10_TARGETS_UP		51	0.557101	1.3579893	0.011	0.17934586	1	3755	tags=33%, list=16%, signal=40%
DEN_INTERACT_WITH_LCA5	DEN_INTERACT_WITH_LCA5		26	0.5795986	1.3579272	0.036082473	0.17905766	1	8807	tags=81%, list=38%, signal=129%
BOYAULT_LIVER_CANCER_SUBCLASS_G3_UP	BOYAULT_LIVER_CANCER_SUBCLASS_G3_UP		188	0.5265204	1.3578552	0	0.17881764	1	7542	tags=55%, list=32%, signal=80%
BECKER_TAMOXIFEN_RESISTANCE_DN	BECKER_TAMOXIFEN_RESISTANCE_DN		52	0.55186516	1.3575084	0.013	0.17925704	1	4501	tags=37%, list=19%, signal=45%
KUROZUMI_RESPONSE_TO_ONCOCYTIC_VIRUS_AND_CYCLIC_RGD	KUROZUMI_RESPONSE_TO_ONCOCYTIC_VIRUS_AND_CYCLIC_RGD		21	0.5946313	1.3573546	0.054166667	0.1791862	1	4309	tags=33%, list=18%, signal=41%
ONDER_CDH1_TARGETS_1_DN	ONDER_CDH1_TARGETS_1_DN		167	0.53070456	1.3566709	0	0.18026273	1	5621	tags=46%, list=24%, signal=59%
BIOCARTA_NO2IL12_PATHWAY	BIOCARTA_NO2IL12_PATHWAY		17	0.6168849	1.3561597	0.065608464	0.1810298	1	4097	tags=41%, list=18%, signal=50%
OUYANG_PROSTATE_CANCER_MARKERS	OUYANG_PROSTATE_CANCER_MARKERS		19	0.5990882	1.3553921	0.05543933	0.18236433	1	4206	tags=47%, list=18%, signal=58%
BUCKANOVICH_T_LYMPHOCYTE_HOMING_ON_TUMOR_DN	BUCKANOVICH_T_LYMPHOCYTE_HOMING_ON_TUMOR_DN		24	0.58850014	1.3541614	0.036885247	0.18472287	1	6505	tags=54%, list=28%, signal=75%
BARRIER_CANCER_RELAPSE_NORMAL_SAMPLE_UP	BARRIER_CANCER_RELAPSE_NORMAL_SAMPLE_UP		32	0.5702616	1.3531295	0.029471545	0.18675674	1	5616	tags=53%, list=24%, signal=70%
SA_MMP_CYTOKINE_CONNECTION	SA_MMP_CYTOKINE_CONNECTION		15	0.62769306	1.3519708	0.06708595	0.18899634	1	4870	tags=47%, list=21%, signal=59%
KLEIN_TARGETS_OF_BCR_ABL1_FUSION	KLEIN_TARGETS_OF_BCR_ABL1_FUSION		44	0.5619831	1.3514045	0.02811245	0.18983866	1	4056	tags=32%, list=17%, signal=38%
VANASSE_BCL2_TARGETS_UP	VANASSE_BCL2_TARGETS_UP		37	0.5663894	1.3508053	0.026369167	0.19087963	1	5163	tags=43%, list=22%, signal=55%
WEST_ADRENOCORTICAL_TUMOR_MARKERS_DN	WEST_ADRENOCORTICAL_TUMOR_MARKERS_DN		20	0.6096537	1.3504132	0.053291537	0.19135714	1	6789	tags=65%, list=29%, signal=92%
SUMI_HNF4A_TARGETS	SUMI_HNF4A_TARGETS		33	0.57499266	1.3500706	0.040201005	0.19167632	1	5326	tags=48%, list=23%, signal=63%
PARK_TRETINOIN_RESPONSE_AND_RARA_PLZF_FUSION	PARK_TRETINOIN_RESPONSE_AND_RARA_PLZF_FUSION		22	0.59293634	1.3498241	0.058641974	0.1918186	1	3357	tags=32%, list=14%, signal=37%
BOYLAN_MULTIPLE_MYELOMA_C_UP	BOYLAN_MULTIPLE_MYELOMA_C_UP		47	0.5554185	1.3498238	0.025025025	0.19140467	1	4650	tags=40%, list=20%, signal=50%
CEBALLOS_TARGETS_OF_TP53_AND_MYC_DN	CEBALLOS_TARGETS_OF_TP53_AND_MYC_DN		37	0.5650276	1.3497502	0.028169014	0.19116083	1	7816	tags=59%, list=33%, signal=89%
DOANE_RESPONSE_TO_ANDROGEN_DN	DOANE_RESPONSE_TO_ANDROGEN_DN		239	0.5209285	1.3493617	0.001	0.19170567	1	6389	tags=45%, list=27%, signal=62%
MARKS_ACETYLATED_NON_HISTONE_PROTEINS	MARKS_ACETYLATED_NON_HISTONE_PROTEINS		15	0.62151915	1.3482367	0.0625	0.19385728	1	2825	tags=40%, list=12%, signal=45%
GOLUB_ALL_VS_AML_UP	GOLUB_ALL_VS_AML_UP		24	0.5923943	1.3480167	0.047373842	0.19397819	1	8237	tags=79%, list=35%, signal=122%
KORKOLA_YOLK_SAC_TUMOR	KORKOLA_YOLK_SAC_TUMOR		61	0.54357296	1.347933	0.007	0.19374156	1	5353	tags=46%, list=23%, signal=59%
MATTIOLI_MGUS_VS_PCL	MATTIOLI_MGUS_VS_PCL		101	0.5342521	1.3468258	0.004	0.19600925	1	3455	tags=34%, list=15%, signal=39%
RIZ_ERYTHROID_DIFFERENTIATION_HBZ	RIZ_ERYTHROID_DIFFERENTIATION_HBZ		41	0.5648916	1.3465561	0.025150906	0.19619298	1	4633	tags=41%, list=20%, signal=52%
PID_RAC1_REG_PATHWAY	PID_RAC1_REG_PATHWAY		38	0.5679427	1.3464196	0.025303643	0.19611676	1	4642	tags=42%, list=20%, signal=52%
KEGG_P53_SIGNALING_PATHWAY	KEGG_P53_SIGNALING_PATHWAY		68	0.5489177	1.346373	0.009	0.19582671	1	4332	tags=38%, list=19%, signal=47%
MATZUK_MALE_REPRODUCTION_SERTOLI	MATZUK_MALE_REPRODUCTION_SERTOLI		28	0.5766749	1.3461332	0.036511157	0.19600327	1	5322	tags=46%, list=23%, signal=60%
GROSS_HYPOXIA_VIA_ELK3_UP	GROSS_HYPOXIA_VIA_ELK3_UP		206	0.519989	1.34553	0	0.19703843	1	5108	tags=33%, list=22%, signal=41%
MCCLUNG_DELTA_FOSB_TARGETS_2WK	MCCLUNG_DELTA_FOSB_TARGETS_2WK		47	0.5579807	1.3447479	0.022044089	0.19846755	1	5331	tags=43%, list=23%, signal=55%
PEDERSEN_METASTASIS_BY_ERBB2_ISOFORM_7	PEDERSEN_METASTASIS_BY_ERBB2_ISOFORM_7		393	0.513839	1.3433925	0	0.20132242	1	3877	tags=31%, list=17%, signal=36%
GAVIN_FOXP3_TARGETS_CLUSTER_P4	GAVIN_FOXP3_TARGETS_CLUSTER_P4		100	0.5315136	1.3430976	0.002	0.20157422	1	4432	tags=37%, list=19%, signal=45%
KEGG_SPLICEOSOME	KEGG_SPLICEOSOME		125	0.526742	1.3430655	0	0.20121564	1	8263	tags=66%, list=35%, signal=101%
NAKAYAMA_SOFT_TISSUE_TUMORS_PCA1_DN	NAKAYAMA_SOFT_TISSUE_TUMORS_PCA1_DN		74	0.54414606	1.3426977	0.008	0.2016418	1	5873	tags=49%, list=25%, signal=65%
REACTOME_MRNA_PROCESSING	REACTOME_MRNA_PROCESSING		155	0.52669764	1.3420583	0.001	0.20275433	1	7964	tags=63%, list=34%, signal=94%
DUNNE_TARGETS_OF_AML1_MTG8_FUSION_DN	DUNNE_TARGETS_OF_AML1_MTG8_FUSION_DN		19	0.59998673	1.3420268	0.06387435	0.20242885	1	6016	tags=68%, list=26%, signal=92%
LOPEZ_MESOTHELIOMA_SURVIVAL_OVERALL_DN	LOPEZ_MESOTHELIOMA_SURVIVAL_OVERALL_DN		16	0.6224286	1.3418956	0.062236287	0.2023143	1	2134	tags=31%, list=9%, signal=34%
ZIRN_TRETINOIN_RESPONSE_UP	ZIRN_TRETINOIN_RESPONSE_UP		21	0.60145503	1.3418157	0.045360826	0.20209055	1	4697	tags=38%, list=20%, signal=48%
MARCHINI_TRABECTEDIN_RESISTANCE_UP	MARCHINI_TRABECTEDIN_RESISTANCE_UP		21	0.5954317	1.3414773	0.05447071	0.20243199	1	4003	tags=38%, list=17%, signal=46%
JAZAG_TGFB1_SIGNALING_VIA_SMAD4_DN	JAZAG_TGFB1_SIGNALING_VIA_SMAD4_DN		66	0.541778	1.3414427	0.011011011	0.20210578	1	3561	tags=33%, list=15%, signal=39%
ODONNELL_METASTASIS_DN	ODONNELL_METASTASIS_DN		24	0.5914232	1.3412944	0.05561277	0.20204435	1	2786	tags=33%, list=12%, signal=38%
REACTOME_NRAGE_SIGNALS_DEATH_THROUGH_JNK	REACTOME_NRAGE_SIGNALS_DEATH_THROUGH_JNK		43	0.5529597	1.3410883	0.035282258	0.20214568	1	7749	tags=56%, list=33%, signal=83%
BROWNE_HCMV_INFECTION_12HR_DN	BROWNE_HCMV_INFECTION_12HR_DN		100	0.53328866	1.3409885	0.001	0.2019553	1	5866	tags=47%, list=25%, signal=62%
ZHENG_FOXP3_TARGETS_IN_T_LYMPHOCYTE_DN	ZHENG_FOXP3_TARGETS_IN_T_LYMPHOCYTE_DN		36	0.56453425	1.3407482	0.038306452	0.2021709	1	8745	tags=72%, list=37%, signal=115%
TONKS_TARGETS_OF_RUNX1_RUNX1T1_FUSION_MONOCYTE_DN	TONKS_TARGETS_OF_RUNX1_RUNX1T1_FUSION_MONOCYTE_DN		54	0.5493044	1.3398801	0.02008032	0.20373139	1	5891	tags=50%, list=25%, signal=67%
DE_YY1_TARGETS_DN	DE_YY1_TARGETS_DN		91	0.5332369	1.3394132	0.005	0.20440704	1	8822	tags=68%, list=38%, signal=109%
GROSS_HYPOXIA_VIA_ELK3_AND_HIF1A_DN	GROSS_HYPOXIA_VIA_ELK3_AND_HIF1A_DN		102	0.53180444	1.3388911	0.006	0.20517349	1	5599	tags=40%, list=24%, signal=53%
DAUER_STAT3_TARGETS_DN	DAUER_STAT3_TARGETS_DN		50	0.55143607	1.3366318	0.016048145	0.2102254	1	3051	tags=32%, list=13%, signal=37%
KEGG_LINOLEIC_ACID_METABOLISM	KEGG_LINOLEIC_ACID_METABOLISM		29	0.57179993	1.3365458	0.051567238	0.21002711	1	5687	tags=48%, list=24%, signal=64%
XU_RESPONSE_TO_TRETINOIN_UP	XU_RESPONSE_TO_TRETINOIN_UP		16	0.6165147	1.3365333	0.07446808	0.2096294	1	7716	tags=69%, list=33%, signal=103%
REACTOME_PROCESSING_OF_CAPPED_INTRONLESS_PRE_MRNA	REACTOME_PROCESSING_OF_CAPPED_INTRONLESS_PRE_MRNA		23	0.58409053	1.3363391	0.060020346	0.20973362	1	7765	tags=74%, list=33%, signal=111%
BACOLOD_RESISTANCE_TO_ALKYLATING_AGENTS_DN	BACOLOD_RESISTANCE_TO_ALKYLATING_AGENTS_DN		58	0.54674226	1.3360183	0.011022044	0.21005283	1	5160	tags=40%, list=22%, signal=51%
MIKKELSEN_MCV6_ICP_WITH_H3K4ME3_AND_H3K27ME3	MIKKELSEN_MCV6_ICP_WITH_H3K4ME3_AND_H3K27ME3		34	0.5673118	1.3360102	0.024193548	0.20965345	1	4311	tags=44%, list=18%, signal=54%
BOSCO_EPITHELIAL_DIFFERENTIATION_MODULE	BOSCO_EPITHELIAL_DIFFERENTIATION_MODULE		64	0.54161555	1.3359123	0.009018037	0.20948428	1	5815	tags=44%, list=25%, signal=58%
MAGRANGEAS_MULTIPLE_MYELOMA_IGG_VS_IGA_DN	MAGRANGEAS_MULTIPLE_MYELOMA_IGG_VS_IGA_DN		24	0.58366805	1.3351717	0.053333335	0.2109547	1	4450	tags=38%, list=19%, signal=46%
GUTIERREZ_CHRONIC_LYMPHOCYTIC_LEUKEMIA_DN	GUTIERREZ_CHRONIC_LYMPHOCYTIC_LEUKEMIA_DN		55	0.54433155	1.3345863	0.023046093	0.21205969	1	4944	tags=44%, list=21%, signal=55%
KEGG_CELL_ADHESION_MOLECULES_CAMS	KEGG_CELL_ADHESION_MOLECULES_CAMS		133	0.52261996	1.3333795	0.001	0.214689	1	6664	tags=47%, list=29%, signal=66%
MADAN_DPPA4_TARGETS	MADAN_DPPA4_TARGETS		45	0.55123985	1.3323607	0.030181086	0.21676911	1	6767	tags=51%, list=29%, signal=72%
MURAKAMI_UV_RESPONSE_6HR_UP	MURAKAMI_UV_RESPONSE_6HR_UP		35	0.562937	1.3299338	0.046231154	0.22265424	1	4642	tags=31%, list=20%, signal=39%
REACTOME_RESOLUTION_OF_AP_SITES_VIA_THE_MULTIPLE_NUCLEOTIDE_PATCH_REPLACEMENT_PATHWAY	REACTOME_RESOLUTION_OF_AP_SITES_VIA_THE_MULTIPLE_NUCLEOTIDE_PATCH_REPLACEMENT_PATHWAY		17	0.6124992	1.3297945	0.06940063	0.2225463	1	1525	tags=29%, list=7%, signal=31%
MODY_HIPPOCAMPUS_NEONATAL	MODY_HIPPOCAMPUS_NEONATAL		35	0.55918133	1.3296334	0.04347826	0.22254173	1	5761	tags=60%, list=25%, signal=80%
MMS_MOUSE_LYMPH_HIGH_4HRS_UP	MMS_MOUSE_LYMPH_HIGH_4HRS_UP		36	0.56263494	1.3295853	0.034343433	0.22218587	1	4844	tags=47%, list=21%, signal=59%
MARZEC_IL2_SIGNALING_DN	MARZEC_IL2_SIGNALING_DN		36	0.55691624	1.3291175	0.03531786	0.22289121	1	6809	tags=53%, list=29%, signal=74%
REACTOME_AUTODEGRADATION_OF_CDH1_BY_CDH1_APC_C	REACTOME_AUTODEGRADATION_OF_CDH1_BY_CDH1_APC_C		56	0.54249644	1.3290136	0.014	0.22269924	1	8479	tags=75%, list=36%, signal=117%
BIOCARTA_FAS_PATHWAY	BIOCARTA_FAS_PATHWAY		30	0.56990093	1.3290108	0.04568528	0.2222628	1	4864	tags=47%, list=21%, signal=59%
LANDEMAINE_LUNG_METASTASIS	LANDEMAINE_LUNG_METASTASIS		21	0.5831667	1.3287051	0.06871795	0.22268552	1	6970	tags=62%, list=30%, signal=88%
REACTOME_A_TETRASACCHARIDE_LINKER_SEQUENCE_IS_REQUIRED_FOR_GAG_SYNTHESIS	REACTOME_A_TETRASACCHARIDE_LINKER_SEQUENCE_IS_REQUIRED_FOR_GAG_SYNTHESIS		25	0.5795698	1.3281497	0.05685279	0.22373968	1	5190	tags=44%, list=22%, signal=57%
CHANG_IMMORTALIZED_BY_HPV31_DN	CHANG_IMMORTALIZED_BY_HPV31_DN		64	0.53976405	1.3275138	0.014	0.22488734	1	2305	tags=23%, list=10%, signal=26%
REACTOME_MEIOTIC_SYNAPSIS	REACTOME_MEIOTIC_SYNAPSIS		71	0.5343345	1.3273784	0.013	0.22477709	1	6688	tags=51%, list=29%, signal=71%
BENPORATH_ES_CORE_NINE_CORRELATED	BENPORATH_ES_CORE_NINE_CORRELATED		100	0.52618235	1.3273441	0.003	0.22440884	1	6258	tags=48%, list=27%, signal=65%
INGRAM_SHH_TARGETS_DN	INGRAM_SHH_TARGETS_DN		59	0.5437771	1.3265498	0.012	0.2260274	1	3973	tags=36%, list=17%, signal=43%
REACTOME_INTERFERON_GAMMA_SIGNALING	REACTOME_INTERFERON_GAMMA_SIGNALING		60	0.53779817	1.3264831	0.017034069	0.22578202	1	8281	tags=62%, list=35%, signal=95%
SESTO_RESPONSE_TO_UV_C4	SESTO_RESPONSE_TO_UV_C4		20	0.5911377	1.3257887	0.08079748	0.22707662	1	6647	tags=55%, list=28%, signal=77%
KEGG_PATHOGENIC_ESCHERICHIA_COLI_INFECTION	KEGG_PATHOGENIC_ESCHERICHIA_COLI_INFECTION		55	0.54065347	1.3257748	0.028056113	0.2266663	1	7276	tags=53%, list=31%, signal=76%
HOFMANN_CELL_LYMPHOMA_UP	HOFMANN_CELL_LYMPHOMA_UP		50	0.548394	1.3254678	0.021042084	0.22703865	1	4624	tags=40%, list=20%, signal=50%
REACTOME_PHOSPHOLIPASE_C_MEDIATED_CASCADE	REACTOME_PHOSPHOLIPASE_C_MEDIATED_CASCADE		53	0.5435603	1.3253773	0.019038076	0.22684497	1	6811	tags=55%, list=29%, signal=77%
BILD_E2F3_ONCOGENIC_SIGNATURE	BILD_E2F3_ONCOGENIC_SIGNATURE		243	0.5129243	1.3252572	0	0.22673061	1	5734	tags=42%, list=25%, signal=55%
BIOCARTA_CK1_PATHWAY	BIOCARTA_CK1_PATHWAY		17	0.61101514	1.3251318	0.07473684	0.22659002	1	7415	tags=71%, list=32%, signal=103%
CHIN_BREAST_CANCER_COPY_NUMBER_UP	CHIN_BREAST_CANCER_COPY_NUMBER_UP		26	0.57285553	1.324958	0.06332993	0.2265226	1	2758	tags=27%, list=12%, signal=30%
REACTOME_REGULATION_OF_MRNA_STABILITY_BY_PROTEINS_THAT_BIND_AU_RICH_ELEMENTS	REACTOME_REGULATION_OF_MRNA_STABILITY_BY_PROTEINS_THAT_BIND_AU_RICH_ELEMENTS		81	0.53163475	1.32476	0.003	0.22663443	1	6038	tags=57%, list=26%, signal=76%
REACTOME_MRNA_SPLICING	REACTOME_MRNA_SPLICING		106	0.5242316	1.3225942	0.003	0.2321983	1	7509	tags=60%, list=32%, signal=89%
GRABARCZYK_BCL11B_TARGETS_DN	GRABARCZYK_BCL11B_TARGETS_DN		55	0.5397475	1.3224287	0.026104419	0.23214334	1	5963	tags=38%, list=26%, signal=51%
GAZDA_DIAMOND_BLACKFAN_ANEMIA_PROGENITOR_DN	GAZDA_DIAMOND_BLACKFAN_ANEMIA_PROGENITOR_DN		65	0.5343305	1.3217468	0.017017016	0.23354562	1	6050	tags=48%, list=26%, signal=64%
HOFFMANN_IMMATURE_TO_MATURE_B_LYMPHOCYTE_UP	HOFFMANN_IMMATURE_TO_MATURE_B_LYMPHOCYTE_UP		43	0.5528745	1.3200113	0.031155778	0.23785636	1	4762	tags=40%, list=20%, signal=50%
PID_INTEGRIN5_PATHWAY	PID_INTEGRIN5_PATHWAY		17	0.5971461	1.3198208	0.09205021	0.23792675	1	8531	tags=76%, list=37%, signal=120%
REACTOME_APOPTOSIS	REACTOME_APOPTOSIS		144	0.5123272	1.3186498	0.001	0.24067962	1	6225	tags=50%, list=27%, signal=68%
HU_ANGIOGENESIS_DN	HU_ANGIOGENESIS_DN		37	0.54833037	1.3184178	0.038306452	0.24082538	1	9301	tags=78%, list=40%, signal=130%
REACTOME_SEMAPHORIN_INTERACTIONS	REACTOME_SEMAPHORIN_INTERACTIONS		65	0.5322115	1.3166064	0.021	0.24517259	1	7486	tags=51%, list=32%, signal=74%
PETRETTO_CARDIAC_HYPERTROPHY	PETRETTO_CARDIAC_HYPERTROPHY		34	0.55346024	1.3165597	0.050607286	0.24484107	1	5418	tags=47%, list=23%, signal=61%
MOROSETTI_FACIOSCAPULOHUMERAL_MUSCULAR_DISTROPHY_UP	MOROSETTI_FACIOSCAPULOHUMERAL_MUSCULAR_DISTROPHY_UP		20	0.5895273	1.3164883	0.07929969	0.24460237	1	5781	tags=60%, list=25%, signal=80%
SABATES_COLORECTAL_ADENOMA_UP	SABATES_COLORECTAL_ADENOMA_UP		135	0.5153678	1.3164208	0.006	0.24433088	1	6558	tags=44%, list=28%, signal=61%
TORCHIA_TARGETS_OF_EWSR1_FLI1_FUSION_TOP20_DN	TORCHIA_TARGETS_OF_EWSR1_FLI1_FUSION_TOP20_DN		18	0.5983436	1.3164057	0.076761305	0.24389836	1	6605	tags=56%, list=28%, signal=77%
SHEN_SMARCA2_TARGETS_DN	SHEN_SMARCA2_TARGETS_DN		345	0.5051424	1.3161538	0	0.24415353	1	6122	tags=40%, list=26%, signal=53%
MOREAUX_B_LYMPHOCYTE_MATURATION_BY_TACI_DN	MOREAUX_B_LYMPHOCYTE_MATURATION_BY_TACI_DN		71	0.53096306	1.3155504	0.009	0.24542835	1	2673	tags=27%, list=11%, signal=30%
SA_G1_AND_S_PHASES	SA_G1_AND_S_PHASES		15	0.6076841	1.3155109	0.100635596	0.24507402	1	1694	tags=27%, list=7%, signal=29%
BOYAULT_LIVER_CANCER_SUBCLASS_G6_DN	BOYAULT_LIVER_CANCER_SUBCLASS_G6_DN		19	0.59150255	1.3151772	0.076843195	0.24558249	1	5361	tags=47%, list=23%, signal=61%
HERNANDEZ_ABERRANT_MITOSIS_BY_DOCETACEL_2NM_DN	HERNANDEZ_ABERRANT_MITOSIS_BY_DOCETACEL_2NM_DN		25	0.56902456	1.314954	0.05419223	0.2457923	1	5665	tags=56%, list=24%, signal=74%
SAKAI_CHRONIC_HEPATITIS_VS_LIVER_CANCER_UP	SAKAI_CHRONIC_HEPATITIS_VS_LIVER_CANCER_UP		83	0.5248154	1.314772	0.006	0.24587211	1	9049	tags=66%, list=39%, signal=108%
ONO_AML1_TARGETS_DN	ONO_AML1_TARGETS_DN		41	0.5482136	1.3146733	0.035105314	0.24566671	1	2903	tags=27%, list=12%, signal=31%
PASQUALUCCI_LYMPHOMA_BY_GC_STAGE_DN	PASQUALUCCI_LYMPHOMA_BY_GC_STAGE_DN		164	0.51131535	1.3144475	0	0.24580333	1	4735	tags=35%, list=20%, signal=44%
ONO_FOXP3_TARGETS_DN	ONO_FOXP3_TARGETS_DN		42	0.5460392	1.3143413	0.04431017	0.24565372	1	5658	tags=43%, list=24%, signal=56%
NAKAJIMA_EOSINOPHIL	NAKAJIMA_EOSINOPHIL		29	0.56233615	1.3138736	0.07005076	0.24655063	1	3043	tags=31%, list=13%, signal=36%
REACTOME_REGULATION_OF_APOPTOSIS	REACTOME_REGULATION_OF_APOPTOSIS		56	0.53819764	1.3135515	0.02106319	0.24701719	1	7367	tags=68%, list=32%, signal=99%
CHAUHAN_RESPONSE_TO_METHOXYESTRADIOL_UP	CHAUHAN_RESPONSE_TO_METHOXYESTRADIOL_UP		49	0.54269606	1.3133824	0.037111335	0.24706842	1	7684	tags=59%, list=33%, signal=88%
WEBER_METHYLATED_HCP_IN_SPERM_DN	WEBER_METHYLATED_HCP_IN_SPERM_DN		28	0.56450963	1.3133146	0.06693712	0.24681747	1	3908	tags=36%, list=17%, signal=43%
MAHADEVAN_IMATINIB_RESISTANCE_DN	MAHADEVAN_IMATINIB_RESISTANCE_DN		20	0.58889395	1.3128382	0.07580478	0.2476931	1	5994	tags=60%, list=26%, signal=81%
SHETH_LIVER_CANCER_VS_TXNIP_LOSS_PAM5	SHETH_LIVER_CANCER_VS_TXNIP_LOSS_PAM5		93	0.5249508	1.3125827	0.01	0.24801818	1	5894	tags=43%, list=25%, signal=57%
SCHRAETS_MLL_TARGETS_DN	SCHRAETS_MLL_TARGETS_DN		33	0.5590537	1.3121152	0.059535824	0.2488396	1	6805	tags=55%, list=29%, signal=77%
WEST_ADRENOCORTICAL_TUMOR_UP	WEST_ADRENOCORTICAL_TUMOR_UP		291	0.50460035	1.3119107	0	0.24894479	1	3527	tags=28%, list=15%, signal=32%
BIOCARTA_P53_PATHWAY	BIOCARTA_P53_PATHWAY		16	0.6039266	1.3118773	0.09663866	0.24858285	1	4332	tags=50%, list=19%, signal=61%
WANG_METASTASIS_OF_BREAST_CANCER	WANG_METASTASIS_OF_BREAST_CANCER		15	0.6076931	1.3117253	0.0911017	0.24856398	1	8486	tags=73%, list=36%, signal=115%
WEINMANN_ADAPTATION_TO_HYPOXIA_UP	WEINMANN_ADAPTATION_TO_HYPOXIA_UP		29	0.55906284	1.3115789	0.07106599	0.24854708	1	5760	tags=48%, list=25%, signal=64%
REACTOME_ANTIGEN_PROCESSING_CROSS_PRESENTATION	REACTOME_ANTIGEN_PROCESSING_CROSS_PRESENTATION		72	0.5250465	1.3113747	0.015	0.24865389	1	8756	tags=71%, list=37%, signal=113%
FARMER_BREAST_CANCER_CLUSTER_1	FARMER_BREAST_CANCER_CLUSTER_1		41	0.5486856	1.3109859	0.033299696	0.24930595	1	3145	tags=32%, list=13%, signal=37%
REACTOME_CHONDROITIN_SULFATE_BIOSYNTHESIS	REACTOME_CHONDROITIN_SULFATE_BIOSYNTHESIS		19	0.5822713	1.3106256	0.08609959	0.24985367	1	3978	tags=42%, list=17%, signal=51%
DALESSIO_TSA_RESPONSE	DALESSIO_TSA_RESPONSE		28	0.5694527	1.3096364	0.052093975	0.25221244	1	6269	tags=39%, list=27%, signal=54%
KEGG_PRION_DISEASES	KEGG_PRION_DISEASES		35	0.5526537	1.309603	0.049196787	0.25185812	1	7220	tags=60%, list=31%, signal=87%
KEGG_SYSTEMIC_LUPUS_ERYTHEMATOSUS	KEGG_SYSTEMIC_LUPUS_ERYTHEMATOSUS		136	0.5167964	1.3094255	0.004	0.25191188	1	5003	tags=35%, list=21%, signal=45%
VALK_AML_CLUSTER_16	VALK_AML_CLUSTER_16		25	0.5722089	1.3093705	0.073997945	0.25160015	1	4066	tags=36%, list=17%, signal=44%
YANG_BREAST_CANCER_ESR1_DN	YANG_BREAST_CANCER_ESR1_DN		25	0.5679192	1.3090035	0.08401639	0.25217125	1	3485	tags=32%, list=15%, signal=38%
ACEVEDO_FGFR1_TARGETS_IN_PROSTATE_CANCER_MODEL_UP	ACEVEDO_FGFR1_TARGETS_IN_PROSTATE_CANCER_MODEL_UP		286	0.50422275	1.3089385	0	0.25192383	1	5581	tags=39%, list=24%, signal=50%
CAFFAREL_RESPONSE_TO_THC_24HR_5_UP	CAFFAREL_RESPONSE_TO_THC_24HR_5_UP		34	0.55809116	1.3088789	0.05331992	0.25163847	1	3500	tags=29%, list=15%, signal=35%
LANDIS_ERBB2_BREAST_PRENEOPLASTIC_UP	LANDIS_ERBB2_BREAST_PRENEOPLASTIC_UP		20	0.5864369	1.3081442	0.08959835	0.25322554	1	5781	tags=40%, list=25%, signal=53%
REACTOME_O_LINKED_GLYCOSYLATION_OF_MUCINS	REACTOME_O_LINKED_GLYCOSYLATION_OF_MUCINS		53	0.53538513	1.3081344	0.023023022	0.25280708	1	6019	tags=47%, list=26%, signal=63%
BOYAULT_LIVER_CANCER_SUBCLASS_G12_DN	BOYAULT_LIVER_CANCER_SUBCLASS_G12_DN		15	0.6129286	1.3074155	0.09958071	0.25446737	1	2521	tags=33%, list=11%, signal=37%
KONDO_PROSTATE_CANCER_WITH_H3K27ME3	KONDO_PROSTATE_CANCER_WITH_H3K27ME3		195	0.509996	1.30686	0	0.2555984	1	7271	tags=45%, list=31%, signal=65%
MIKKELSEN_ES_HCP_WITH_H3_UNMETHYLATED	MIKKELSEN_ES_HCP_WITH_H3_UNMETHYLATED		62	0.5273093	1.3061842	0.019019019	0.25708872	1	6324	tags=44%, list=27%, signal=60%
PENG_GLUCOSE_DEPRIVATION_DN	PENG_GLUCOSE_DEPRIVATION_DN		167	0.5111092	1.3046731	0.001	0.26110518	1	5781	tags=38%, list=25%, signal=51%
REACTOME_XENOBIOTICS	REACTOME_XENOBIOTICS		15	0.612246	1.3033669	0.10348469	0.26453692	1	7356	tags=67%, list=31%, signal=97%
WONG_PROTEASOME_GENE_MODULE	WONG_PROTEASOME_GENE_MODULE		49	0.5368516	1.3031851	0.04008016	0.2646492	1	8756	tags=69%, list=37%, signal=111%
PID_SMAD2_3PATHWAY	PID_SMAD2_3PATHWAY		17	0.59083766	1.3026468	0.109375	0.2658045	1	5655	tags=47%, list=24%, signal=62%
OUELLET_OVARIAN_CANCER_INVASIVE_VS_LMP_UP	OUELLET_OVARIAN_CANCER_INVASIVE_VS_LMP_UP		117	0.5134824	1.302316	0.006	0.26634747	1	8807	tags=67%, list=38%, signal=106%
REACTOME_ACTIVATED_POINT_MUTANTS_OF_FGFR2	REACTOME_ACTIVATED_POINT_MUTANTS_OF_FGFR2		16	0.5966434	1.3013403	0.08324552	0.26882148	1	6811	tags=56%, list=29%, signal=79%
LIU_CDX2_TARGETS_UP	LIU_CDX2_TARGETS_UP		36	0.5521937	1.3009129	0.057401814	0.26956606	1	4056	tags=39%, list=17%, signal=47%
REACTOME_GABA_B_RECEPTOR_ACTIVATION	REACTOME_GABA_B_RECEPTOR_ACTIVATION		38	0.5443845	1.3002381	0.051359516	0.27108586	1	7966	tags=66%, list=34%, signal=100%
SATO_SILENCED_BY_METHYLATION_IN_PANCREATIC_CANCER_2	SATO_SILENCED_BY_METHYLATION_IN_PANCREATIC_CANCER_2		49	0.5346112	1.3000807	0.03919598	0.27109632	1	2379	tags=24%, list=10%, signal=27%
REACTOME_HIV_INFECTION	REACTOME_HIV_INFECTION		193	0.5042066	1.2994603	0.001	0.272524	1	7472	tags=54%, list=32%, signal=79%
STAMBOLSKY_TARGETS_OF_MUTATED_TP53_UP	STAMBOLSKY_TARGETS_OF_MUTATED_TP53_UP		49	0.5346365	1.2993191	0.03109328	0.27248383	1	8748	tags=65%, list=37%, signal=104%
BEGUM_TARGETS_OF_PAX3_FOXO1_FUSION_UP	BEGUM_TARGETS_OF_PAX3_FOXO1_FUSION_UP		60	0.52178764	1.2991306	0.034034032	0.27258602	1	6343	tags=50%, list=27%, signal=68%
WARTERS_RESPONSE_TO_IR_SKIN	WARTERS_RESPONSE_TO_IR_SKIN		83	0.51717967	1.2989045	0.012	0.27281743	1	7400	tags=52%, list=32%, signal=76%
FINETTI_BREAST_CANCERS_KINOME_BLUE	FINETTI_BREAST_CANCERS_KINOME_BLUE		21	0.5683948	1.2987968	0.10384216	0.27263868	1	5281	tags=38%, list=23%, signal=49%
KANG_IMMORTALIZED_BY_TERT_DN	KANG_IMMORTALIZED_BY_TERT_DN		101	0.5136156	1.298544	0.008	0.27293745	1	5943	tags=46%, list=25%, signal=61%
LIN_TUMOR_ESCAPE_FROM_IMMUNE_ATTACK	LIN_TUMOR_ESCAPE_FROM_IMMUNE_ATTACK		18	0.58700955	1.2978717	0.10051814	0.2744289	1	3000	tags=33%, list=13%, signal=38%
MOSERLE_IFNA_RESPONSE	MOSERLE_IFNA_RESPONSE		31	0.54936993	1.2974437	0.059777103	0.27526003	1	4718	tags=42%, list=20%, signal=52%
KEGG_GLYCINE_SERINE_AND_THREONINE_METABOLISM	KEGG_GLYCINE_SERINE_AND_THREONINE_METABOLISM		31	0.5514426	1.2973489	0.07250755	0.27508655	1	4213	tags=35%, list=18%, signal=43%
MENSSEN_MYC_TARGETS	MENSSEN_MYC_TARGETS		53	0.5336292	1.297156	0.034068137	0.275217	1	7889	tags=66%, list=34%, signal=99%
REACTOME_GABA_RECEPTOR_ACTIVATION	REACTOME_GABA_RECEPTOR_ACTIVATION		52	0.5279702	1.2964895	0.04016064	0.27685523	1	7966	tags=58%, list=34%, signal=87%
BOSCO_TH1_CYTOTOXIC_MODULE	BOSCO_TH1_CYTOTOXIC_MODULE		113	0.5127786	1.2962564	0.002	0.27707654	1	4784	tags=35%, list=20%, signal=44%
REACTOME_ER_PHAGOSOME_PATHWAY	REACTOME_ER_PHAGOSOME_PATHWAY		58	0.5339002	1.2956853	0.03003003	0.2783356	1	8756	tags=74%, list=37%, signal=118%
CHIANG_LIVER_CANCER_SUBCLASS_UNANNOTATED_DN	CHIANG_LIVER_CANCER_SUBCLASS_UNANNOTATED_DN		191	0.5037749	1.2952814	0	0.27910647	1	6394	tags=45%, list=27%, signal=61%
ZHENG_IL22_SIGNALING_DN	ZHENG_IL22_SIGNALING_DN		42	0.5425602	1.2952105	0.039078157	0.27883452	1	4653	tags=33%, list=20%, signal=42%
AMUNDSON_GENOTOXIC_SIGNATURE	AMUNDSON_GENOTOXIC_SIGNATURE		104	0.51354706	1.2951744	0.012	0.2784764	1	4125	tags=30%, list=18%, signal=36%
KEGG_CYTOKINE_CYTOKINE_RECEPTOR_INTERACTION	KEGG_CYTOKINE_CYTOKINE_RECEPTOR_INTERACTION		265	0.49835858	1.295126	0	0.27816457	1	5022	tags=32%, list=21%, signal=40%
BIOCARTA_CASPASE_PATHWAY	BIOCARTA_CASPASE_PATHWAY		23	0.5697852	1.2949485	0.077002056	0.2782563	1	7921	tags=70%, list=34%, signal=105%
JAEGER_METASTASIS_DN	JAEGER_METASTASIS_DN		257	0.4986087	1.2948896	0	0.27796257	1	6569	tags=45%, list=28%, signal=62%
CHIBA_RESPONSE_TO_TSA_DN	CHIBA_RESPONSE_TO_TSA_DN		23	0.56267256	1.2948779	0.08829569	0.27753678	1	8531	tags=65%, list=37%, signal=103%
BROWNE_HCMV_INFECTION_2HR_DN	BROWNE_HCMV_INFECTION_2HR_DN		49	0.5354993	1.2947853	0.034	0.27734822	1	6374	tags=47%, list=27%, signal=64%
REACTOME_COMPLEMENT_CASCADE	REACTOME_COMPLEMENT_CASCADE		29	0.554192	1.2943257	0.070336394	0.2783014	1	7038	tags=55%, list=30%, signal=79%
SENGUPTA_NASOPHARYNGEAL_CARCINOMA_DN	SENGUPTA_NASOPHARYNGEAL_CARCINOMA_DN		341	0.49513245	1.2938207	0	0.279319	1	6375	tags=42%, list=27%, signal=56%
REACTOME_SIGNAL_AMPLIFICATION	REACTOME_SIGNAL_AMPLIFICATION		31	0.55036664	1.2929372	0.07444668	0.2814584	1	9329	tags=77%, list=40%, signal=129%
REACTOME_INTERFERON_SIGNALING	REACTOME_INTERFERON_SIGNALING		154	0.5064463	1.292564	0.001	0.28223634	1	8479	tags=55%, list=36%, signal=85%
KEGG_ONE_CARBON_POOL_BY_FOLATE	KEGG_ONE_CARBON_POOL_BY_FOLATE		17	0.59178764	1.2923617	0.10504202	0.28234464	1	7810	tags=59%, list=33%, signal=88%
IGLESIAS_E2F_TARGETS_UP	IGLESIAS_E2F_TARGETS_UP		149	0.5017753	1.291999	0.002	0.2830347	1	8224	tags=56%, list=35%, signal=86%
CLASPER_LYMPHATIC_VESSELS_DURING_METASTASIS_DN	CLASPER_LYMPHATIC_VESSELS_DURING_METASTASIS_DN		36	0.5388206	1.2913171	0.053535353	0.28468293	1	8224	tags=69%, list=35%, signal=107%
HUNSBERGER_EXERCISE_REGULATED_GENES	HUNSBERGER_EXERCISE_REGULATED_GENES		31	0.5532348	1.2905816	0.07309645	0.28645688	1	4039	tags=39%, list=17%, signal=47%
BERTUCCI_INVASIVE_CARCINOMA_DUCTAL_VS_LOBULAR_DN	BERTUCCI_INVASIVE_CARCINOMA_DUCTAL_VS_LOBULAR_DN		45	0.5309661	1.2905421	0.0501002	0.28608963	1	4522	tags=40%, list=19%, signal=50%
BIOCARTA_INFLAM_PATHWAY	BIOCARTA_INFLAM_PATHWAY		29	0.56080455	1.290472	0.07077856	0.28586903	1	5022	tags=45%, list=21%, signal=57%
KEGG_CALCIUM_SIGNALING_PATHWAY	KEGG_CALCIUM_SIGNALING_PATHWAY		177	0.50211996	1.2902328	0.003	0.2861776	1	8022	tags=55%, list=34%, signal=83%
KEGG_STEROID_HORMONE_BIOSYNTHESIS	KEGG_STEROID_HORMONE_BIOSYNTHESIS		55	0.5256142	1.2900699	0.03003003	0.28621006	1	5397	tags=36%, list=23%, signal=47%
OUELLET_CULTURED_OVARIAN_CANCER_INVASIVE_VS_LMP_DN	OUELLET_CULTURED_OVARIAN_CANCER_INVASIVE_VS_LMP_DN		33	0.5452422	1.2898552	0.066734076	0.28637692	1	4332	tags=33%, list=19%, signal=41%
YAMASHITA_LIVER_CANCER_WITH_EPCAM_UP	YAMASHITA_LIVER_CANCER_WITH_EPCAM_UP		52	0.52720976	1.2895826	0.04012036	0.28669932	1	9109	tags=73%, list=39%, signal=120%
CHANDRAN_METASTASIS_TOP50_UP	CHANDRAN_METASTASIS_TOP50_UP		37	0.5439391	1.2895352	0.058232933	0.28640163	1	5489	tags=46%, list=23%, signal=60%
NIELSEN_LIPOSARCOMA_DN	NIELSEN_LIPOSARCOMA_DN		19	0.57074374	1.2892573	0.10488058	0.2868296	1	6365	tags=58%, list=27%, signal=80%
GALE_APL_WITH_FLT3_MUTATED_UP	GALE_APL_WITH_FLT3_MUTATED_UP		56	0.52271205	1.2891021	0.04308617	0.28684443	1	8635	tags=55%, list=37%, signal=88%
HIRSCH_CELLULAR_TRANSFORMATION_SIGNATURE_DN	HIRSCH_CELLULAR_TRANSFORMATION_SIGNATURE_DN		103	0.50933933	1.2890799	0.009	0.2864432	1	5501	tags=38%, list=24%, signal=49%
PID_IL23_PATHWAY	PID_IL23_PATHWAY		37	0.53911966	1.288573	0.064386316	0.2874922	1	4097	tags=38%, list=18%, signal=46%
LEE_LIVER_CANCER_MYC_UP	LEE_LIVER_CANCER_MYC_UP		54	0.53227466	1.2879844	0.031062124	0.28886083	1	5786	tags=41%, list=25%, signal=54%
REACTOME_INHIBITION_OF_VOLTAGE_GATED_CA2_CHANNELS_VIA_GBETA_GAMMA_SUBUNITS	REACTOME_INHIBITION_OF_VOLTAGE_GATED_CA2_CHANNELS_VIA_GBETA_GAMMA_SUBUNITS		25	0.5593418	1.2879473	0.09846154	0.28852573	1	7966	tags=64%, list=34%, signal=97%
REACTOME_REGULATION_OF_IFNA_SIGNALING	REACTOME_REGULATION_OF_IFNA_SIGNALING		24	0.568204	1.2876837	0.075664625	0.28885654	1	2585	tags=25%, list=11%, signal=28%
PENG_LEUCINE_DEPRIVATION_DN	PENG_LEUCINE_DEPRIVATION_DN		187	0.50324684	1.2869747	0	0.29065305	1	7522	tags=54%, list=32%, signal=79%
REACTOME_MHC_CLASS_II_ANTIGEN_PRESENTATION	REACTOME_MHC_CLASS_II_ANTIGEN_PRESENTATION		91	0.51330537	1.2864906	0.014	0.29166794	1	2786	tags=19%, list=12%, signal=21%
NABA_ECM_AFFILIATED	NABA_ECM_AFFILIATED		166	0.5028233	1.2860886	0.001	0.29248157	1	7183	tags=48%, list=31%, signal=68%
WIELAND_UP_BY_HBV_INFECTION	WIELAND_UP_BY_HBV_INFECTION		100	0.5118058	1.2859652	0.01	0.29239154	1	6280	tags=41%, list=27%, signal=56%
GHO_ATF5_TARGETS_DN	GHO_ATF5_TARGETS_DN		16	0.58829814	1.2854443	0.12552302	0.2935514	1	2163	tags=25%, list=9%, signal=28%
THEODOROU_MAMMARY_TUMORIGENESIS	THEODOROU_MAMMARY_TUMORIGENESIS		31	0.54179853	1.2834662	0.08231708	0.29963112	1	5744	tags=39%, list=25%, signal=51%
CHIARADONNA_NEOPLASTIC_TRANSFORMATION_KRAS_CDC25_UP	CHIARADONNA_NEOPLASTIC_TRANSFORMATION_KRAS_CDC25_UP		57	0.51849246	1.2831223	0.039	0.30025926	1	7621	tags=53%, list=33%, signal=78%
SHAFFER_IRF4_TARGETS_IN_ACTIVATED_DENDRITIC_CELL	SHAFFER_IRF4_TARGETS_IN_ACTIVATED_DENDRITIC_CELL		64	0.5189394	1.2829149	0.029	0.30043593	1	3813	tags=31%, list=16%, signal=37%
BIOCARTA_NKT_PATHWAY	BIOCARTA_NKT_PATHWAY		29	0.55533004	1.2824439	0.08510638	0.30152488	1	4919	tags=34%, list=21%, signal=44%
REACTOME_STEROID_HORMONES	REACTOME_STEROID_HORMONES		29	0.55252856	1.2823875	0.07012195	0.30120876	1	5397	tags=48%, list=23%, signal=63%
KIM_GLIS2_TARGETS_UP	KIM_GLIS2_TARGETS_UP		84	0.5161821	1.2818853	0.014	0.30231225	1	8239	tags=58%, list=35%, signal=90%
LE_SKI_TARGETS_UP	LE_SKI_TARGETS_UP		17	0.5819259	1.2817842	0.119622245	0.3021592	1	5536	tags=47%, list=24%, signal=62%
COLLIS_PRKDC_SUBSTRATES	COLLIS_PRKDC_SUBSTRATES		19	0.5752773	1.2816249	0.12058212	0.3022295	1	7911	tags=74%, list=34%, signal=111%
LIANG_HEMATOPOIESIS_STEM_CELL_NUMBER_LARGE_VS_TINY_UP	LIANG_HEMATOPOIESIS_STEM_CELL_NUMBER_LARGE_VS_TINY_UP		44	0.5281715	1.2815291	0.06118355	0.30206597	1	7808	tags=55%, list=33%, signal=82%
REACTOME_POTASSIUM_CHANNELS	REACTOME_POTASSIUM_CHANNELS		98	0.5061183	1.2811167	0.02	0.30298078	1	5783	tags=45%, list=25%, signal=59%
DELYS_THYROID_CANCER_DN	DELYS_THYROID_CANCER_DN		231	0.49708515	1.2811106	0	0.30252153	1	6084	tags=45%, list=26%, signal=60%
LABBE_TGFB1_TARGETS_DN	LABBE_TGFB1_TARGETS_DN		107	0.5093033	1.2805488	0.011	0.30383053	1	4328	tags=32%, list=19%, signal=39%
WALLACE_PROSTATE_CANCER_RACE_UP	WALLACE_PROSTATE_CANCER_RACE_UP		285	0.4942645	1.2802887	0	0.30426842	1	6284	tags=41%, list=27%, signal=55%
SCHAEFFER_PROSTATE_DEVELOPMENT_12HR_DN	SCHAEFFER_PROSTATE_DEVELOPMENT_12HR_DN		56	0.5199293	1.280071	0.034102306	0.30445766	1	4645	tags=36%, list=20%, signal=44%
JACKSON_DNMT1_TARGETS_DN	JACKSON_DNMT1_TARGETS_DN		25	0.55601645	1.2799741	0.094608344	0.30429873	1	1525	tags=24%, list=7%, signal=26%
MAYBURD_RESPONSE_TO_L663536_DN	MAYBURD_RESPONSE_TO_L663536_DN		56	0.52129674	1.279729	0.055165496	0.30459404	1	5968	tags=45%, list=26%, signal=60%
MOREIRA_RESPONSE_TO_TSA_UP	MOREIRA_RESPONSE_TO_TSA_UP		28	0.5464926	1.2789996	0.0881459	0.30646375	1	5533	tags=43%, list=24%, signal=56%
YORDY_RECIPROCAL_REGULATION_BY_ETS1_AND_SP100_DN	YORDY_RECIPROCAL_REGULATION_BY_ETS1_AND_SP100_DN		85	0.5125063	1.2785392	0.02	0.30743015	1	5677	tags=42%, list=24%, signal=56%
KIM_WT1_TARGETS_DN	KIM_WT1_TARGETS_DN		455	0.48783755	1.2783649	0	0.30755588	1	6216	tags=38%, list=27%, signal=51%
REACTOME_RAP1_SIGNALLING	REACTOME_RAP1_SIGNALLING		16	0.58641416	1.2782613	0.1431624	0.30743316	1	8676	tags=81%, list=37%, signal=129%
LEI_HOXC8_TARGETS_DN	LEI_HOXC8_TARGETS_DN		17	0.58105814	1.2782009	0.11746362	0.3071695	1	4709	tags=47%, list=20%, signal=59%
DEBOSSCHER_NFKB_TARGETS_REPRESSED_BY_GLUCOCORTICOIDS	DEBOSSCHER_NFKB_TARGETS_REPRESSED_BY_GLUCOCORTICOIDS		24	0.5544539	1.277709	0.105967075	0.30834997	1	4866	tags=42%, list=21%, signal=53%
BIOCARTA_TH1TH2_PATHWAY	BIOCARTA_TH1TH2_PATHWAY		19	0.5726671	1.2774708	0.11053719	0.30870518	1	4614	tags=37%, list=20%, signal=46%
BILBAN_B_CLL_LPL_DN	BILBAN_B_CLL_LPL_DN		41	0.53154635	1.2768497	0.05215647	0.31037408	1	6432	tags=46%, list=28%, signal=64%
NAKAYAMA_SOFT_TISSUE_TUMORS_PCA1_UP	NAKAYAMA_SOFT_TISSUE_TUMORS_PCA1_UP		73	0.51767915	1.2764941	0.018	0.3110032	1	8917	tags=62%, list=38%, signal=99%
ANASTASSIOU_MULTICANCER_INVASIVENESS_SIGNATURE	ANASTASSIOU_MULTICANCER_INVASIVENESS_SIGNATURE		64	0.51970774	1.2764479	0.035035037	0.31066877	1	8224	tags=63%, list=35%, signal=96%
KOKKINAKIS_METHIONINE_DEPRIVATION_48HR_UP	KOKKINAKIS_METHIONINE_DEPRIVATION_48HR_UP		128	0.50314766	1.2747904	0.011	0.31557888	1	6832	tags=45%, list=29%, signal=63%
KEGG_TYROSINE_METABOLISM	KEGG_TYROSINE_METABOLISM		42	0.53172505	1.2745608	0.06927711	0.31589887	1	5216	tags=33%, list=22%, signal=43%
DANG_MYC_TARGETS_UP	DANG_MYC_TARGETS_UP		141	0.49744958	1.2738411	0.008	0.31786168	1	8748	tags=62%, list=37%, signal=98%
PRAMOONJAGO_SOX4_TARGETS_DN	PRAMOONJAGO_SOX4_TARGETS_DN		50	0.5263229	1.2738333	0.05511022	0.3174051	1	5858	tags=42%, list=25%, signal=56%
WEST_ADRENOCORTICAL_CARCINOMA_VS_ADENOMA_UP	WEST_ADRENOCORTICAL_CARCINOMA_VS_ADENOMA_UP		21	0.5690872	1.2737366	0.120456904	0.31721202	1	5346	tags=48%, list=23%, signal=62%
PYEON_CANCER_HEAD_AND_NECK_VS_CERVICAL_DN	PYEON_CANCER_HEAD_AND_NECK_VS_CERVICAL_DN		29	0.5417192	1.2728381	0.0952381	0.3197428	1	5918	tags=52%, list=25%, signal=69%
CLIMENT_BREAST_CANCER_COPY_NUMBER_UP	CLIMENT_BREAST_CANCER_COPY_NUMBER_UP		23	0.55568486	1.2720954	0.10348361	0.32180998	1	8800	tags=65%, list=38%, signal=105%
SIMBULAN_UV_RESPONSE_IMMORTALIZED_DN	SIMBULAN_UV_RESPONSE_IMMORTALIZED_DN		31	0.54468364	1.2719909	0.07019328	0.32163972	1	6501	tags=58%, list=28%, signal=80%
KUNINGER_IGF1_VS_PDGFB_TARGETS_UP	KUNINGER_IGF1_VS_PDGFB_TARGETS_UP		82	0.5110362	1.2719531	0.022	0.32126978	1	4874	tags=39%, list=21%, signal=49%
WORSCHECH_TUMOR_REJECTION_UP	WORSCHECH_TUMOR_REJECTION_UP		55	0.52135974	1.2718736	0.05005005	0.32105136	1	7426	tags=49%, list=32%, signal=72%
REACTOME_SIGNALING_BY_NODAL	REACTOME_SIGNALING_BY_NODAL		18	0.5779231	1.2713959	0.11053181	0.32219622	1	5952	tags=44%, list=25%, signal=60%
LIU_TOPBP1_TARGETS	LIU_TOPBP1_TARGETS		16	0.5919875	1.2713425	0.1292373	0.321881	1	4651	tags=50%, list=20%, signal=62%
BOYLAN_MULTIPLE_MYELOMA_PCA1_UP	BOYLAN_MULTIPLE_MYELOMA_PCA1_UP		100	0.50269824	1.2710124	0.02	0.3225396	1	5000	tags=40%, list=21%, signal=51%
TAKEDA_TARGETS_OF_NUP98_HOXA9_FUSION_6HR_UP	TAKEDA_TARGETS_OF_NUP98_HOXA9_FUSION_6HR_UP		84	0.5096269	1.2704744	0.019	0.32386845	1	6356	tags=43%, list=27%, signal=59%
REACTOME_PROTEIN_FOLDING	REACTOME_PROTEIN_FOLDING		51	0.5185556	1.2697985	0.06412826	0.3256493	1	6988	tags=49%, list=30%, signal=70%
TURASHVILI_BREAST_DUCTAL_CARCINOMA_VS_LOBULAR_NORMAL_DN	TURASHVILI_BREAST_DUCTAL_CARCINOMA_VS_LOBULAR_NORMAL_DN		68	0.5099863	1.2691544	0.037037037	0.32735392	1	4361	tags=37%, list=19%, signal=45%
BROWNE_HCMV_INFECTION_6HR_UP	BROWNE_HCMV_INFECTION_6HR_UP		68	0.51256007	1.2690839	0.025	0.32709873	1	5957	tags=37%, list=25%, signal=49%
ABDELMOHSEN_ELAVL4_TARGETS	ABDELMOHSEN_ELAVL4_TARGETS		16	0.5889316	1.2690647	0.113804005	0.3266499	1	8563	tags=88%, list=37%, signal=138%
KEGG_DRUG_METABOLISM_CYTOCHROME_P450	KEGG_DRUG_METABOLISM_CYTOCHROME_P450		72	0.5119336	1.268679	0.03	0.3274825	1	7924	tags=46%, list=34%, signal=69%
MORI_PLASMA_CELL_DN	MORI_PLASMA_CELL_DN		33	0.5351872	1.2683827	0.08879919	0.32798487	1	5785	tags=39%, list=25%, signal=52%
SEITZ_NEOPLASTIC_TRANSFORMATION_BY_8P_DELETION_UP	SEITZ_NEOPLASTIC_TRANSFORMATION_BY_8P_DELETION_UP		73	0.5087384	1.2675872	0.034	0.33015218	1	6612	tags=45%, list=28%, signal=63%
LEIN_LOCALIZED_TO_PROXIMAL_DENDRITES	LEIN_LOCALIZED_TO_PROXIMAL_DENDRITES		37	0.5269629	1.2671847	0.07560484	0.33105075	1	5939	tags=41%, list=25%, signal=54%
REACTOME_INWARDLY_RECTIFYING_K_CHANNELS	REACTOME_INWARDLY_RECTIFYING_K_CHANNELS		31	0.5368116	1.266987	0.09035533	0.33125532	1	7966	tags=58%, list=34%, signal=88%
KEGG_DILATED_CARDIOMYOPATHY	KEGG_DILATED_CARDIOMYOPATHY		90	0.50029653	1.2669806	0.02	0.3307896	1	8059	tags=61%, list=34%, signal=93%
LEE_LIVER_CANCER_DENA_UP	LEE_LIVER_CANCER_DENA_UP		60	0.51744366	1.2665005	0.034034032	0.33194092	1	8101	tags=53%, list=35%, signal=81%
WANG_METASTASIS_OF_BREAST_CANCER_ESR1_DN	WANG_METASTASIS_OF_BREAST_CANCER_ESR1_DN		29	0.5441588	1.2663156	0.08868501	0.33208326	1	6114	tags=38%, list=26%, signal=51%
PID_PRL_SIGNALING_EVENTS_PATHWAY	PID_PRL_SIGNALING_EVENTS_PATHWAY		23	0.5603344	1.2663089	0.09773663	0.33160955	1	7486	tags=61%, list=32%, signal=89%
PID_IL27_PATHWAY	PID_IL27_PATHWAY		26	0.551766	1.2662776	0.09773663	0.3312382	1	5584	tags=42%, list=24%, signal=56%
KEGG_ARRHYTHMOGENIC_RIGHT_VENTRICULAR_CARDIOMYOPATHY_ARVC	KEGG_ARRHYTHMOGENIC_RIGHT_VENTRICULAR_CARDIOMYOPATHY_ARVC		74	0.5056267	1.2660722	0.037	0.33148885	1	7929	tags=57%, list=34%, signal=86%
SENGUPTA_NASOPHARYNGEAL_CARCINOMA_WITH_LMP1_UP	SENGUPTA_NASOPHARYNGEAL_CARCINOMA_WITH_LMP1_UP		404	0.4821226	1.2653396	0	0.33348656	1	6260	tags=42%, list=27%, signal=56%
TURASHVILI_BREAST_LOBULAR_CARCINOMA_VS_DUCTAL_NORMAL_UP	TURASHVILI_BREAST_LOBULAR_CARCINOMA_VS_DUCTAL_NORMAL_UP		68	0.50710803	1.2652171	0.041041043	0.33343348	1	8333	tags=62%, list=36%, signal=96%
ZUCCHI_METASTASIS_UP	ZUCCHI_METASTASIS_UP		41	0.52553797	1.265049	0.08124373	0.33353013	1	3449	tags=32%, list=15%, signal=37%
CREIGHTON_ENDOCRINE_THERAPY_RESISTANCE_2	CREIGHTON_ENDOCRINE_THERAPY_RESISTANCE_2		457	0.48281646	1.2637728	0	0.3374948	1	5779	tags=39%, list=25%, signal=50%
MORI_SMALL_PRE_BII_LYMPHOCYTE_DN	MORI_SMALL_PRE_BII_LYMPHOCYTE_DN		76	0.50494015	1.2637283	0.038	0.3371703	1	6376	tags=46%, list=27%, signal=63%
CHIARADONNA_NEOPLASTIC_TRANSFORMATION_CDC25_UP	CHIARADONNA_NEOPLASTIC_TRANSFORMATION_CDC25_UP		120	0.50125605	1.263282	0.013	0.33826354	1	8360	tags=57%, list=36%, signal=88%
TAKEDA_TARGETS_OF_NUP98_HOXA9_FUSION_16D_DN	TAKEDA_TARGETS_OF_NUP98_HOXA9_FUSION_16D_DN		134	0.49417272	1.262819	0.007	0.339446	1	4769	tags=34%, list=20%, signal=43%
REN_ALVEOLAR_RHABDOMYOSARCOMA_UP	REN_ALVEOLAR_RHABDOMYOSARCOMA_UP		98	0.4996046	1.2620951	0.024	0.34150764	1	7204	tags=51%, list=31%, signal=73%
BIOCARTA_MTA3_PATHWAY	BIOCARTA_MTA3_PATHWAY		19	0.56528383	1.2617472	0.119170986	0.34219745	1	6543	tags=47%, list=28%, signal=66%
KEGG_ANTIGEN_PROCESSING_AND_PRESENTATION	KEGG_ANTIGEN_PROCESSING_AND_PRESENTATION		88	0.50202346	1.2616929	0.024	0.3418845	1	7138	tags=43%, list=31%, signal=62%
REACTOME_AMINO_ACID_AND_OLIGOPEPTIDE_SLC_TRANSPORTERS	REACTOME_AMINO_ACID_AND_OLIGOPEPTIDE_SLC_TRANSPORTERS		49	0.51567763	1.2616123	0.06526104	0.34168178	1	5786	tags=45%, list=25%, signal=60%
CAFFAREL_RESPONSE_TO_THC_24HR_5_DN	CAFFAREL_RESPONSE_TO_THC_24HR_5_DN		59	0.5163802	1.2615722	0.048144434	0.34132144	1	5319	tags=36%, list=23%, signal=46%
WEIGEL_OXIDATIVE_STRESS_BY_HNE_AND_H2O2	WEIGEL_OXIDATIVE_STRESS_BY_HNE_AND_H2O2		39	0.5238307	1.2615	0.092276834	0.34109277	1	5538	tags=33%, list=24%, signal=44%
COLINA_TARGETS_OF_4EBP1_AND_4EBP2	COLINA_TARGETS_OF_4EBP1_AND_4EBP2		356	0.48240212	1.2608117	0	0.34300944	1	3991	tags=27%, list=17%, signal=32%
REACTOME_CLASS_A1_RHODOPSIN_LIKE_RECEPTORS	REACTOME_CLASS_A1_RHODOPSIN_LIKE_RECEPTORS		297	0.48448837	1.2603047	0.001	0.3442947	1	6732	tags=40%, list=29%, signal=55%
REACTOME_THROMBOXANE_SIGNALLING_THROUGH_TP_RECEPTOR	REACTOME_THROMBOXANE_SIGNALLING_THROUGH_TP_RECEPTOR		23	0.5472604	1.260108	0.120494336	0.34450674	1	9329	tags=78%, list=40%, signal=130%
MATSUDA_NATURAL_KILLER_DIFFERENTIATION	MATSUDA_NATURAL_KILLER_DIFFERENTIATION		473	0.4793818	1.2599896	0	0.3444601	1	6062	tags=37%, list=26%, signal=50%
JIANG_TIP30_TARGETS_UP	JIANG_TIP30_TARGETS_UP		46	0.52026516	1.2599827	0.0751503	0.34400365	1	7438	tags=57%, list=32%, signal=83%
ZHENG_FOXP3_TARGETS_UP	ZHENG_FOXP3_TARGETS_UP		26	0.55176616	1.2599716	0.11303462	0.34354416	1	4229	tags=42%, list=18%, signal=52%
EPPERT_CE_HSC_LSC	EPPERT_CE_HSC_LSC		41	0.5213459	1.2597483	0.07344064	0.3438314	1	5780	tags=39%, list=25%, signal=52%
KEGG_METABOLISM_OF_XENOBIOTICS_BY_CYTOCHROME_P450	KEGG_METABOLISM_OF_XENOBIOTICS_BY_CYTOCHROME_P450		70	0.50711733	1.2596824	0.038	0.34356475	1	7924	tags=43%, list=34%, signal=65%
GOBERT_CORE_OLIGODENDROCYTE_DIFFERENTIATION	GOBERT_CORE_OLIGODENDROCYTE_DIFFERENTIATION		40	0.5244385	1.2596121	0.062374245	0.34335706	1	6338	tags=40%, list=27%, signal=55%
REACTOME_ABC_FAMILY_PROTEINS_MEDIATED_TRANSPORT	REACTOME_ABC_FAMILY_PROTEINS_MEDIATED_TRANSPORT		33	0.53249973	1.2594022	0.09330629	0.34363624	1	4541	tags=42%, list=19%, signal=53%
SATO_SILENCED_EPIGENETICALLY_IN_PANCREATIC_CANCER	SATO_SILENCED_EPIGENETICALLY_IN_PANCREATIC_CANCER		49	0.5148559	1.2591687	0.064257026	0.3439543	1	4145	tags=33%, list=18%, signal=40%
REACTOME_TIE2_SIGNALING	REACTOME_TIE2_SIGNALING		17	0.57743895	1.2591598	0.14330544	0.343503	1	1876	tags=29%, list=8%, signal=32%
REACTOME_DARPP_32_EVENTS	REACTOME_DARPP_32_EVENTS		24	0.55456376	1.2591497	0.12127441	0.34305015	1	8706	tags=75%, list=37%, signal=119%
PLASARI_TGFB1_SIGNALING_VIA_NFIC_10HR_UP	PLASARI_TGFB1_SIGNALING_VIA_NFIC_10HR_UP		53	0.51835483	1.2587888	0.062311556	0.34383684	1	5994	tags=47%, list=26%, signal=63%
KORKOLA_EMBRYONIC_CARCINOMA_VS_SEMINOMA_UP	KORKOLA_EMBRYONIC_CARCINOMA_VS_SEMINOMA_UP		22	0.5536805	1.2587353	0.12804878	0.34352803	1	4023	tags=36%, list=17%, signal=44%
STAEGE_EWING_FAMILY_TUMOR	STAEGE_EWING_FAMILY_TUMOR		33	0.53548014	1.2586229	0.09311741	0.34342766	1	5068	tags=39%, list=22%, signal=50%
BIOCARTA_SPPA_PATHWAY	BIOCARTA_SPPA_PATHWAY		22	0.5588659	1.2583344	0.11909651	0.34395018	1	9692	tags=91%, list=41%, signal=155%
REACTOME_OPIOID_SIGNALLING	REACTOME_OPIOID_SIGNALLING		77	0.507151	1.2582755	0.026	0.34370956	1	9329	tags=74%, list=40%, signal=123%
REACTOME_ACTIVATION_OF_NF_KAPPAB_IN_B_CELLS	REACTOME_ACTIVATION_OF_NF_KAPPAB_IN_B_CELLS		62	0.5153497	1.2580365	0.037037037	0.34404463	1	7367	tags=60%, list=32%, signal=87%
XU_AKT1_TARGETS_6HR	XU_AKT1_TARGETS_6HR		27	0.5436644	1.2576857	0.12640163	0.34480256	1	2839	tags=30%, list=12%, signal=34%
KEGG_TGF_BETA_SIGNALING_PATHWAY	KEGG_TGF_BETA_SIGNALING_PATHWAY		85	0.50139207	1.2564682	0.028028028	0.34854496	1	6514	tags=48%, list=28%, signal=67%
MIKKELSEN_ES_ICP_WITH_H3K4ME3_AND_H3K27ME3	MIKKELSEN_ES_ICP_WITH_H3K4ME3_AND_H3K27ME3		135	0.49173334	1.2562126	0.007	0.34888166	1	5174	tags=38%, list=22%, signal=48%
HELLER_SILENCED_BY_METHYLATION_UP	HELLER_SILENCED_BY_METHYLATION_UP		280	0.4860854	1.2559816	0	0.3491995	1	4648	tags=30%, list=20%, signal=37%
MUELLER_COMMON_TARGETS_OF_AML_FUSIONS_DN	MUELLER_COMMON_TARGETS_OF_AML_FUSIONS_DN		30	0.53766865	1.2558551	0.10121457	0.3491711	1	6119	tags=50%, list=26%, signal=68%
VERRECCHIA_RESPONSE_TO_TGFB1_C1	VERRECCHIA_RESPONSE_TO_TGFB1_C1		19	0.5623499	1.2553071	0.14285715	0.35056466	1	5986	tags=42%, list=26%, signal=57%
CAIRO_PML_TARGETS_BOUND_BY_MYC_UP	CAIRO_PML_TARGETS_BOUND_BY_MYC_UP		23	0.54906875	1.2552034	0.13552362	0.35041833	1	6501	tags=61%, list=28%, signal=84%
IVANOVA_HEMATOPOIESIS_STEM_CELL_SHORT_TERM	IVANOVA_HEMATOPOIESIS_STEM_CELL_SHORT_TERM		32	0.5358285	1.2550288	0.11111111	0.35055125	1	3414	tags=25%, list=15%, signal=29%
PID_INTEGRIN1_PATHWAY	PID_INTEGRIN1_PATHWAY		66	0.5106809	1.2549721	0.051	0.35023323	1	9055	tags=64%, list=39%, signal=104%
BILANGES_SERUM_SENSITIVE_VIA_TSC2	BILANGES_SERUM_SENSITIVE_VIA_TSC2		39	0.5192759	1.2549533	0.07762097	0.34982792	1	6923	tags=49%, list=30%, signal=69%
PID_CMYB_PATHWAY	PID_CMYB_PATHWAY		84	0.5061463	1.2548338	0.029	0.34980306	1	8365	tags=58%, list=36%, signal=91%
ZHONG_SECRETOME_OF_LUNG_CANCER_AND_ENDOTHELIUM	ZHONG_SECRETOME_OF_LUNG_CANCER_AND_ENDOTHELIUM		66	0.5085627	1.2542174	0.049	0.35152444	1	6375	tags=47%, list=27%, signal=64%
SABATES_COLORECTAL_ADENOMA_DN	SABATES_COLORECTAL_ADENOMA_DN		284	0.48077512	1.2539846	0.002	0.3518909	1	6028	tags=40%, list=26%, signal=54%
MCLACHLAN_DENTAL_CARIES_UP	MCLACHLAN_DENTAL_CARIES_UP		242	0.48550355	1.2538071	0.002	0.3519974	1	6568	tags=42%, list=28%, signal=58%
GENTILE_RESPONSE_CLUSTER_D3	GENTILE_RESPONSE_CLUSTER_D3		61	0.5107079	1.253661	0.058	0.35201785	1	2298	tags=20%, list=10%, signal=22%
BIOCARTA_TEL_PATHWAY	BIOCARTA_TEL_PATHWAY		18	0.56990165	1.2533116	0.14435147	0.35279995	1	9254	tags=83%, list=40%, signal=138%
WONG_ENDMETRIUM_CANCER_UP	WONG_ENDMETRIUM_CANCER_UP		25	0.5407849	1.253113	0.120246656	0.35307252	1	3575	tags=36%, list=15%, signal=42%
ZEMBUTSU_SENSITIVITY_TO_NIMUSTINE	ZEMBUTSU_SENSITIVITY_TO_NIMUSTINE		17	0.567852	1.2526907	0.14421053	0.35412958	1	747	tags=18%, list=3%, signal=18%
REACTOME_ACYL_CHAIN_REMODELLING_OF_PS	REACTOME_ACYL_CHAIN_REMODELLING_OF_PS		15	0.5815898	1.2526041	0.15400843	0.3539564	1	1650	tags=27%, list=7%, signal=29%
TURASHVILI_BREAST_LOBULAR_CARCINOMA_VS_LOBULAR_NORMAL_DN	TURASHVILI_BREAST_LOBULAR_CARCINOMA_VS_LOBULAR_NORMAL_DN		74	0.502191	1.2523216	0.045	0.35450855	1	8801	tags=62%, list=38%, signal=99%
NIKOLSKY_MUTATED_AND_AMPLIFIED_IN_BREAST_CANCER	NIKOLSKY_MUTATED_AND_AMPLIFIED_IN_BREAST_CANCER		93	0.49839777	1.252035	0.024	0.35507306	1	5966	tags=39%, list=26%, signal=52%
RIGGI_EWING_SARCOMA_PROGENITOR_UP	RIGGI_EWING_SARCOMA_PROGENITOR_UP		423	0.47723454	1.2519326	0	0.35495475	1	6236	tags=43%, list=27%, signal=58%
YAUCH_HEDGEHOG_SIGNALING_PARACRINE_UP	YAUCH_HEDGEHOG_SIGNALING_PARACRINE_UP		148	0.48981497	1.2519106	0.008	0.35456377	1	5491	tags=38%, list=23%, signal=49%
SEKI_INFLAMMATORY_RESPONSE_LPS_DN	SEKI_INFLAMMATORY_RESPONSE_LPS_DN		22	0.5535909	1.2518001	0.13650465	0.3544264	1	7353	tags=59%, list=31%, signal=86%
SCHLOSSER_MYC_TARGETS_REPRESSED_BY_SERUM	SCHLOSSER_MYC_TARGETS_REPRESSED_BY_SERUM		159	0.48894504	1.2517843	0.006	0.35400748	1	9180	tags=63%, list=39%, signal=103%
BROWNE_INTERFERON_RESPONSIVE_GENES	BROWNE_INTERFERON_RESPONSIVE_GENES		68	0.50510645	1.2517656	0.05	0.35360855	1	6908	tags=47%, list=30%, signal=67%
YAUCH_HEDGEHOG_SIGNALING_PARACRINE_DN	YAUCH_HEDGEHOG_SIGNALING_PARACRINE_DN		262	0.48399058	1.2515942	0.001	0.3537364	1	7635	tags=48%, list=33%, signal=70%
REACTOME_POST_CHAPERONIN_TUBULIN_FOLDING_PATHWAY	REACTOME_POST_CHAPERONIN_TUBULIN_FOLDING_PATHWAY		18	0.56910884	1.2511723	0.1331237	0.3547359	1	6621	tags=50%, list=28%, signal=70%
REACTOME_G_ALPHA1213_SIGNALLING_EVENTS	REACTOME_G_ALPHA1213_SIGNALLING_EVENTS		74	0.50403905	1.2511497	0.045	0.35432824	1	7966	tags=54%, list=34%, signal=82%
REACTOME_ADP_SIGNALLING_THROUGH_P2RY12	REACTOME_ADP_SIGNALLING_THROUGH_P2RY12		21	0.55774105	1.2505362	0.124740124	0.3559883	1	7966	tags=76%, list=34%, signal=115%
BIOCARTA_IL7_PATHWAY	BIOCARTA_IL7_PATHWAY		17	0.56411445	1.2500175	0.16979167	0.35734284	1	7740	tags=65%, list=33%, signal=97%
MELLMAN_TUT1_TARGETS_DN	MELLMAN_TUT1_TARGETS_DN		47	0.5183091	1.2493354	0.075075075	0.35928857	1	6593	tags=49%, list=28%, signal=68%
SANSOM_WNT_PATHWAY_REQUIRE_MYC	SANSOM_WNT_PATHWAY_REQUIRE_MYC		58	0.50985	1.2493125	0.048	0.35890502	1	6225	tags=47%, list=27%, signal=63%
KIM_MYC_AMPLIFICATION_TARGETS_DN	KIM_MYC_AMPLIFICATION_TARGETS_DN		96	0.5025764	1.2491972	0.027	0.35886082	1	5248	tags=36%, list=22%, signal=47%
NABA_CORE_MATRISOME	NABA_CORE_MATRISOME		270	0.4827577	1.2491739	0	0.35846424	1	7946	tags=54%, list=34%, signal=81%
PARK_HSC_AND_MULTIPOTENT_PROGENITORS	PARK_HSC_AND_MULTIPOTENT_PROGENITORS		49	0.51268816	1.2487963	0.081162326	0.35931748	1	8375	tags=57%, list=36%, signal=89%
REACTOME_ADP_SIGNALLING_THROUGH_P2RY1	REACTOME_ADP_SIGNALLING_THROUGH_P2RY1		25	0.5485736	1.2484576	0.12257405	0.36007592	1	9329	tags=76%, list=40%, signal=126%
REACTOME_THROMBIN_SIGNALLING_THROUGH_PROTEINASE_ACTIVATED_RECEPTORS_PARS	REACTOME_THROMBIN_SIGNALLING_THROUGH_PROTEINASE_ACTIVATED_RECEPTORS_PARS		32	0.52687556	1.2479889	0.125	0.36129582	1	9329	tags=72%, list=40%, signal=119%
HOFMANN_MYELODYSPLASTIC_SYNDROM_LOW_RISK_UP	HOFMANN_MYELODYSPLASTIC_SYNDROM_LOW_RISK_UP		22	0.5510915	1.2479364	0.14845361	0.36098406	1	4143	tags=32%, list=18%, signal=39%
BOQUEST_STEM_CELL_DN	BOQUEST_STEM_CELL_DN		216	0.48401803	1.2476056	0.001	0.3617427	1	6516	tags=44%, list=28%, signal=60%
ZHAN_LATE_DIFFERENTIATION_GENES_DN	ZHAN_LATE_DIFFERENTIATION_GENES_DN		16	0.5734825	1.2474887	0.16348195	0.36172688	1	3555	tags=44%, list=15%, signal=52%
URS_ADIPOCYTE_DIFFERENTIATION_UP	URS_ADIPOCYTE_DIFFERENTIATION_UP		74	0.50315696	1.2472832	0.044	0.36202884	1	5023	tags=31%, list=21%, signal=39%
LEE_LIVER_CANCER_E2F1_UP	LEE_LIVER_CANCER_E2F1_UP		62	0.5056617	1.2470243	0.053	0.362468	1	4670	tags=39%, list=20%, signal=48%
NIKOLSKY_BREAST_CANCER_5P15_AMPLICON	NIKOLSKY_BREAST_CANCER_5P15_AMPLICON		26	0.5439132	1.2468815	0.12271805	0.36252347	1	2651	tags=23%, list=11%, signal=26%
REACTOME_HEMOSTASIS	REACTOME_HEMOSTASIS		451	0.47579804	1.2467421	0	0.36255282	1	5821	tags=36%, list=25%, signal=47%
HEIDENBLAD_AMPLICON_12P11_12_UP	HEIDENBLAD_AMPLICON_12P11_12_UP		32	0.5335313	1.246513	0.12867275	0.36295038	1	7086	tags=53%, list=30%, signal=76%
REACTOME_REGULATION_OF_INSULIN_SECRETION	REACTOME_REGULATION_OF_INSULIN_SECRETION		91	0.49918944	1.2461118	0.031031031	0.36396897	1	9747	tags=73%, list=42%, signal=124%
AMUNDSON_GAMMA_RADIATION_RESISTANCE	AMUNDSON_GAMMA_RADIATION_RESISTANCE		20	0.5590774	1.2456352	0.14568157	0.36519894	1	5457	tags=45%, list=23%, signal=59%
REACTOME_CELL_DEATH_SIGNALLING_VIA_NRAGE_NRIF_AND_NADE	REACTOME_CELL_DEATH_SIGNALLING_VIA_NRAGE_NRIF_AND_NADE		58	0.51149225	1.2456206	0.067067064	0.36479342	1	4642	tags=34%, list=20%, signal=43%
FIGUEROA_AML_METHYLATION_CLUSTER_6_UP	FIGUEROA_AML_METHYLATION_CLUSTER_6_UP		139	0.48816404	1.2440013	0.012	0.37035918	1	5271	tags=34%, list=23%, signal=43%
MATZUK_SPERMATOGONIA	MATZUK_SPERMATOGONIA		24	0.5434983	1.2438788	0.12525667	0.37032333	1	7453	tags=50%, list=32%, signal=73%
PID_HES_HEY_PATHWAY	PID_HES_HEY_PATHWAY		48	0.51593983	1.243837	0.072434604	0.3699766	1	6555	tags=52%, list=28%, signal=72%
PID_NFAT_3PATHWAY	PID_NFAT_3PATHWAY		54	0.5102182	1.2438369	0.06519559	0.36949423	1	8706	tags=61%, list=37%, signal=97%
PID_IL3_PATHWAY	PID_IL3_PATHWAY		27	0.5340022	1.2437676	0.1194332	0.3692962	1	7220	tags=56%, list=31%, signal=80%
SHETH_LIVER_CANCER_VS_TXNIP_LOSS_PAM6	SHETH_LIVER_CANCER_VS_TXNIP_LOSS_PAM6		45	0.51044595	1.2430009	0.08416834	0.37154073	1	4816	tags=36%, list=21%, signal=45%
REACTOME_RNA_POL_I_PROMOTER_OPENING	REACTOME_RNA_POL_I_PROMOTER_OPENING		59	0.50768054	1.2429338	0.053	0.37129632	1	4532	tags=36%, list=19%, signal=44%
KEGG_TYPE_I_DIABETES_MELLITUS	KEGG_TYPE_I_DIABETES_MELLITUS		43	0.51635915	1.2427713	0.0945674	0.37138602	1	5222	tags=35%, list=22%, signal=45%
ICHIBA_GRAFT_VERSUS_HOST_DISEASE_35D_DN	ICHIBA_GRAFT_VERSUS_HOST_DISEASE_35D_DN		49	0.5125718	1.2426383	0.07422267	0.37140194	1	2986	tags=29%, list=13%, signal=33%
BERENJENO_TRANSFORMED_BY_RHOA_FOREVER_DN	BERENJENO_TRANSFORMED_BY_RHOA_FOREVER_DN		31	0.5225573	1.2423929	0.12727273	0.37186146	1	5686	tags=39%, list=24%, signal=51%
REACTOME_CHEMOKINE_RECEPTORS_BIND_CHEMOKINES	REACTOME_CHEMOKINE_RECEPTORS_BIND_CHEMOKINES		55	0.5089397	1.2418768	0.05511022	0.3734312	1	6558	tags=36%, list=28%, signal=50%
DITTMER_PTHLH_TARGETS_UP	DITTMER_PTHLH_TARGETS_UP		112	0.49145415	1.2417588	0.029	0.3734188	1	5188	tags=36%, list=22%, signal=46%
KEGG_NEUROACTIVE_LIGAND_RECEPTOR_INTERACTION	KEGG_NEUROACTIVE_LIGAND_RECEPTOR_INTERACTION		272	0.47787863	1.2416075	0	0.37346673	1	6906	tags=41%, list=30%, signal=57%
BENNETT_SYSTEMIC_LUPUS_ERYTHEMATOSUS	BENNETT_SYSTEMIC_LUPUS_ERYTHEMATOSUS		31	0.5267963	1.2410259	0.12399194	0.37511885	1	2396	tags=23%, list=10%, signal=25%
TAKEDA_TARGETS_OF_NUP98_HOXA9_FUSION_6HR_DN	TAKEDA_TARGETS_OF_NUP98_HOXA9_FUSION_6HR_DN		40	0.51820797	1.2401195	0.09869084	0.37797973	1	7507	tags=63%, list=32%, signal=92%
ABE_VEGFA_TARGETS	ABE_VEGFA_TARGETS		20	0.5528501	1.2400839	0.15151516	0.37761593	1	3671	tags=40%, list=16%, signal=47%
REACTOME_REGULATION_OF_WATER_BALANCE_BY_RENAL_AQUAPORINS	REACTOME_REGULATION_OF_WATER_BALANCE_BY_RENAL_AQUAPORINS		43	0.51013136	1.2400349	0.10320641	0.37732852	1	8016	tags=60%, list=34%, signal=92%
GRAHAM_NORMAL_QUIESCENT_VS_NORMAL_DIVIDING_UP	GRAHAM_NORMAL_QUIESCENT_VS_NORMAL_DIVIDING_UP		66	0.50028306	1.2398983	0.06	0.3773725	1	6369	tags=47%, list=27%, signal=64%
KEGG_DRUG_METABOLISM_OTHER_ENZYMES	KEGG_DRUG_METABOLISM_OTHER_ENZYMES		51	0.5116497	1.239874	0.0761523	0.37696138	1	5285	tags=31%, list=23%, signal=40%
GRAHAM_CML_DIVIDING_VS_NORMAL_QUIESCENT_DN	GRAHAM_CML_DIVIDING_VS_NORMAL_QUIESCENT_DN		95	0.4947879	1.2395973	0.021021022	0.37754625	1	6369	tags=41%, list=27%, signal=56%
SERVITJA_LIVER_HNF1A_TARGETS_DN	SERVITJA_LIVER_HNF1A_TARGETS_DN		157	0.48270643	1.2394096	0.013	0.37769267	1	4856	tags=33%, list=21%, signal=42%
FIGUEROA_AML_METHYLATION_CLUSTER_6_DN	FIGUEROA_AML_METHYLATION_CLUSTER_6_DN		38	0.5161654	1.2393832	0.12789527	0.3773079	1	4187	tags=26%, list=18%, signal=32%
MAHADEVAN_GIST_MORPHOLOGICAL_SWITCH	MAHADEVAN_GIST_MORPHOLOGICAL_SWITCH		15	0.5717834	1.2392645	0.1730361	0.37728435	1	5769	tags=53%, list=25%, signal=71%
PID_IL8_CXCR2_PATHWAY	PID_IL8_CXCR2_PATHWAY		34	0.52265054	1.2387837	0.11189516	0.37866125	1	5575	tags=44%, list=24%, signal=58%
CHEOK_RESPONSE_TO_MERCAPTOPURINE_DN	CHEOK_RESPONSE_TO_MERCAPTOPURINE_DN		21	0.54650617	1.2387048	0.13786009	0.37849435	1	9183	tags=71%, list=39%, signal=118%
MIKKELSEN_MEF_HCP_WITH_H3_UNMETHYLATED	MIKKELSEN_MEF_HCP_WITH_H3_UNMETHYLATED		224	0.47779834	1.2384739	0.005	0.37887478	1	6690	tags=41%, list=29%, signal=57%
MIKKELSEN_NPC_HCP_WITH_H3K27ME3	MIKKELSEN_NPC_HCP_WITH_H3K27ME3		339	0.47412938	1.2384038	0	0.37866515	1	5372	tags=34%, list=23%, signal=44%
ONDER_CDH1_TARGETS_3_DN	ONDER_CDH1_TARGETS_3_DN		58	0.5112187	1.2383223	0.06406406	0.3785191	1	5621	tags=40%, list=24%, signal=52%
LEE_DIFFERENTIATING_T_LYMPHOCYTE	LEE_DIFFERENTIATING_T_LYMPHOCYTE		196	0.48029885	1.2378825	0.004	0.37966695	1	7028	tags=49%, list=30%, signal=70%
ONO_FOXP3_TARGETS_UP	ONO_FOXP3_TARGETS_UP		23	0.54823536	1.2378752	0.14784394	0.37922463	1	2903	tags=26%, list=12%, signal=30%
GARY_CD5_TARGETS_DN	GARY_CD5_TARGETS_DN		430	0.4715735	1.2373465	0	0.380702	1	6315	tags=40%, list=27%, signal=54%
DANG_REGULATED_BY_MYC_UP	DANG_REGULATED_BY_MYC_UP		70	0.50397027	1.2372581	0.05	0.38054544	1	5968	tags=39%, list=26%, signal=52%
KEGG_ECM_RECEPTOR_INTERACTION	KEGG_ECM_RECEPTOR_INTERACTION		84	0.49873164	1.2372544	0.033	0.38008365	1	8224	tags=57%, list=35%, signal=88%
REACTOME_PROSTACYCLIN_SIGNALLING_THROUGH_PROSTACYCLIN_RECEPTOR	REACTOME_PROSTACYCLIN_SIGNALLING_THROUGH_PROSTACYCLIN_RECEPTOR		19	0.55075294	1.2371862	0.15472482	0.37986073	1	9329	tags=84%, list=40%, signal=140%
REACTOME_APOPTOTIC_CLEAVAGE_OF_CELLULAR_PROTEINS	REACTOME_APOPTOTIC_CLEAVAGE_OF_CELLULAR_PROTEINS		39	0.52270764	1.2371489	0.09566969	0.37952703	1	6092	tags=46%, list=26%, signal=62%
PEREZ_TP63_TARGETS	PEREZ_TP63_TARGETS		345	0.47259247	1.2363911	0	0.381769	1	5340	tags=39%, list=23%, signal=49%
PEDERSEN_METASTASIS_BY_ERBB2_ISOFORM_4	PEDERSEN_METASTASIS_BY_ERBB2_ISOFORM_4		110	0.48570457	1.2358603	0.035	0.38330856	1	5667	tags=40%, list=24%, signal=53%
REACTOME_INFLUENZA_LIFE_CYCLE	REACTOME_INFLUENZA_LIFE_CYCLE		136	0.4836744	1.2357349	0.018	0.3832969	1	10960	tags=82%, list=47%, signal=154%
WORSCHECH_TUMOR_EVASION_AND_TOLEROGENICITY_UP	WORSCHECH_TUMOR_EVASION_AND_TOLEROGENICITY_UP		30	0.53172046	1.2352097	0.14010152	0.3848128	1	4097	tags=33%, list=18%, signal=40%
BORCZUK_MALIGNANT_MESOTHELIOMA_DN	BORCZUK_MALIGNANT_MESOTHELIOMA_DN		98	0.48873052	1.2350922	0.029	0.3848003	1	5393	tags=36%, list=23%, signal=46%
VALK_AML_CLUSTER_9	VALK_AML_CLUSTER_9		35	0.5194089	1.2350628	0.12890232	0.38443816	1	6805	tags=46%, list=29%, signal=64%
VANDESLUIS_COMMD1_TARGETS_GROUP_3_DN	VANDESLUIS_COMMD1_TARGETS_GROUP_3_DN		38	0.513672	1.2348799	0.10887097	0.384649	1	6975	tags=53%, list=30%, signal=75%
JIANG_AGING_CEREBRAL_CORTEX_UP	JIANG_AGING_CEREBRAL_CORTEX_UP		36	0.52482265	1.2347361	0.11883182	0.3846973	1	8790	tags=67%, list=38%, signal=107%
WANG_BARRETTS_ESOPHAGUS_AND_ESOPHAGUS_CANCER_UP	WANG_BARRETTS_ESOPHAGUS_AND_ESOPHAGUS_CANCER_UP		26	0.5357226	1.2343023	0.14227642	0.38597623	1	7868	tags=46%, list=34%, signal=70%
REACTOME_AQUAPORIN_MEDIATED_TRANSPORT	REACTOME_AQUAPORIN_MEDIATED_TRANSPORT		50	0.50549275	1.2342341	0.07931727	0.3857699	1	9329	tags=70%, list=40%, signal=116%
REACTOME_LIPOPROTEIN_METABOLISM	REACTOME_LIPOPROTEIN_METABOLISM		28	0.5313474	1.2340511	0.12133468	0.38601997	1	3809	tags=29%, list=16%, signal=34%
LIANG_HEMATOPOIESIS_STEM_CELL_NUMBER_QTL	LIANG_HEMATOPOIESIS_STEM_CELL_NUMBER_QTL		17	0.5658774	1.2339385	0.14672217	0.38598242	1	7284	tags=53%, list=31%, signal=77%
TAKEDA_TARGETS_OF_NUP98_HOXA9_FUSION_10D_UP	TAKEDA_TARGETS_OF_NUP98_HOXA9_FUSION_10D_UP		192	0.48092228	1.2338743	0.005	0.38578814	1	6568	tags=43%, list=28%, signal=60%
MIKKELSEN_MCV6_LCP_WITH_H3K27ME3	MIKKELSEN_MCV6_LCP_WITH_H3K27ME3		29	0.531682	1.2336798	0.13030303	0.3860505	1	5091	tags=31%, list=22%, signal=40%
MIKKELSEN_ES_ICP_WITH_H3K27ME3	MIKKELSEN_ES_ICP_WITH_H3K27ME3		42	0.5082815	1.2336283	0.0873494	0.38577667	1	8102	tags=50%, list=35%, signal=76%
DARWICHE_PAPILLOMA_RISK_HIGH_UP	DARWICHE_PAPILLOMA_RISK_HIGH_UP		147	0.48417705	1.233573	0.017	0.38549626	1	7216	tags=42%, list=31%, signal=61%
WEBER_METHYLATED_IN_COLON_CANCER	WEBER_METHYLATED_IN_COLON_CANCER		18	0.56108725	1.233351	0.15328467	0.38581783	1	4418	tags=44%, list=19%, signal=55%
WIKMAN_ASBESTOS_LUNG_CANCER_UP	WIKMAN_ASBESTOS_LUNG_CANCER_UP		17	0.565477	1.2331722	0.17436975	0.38603753	1	9410	tags=71%, list=40%, signal=118%
MOHANKUMAR_TLX1_TARGETS_UP	MOHANKUMAR_TLX1_TARGETS_UP		411	0.46833733	1.2330736	0	0.38591152	1	6389	tags=37%, list=27%, signal=50%
OHGUCHI_LIVER_HNF4A_TARGETS_DN	OHGUCHI_LIVER_HNF4A_TARGETS_DN		147	0.48255435	1.2330282	0.014	0.38560778	1	6619	tags=42%, list=28%, signal=58%
TUOMISTO_TUMOR_SUPPRESSION_BY_COL13A1_UP	TUOMISTO_TUMOR_SUPPRESSION_BY_COL13A1_UP		18	0.5596709	1.2328941	0.14788005	0.38566652	1	1249	tags=22%, list=5%, signal=23%
PLASARI_TGFB1_SIGNALING_VIA_NFIC_10HR_DN	PLASARI_TGFB1_SIGNALING_VIA_NFIC_10HR_DN		30	0.52731013	1.2319698	0.13326551	0.38878617	1	5532	tags=53%, list=24%, signal=70%
SMID_BREAST_CANCER_RELAPSE_IN_BONE_DN	SMID_BREAST_CANCER_RELAPSE_IN_BONE_DN		300	0.47343466	1.2316144	0.001	0.38974014	1	7103	tags=45%, list=30%, signal=63%
JEON_SMAD6_TARGETS_UP	JEON_SMAD6_TARGETS_UP		24	0.5316835	1.2312732	0.15605749	0.39053157	1	7247	tags=50%, list=31%, signal=72%
HADDAD_T_LYMPHOCYTE_AND_NK_PROGENITOR_UP	HADDAD_T_LYMPHOCYTE_AND_NK_PROGENITOR_UP		78	0.49499375	1.231103	0.057	0.3907099	1	6127	tags=44%, list=26%, signal=59%
AMUNDSON_POOR_SURVIVAL_AFTER_GAMMA_RADIATION_2G	AMUNDSON_POOR_SURVIVAL_AFTER_GAMMA_RADIATION_2G		171	0.48091745	1.2310438	0.005	0.39046553	1	6593	tags=39%, list=28%, signal=54%
LINDSTEDT_DENDRITIC_CELL_MATURATION_A	LINDSTEDT_DENDRITIC_CELL_MATURATION_A		67	0.49761748	1.230509	0.072	0.39205042	1	7288	tags=48%, list=31%, signal=69%
REACTOME_PEPTIDE_LIGAND_BINDING_RECEPTORS	REACTOME_PEPTIDE_LIGAND_BINDING_RECEPTORS		184	0.47995016	1.2302375	0.011	0.39259622	1	7206	tags=43%, list=31%, signal=62%
WESTON_VEGFA_TARGETS	WESTON_VEGFA_TARGETS		107	0.48656097	1.2301942	0.034	0.3922891	1	6364	tags=43%, list=27%, signal=59%
DACOSTA_ERCC3_ALLELE_XPCS_VS_TTD_UP	DACOSTA_ERCC3_ALLELE_XPCS_VS_TTD_UP		28	0.52668744	1.2300563	0.14402452	0.39236528	1	5392	tags=54%, list=23%, signal=70%
MULLIGHAN_NPM1_MUTATED_SIGNATURE_2_UP	MULLIGHAN_NPM1_MUTATED_SIGNATURE_2_UP		137	0.4786768	1.2293651	0.014	0.39459905	1	5179	tags=34%, list=22%, signal=44%
ICHIBA_GRAFT_VERSUS_HOST_DISEASE_35D_UP	ICHIBA_GRAFT_VERSUS_HOST_DISEASE_35D_UP		131	0.4838277	1.2291869	0.019	0.39481026	1	7729	tags=46%, list=33%, signal=68%
KANG_GLIS3_TARGETS	KANG_GLIS3_TARGETS		37	0.5208404	1.2290127	0.10212336	0.39498898	1	4772	tags=41%, list=20%, signal=51%
REACTOME_MRNA_SPLICING_MINOR_PATHWAY	REACTOME_MRNA_SPLICING_MINOR_PATHWAY		42	0.5136261	1.228921	0.10251256	0.39487725	1	7472	tags=57%, list=32%, signal=84%
REACTOME_ACTIVATION_OF_THE_MRNA_UPON_BINDING_OF_THE_CAP_BINDING_COMPLEX_AND_EIFS_AND_SUBSEQUENT_BINDING_TO_43S	REACTOME_ACTIVATION_OF_THE_MRNA_UPON_BINDING_OF_THE_CAP_BINDING_COMPLEX_AND_EIFS_AND_SUBSEQUENT_BINDING_TO_43S		57	0.5003513	1.2287725	0.07314629	0.39499265	1	10648	tags=84%, list=46%, signal=154%
KONDO_COLON_CANCER_HCP_WITH_H3K27ME1	KONDO_COLON_CANCER_HCP_WITH_H3K27ME1		26	0.5250714	1.2287352	0.15337424	0.3946458	1	6334	tags=46%, list=27%, signal=63%
TAKADA_GASTRIC_CANCER_COPY_NUMBER_DN	TAKADA_GASTRIC_CANCER_COPY_NUMBER_DN		29	0.5255918	1.2279637	0.13922764	0.39706722	1	3715	tags=31%, list=16%, signal=37%
REACTOME_RECYCLING_PATHWAY_OF_L1	REACTOME_RECYCLING_PATHWAY_OF_L1		27	0.522364	1.2271434	0.14010152	0.39971587	1	4788	tags=30%, list=20%, signal=37%
SMID_BREAST_CANCER_RELAPSE_IN_PLEURA_DN	SMID_BREAST_CANCER_RELAPSE_IN_PLEURA_DN		26	0.53101873	1.2270397	0.15479876	0.399674	1	6275	tags=46%, list=27%, signal=63%
VANHARANTA_UTERINE_FIBROID_UP	VANHARANTA_UTERINE_FIBROID_UP		44	0.51205623	1.2269622	0.10261569	0.39947027	1	8809	tags=68%, list=38%, signal=109%
REACTOME_HS_GAG_BIOSYNTHESIS	REACTOME_HS_GAG_BIOSYNTHESIS		30	0.5221525	1.2268734	0.1417004	0.39936486	1	8340	tags=57%, list=36%, signal=88%
ZHAN_VARIABLE_EARLY_DIFFERENTIATION_GENES_DN	ZHAN_VARIABLE_EARLY_DIFFERENTIATION_GENES_DN		30	0.5229243	1.2265491	0.15298885	0.4001405	1	9225	tags=70%, list=39%, signal=116%
MARTINEZ_RESPONSE_TO_TRABECTEDIN	MARTINEZ_RESPONSE_TO_TRABECTEDIN		50	0.50329375	1.226497	0.08508509	0.39985886	1	9330	tags=66%, list=40%, signal=110%
REACTOME_G_ALPHA_Q_SIGNALLING_EVENTS	REACTOME_G_ALPHA_Q_SIGNALLING_EVENTS		180	0.47780624	1.2263272	0.007	0.39998168	1	7267	tags=46%, list=31%, signal=66%
PARK_TRETINOIN_RESPONSE_AND_PML_RARA_FUSION	PARK_TRETINOIN_RESPONSE_AND_PML_RARA_FUSION		30	0.5339528	1.2262874	0.1194332	0.399642	1	3381	tags=33%, list=14%, signal=39%
MARTINEZ_RESPONSE_TO_TRABECTEDIN_DN	MARTINEZ_RESPONSE_TO_TRABECTEDIN_DN		270	0.4704446	1.2262433	0.006	0.3993396	1	5605	tags=34%, list=24%, signal=44%
DING_LUNG_CANCER_MUTATED_SIGNIFICANTLY	DING_LUNG_CANCER_MUTATED_SIGNIFICANTLY		26	0.5359689	1.2261542	0.14765784	0.39921603	1	8748	tags=69%, list=37%, signal=111%
NABA_COLLAGENS	NABA_COLLAGENS		43	0.5100874	1.2250074	0.098492466	0.4031087	1	8569	tags=65%, list=37%, signal=103%
TENEDINI_MEGAKARYOCYTE_MARKERS	TENEDINI_MEGAKARYOCYTE_MARKERS		66	0.4913652	1.2247516	0.075075075	0.40370694	1	4870	tags=35%, list=21%, signal=44%
ROY_WOUND_BLOOD_VESSEL_UP	ROY_WOUND_BLOOD_VESSEL_UP		50	0.50462174	1.2245519	0.1011011	0.40397936	1	8462	tags=60%, list=36%, signal=94%
REACTOME_NEUROTRANSMITTER_RECEPTOR_BINDING_AND_DOWNSTREAM_TRANSMISSION_IN_THE_POSTSYNAPTIC_CELL	REACTOME_NEUROTRANSMITTER_RECEPTOR_BINDING_AND_DOWNSTREAM_TRANSMISSION_IN_THE_POSTSYNAPTIC_CELL		135	0.48105595	1.2244512	0.025	0.4039238	1	8708	tags=56%, list=37%, signal=88%
REACTOME_G_ALPHA_I_SIGNALLING_EVENTS	REACTOME_G_ALPHA_I_SIGNALLING_EVENTS		192	0.47608116	1.224321	0.004	0.40388697	1	6187	tags=39%, list=26%, signal=53%
DUTERTRE_ESTRADIOL_RESPONSE_6HR_DN	DUTERTRE_ESTRADIOL_RESPONSE_6HR_DN		91	0.48428115	1.2238076	0.052	0.4053762	1	8494	tags=57%, list=36%, signal=89%
BRUINS_UVC_RESPONSE_VIA_TP53_GROUP_C	BRUINS_UVC_RESPONSE_VIA_TP53_GROUP_C		91	0.49061924	1.2234641	0.052	0.4061858	1	5866	tags=43%, list=25%, signal=57%
PID_MYC_ACTIV_PATHWAY	PID_MYC_ACTIV_PATHWAY		79	0.4896398	1.2233955	0.05005005	0.40597352	1	9601	tags=68%, list=41%, signal=116%
ZEMBUTSU_SENSITIVITY_TO_METHOTREXATE	ZEMBUTSU_SENSITIVITY_TO_METHOTREXATE		18	0.55574614	1.2233151	0.16998951	0.40582964	1	2953	tags=22%, list=13%, signal=25%
VALK_AML_CLUSTER_13	VALK_AML_CLUSTER_13		30	0.52542514	1.2217984	0.13326551	0.4111434	1	7313	tags=63%, list=31%, signal=92%
LIM_MAMMARY_LUMINAL_PROGENITOR_UP	LIM_MAMMARY_LUMINAL_PROGENITOR_UP		58	0.497075	1.2213621	0.07422267	0.4123299	1	7790	tags=52%, list=33%, signal=77%
NGO_MALIGNANT_GLIOMA_1P_LOH	NGO_MALIGNANT_GLIOMA_1P_LOH		15	0.5659169	1.221345	0.17834395	0.41191742	1	8387	tags=80%, list=36%, signal=125%
CADWELL_ATG16L1_TARGETS_UP	CADWELL_ATG16L1_TARGETS_UP		92	0.4848815	1.2212639	0.051	0.41175914	1	4463	tags=32%, list=19%, signal=39%
NATSUME_RESPONSE_TO_INTERFERON_BETA_DN	NATSUME_RESPONSE_TO_INTERFERON_BETA_DN		52	0.49876544	1.2211711	0.09418838	0.41165105	1	8652	tags=56%, list=37%, signal=88%
REACTOME_CLEAVAGE_OF_GROWING_TRANSCRIPT_IN_THE_TERMINATION_REGION_	REACTOME_CLEAVAGE_OF_GROWING_TRANSCRIPT_IN_THE_TERMINATION_REGION_		42	0.51115406	1.2211298	0.10742972	0.41133	1	8462	tags=67%, list=36%, signal=104%
REACTOME_PLATELET_SENSITIZATION_BY_LDL	REACTOME_PLATELET_SENSITIZATION_BY_LDL		16	0.56308615	1.2210448	0.17121848	0.41117644	1	7090	tags=63%, list=30%, signal=90%
REACTOME_HDL_MEDIATED_LIPID_TRANSPORT	REACTOME_HDL_MEDIATED_LIPID_TRANSPORT		15	0.5693379	1.220437	0.18363065	0.41306382	1	2984	tags=27%, list=13%, signal=31%
BIOCARTA_TNFR1_PATHWAY	BIOCARTA_TNFR1_PATHWAY		29	0.52150285	1.2199823	0.15634517	0.41432434	1	6215	tags=45%, list=27%, signal=61%
NABA_SECRETED_FACTORS	NABA_SECRETED_FACTORS		340	0.46939662	1.2199714	0	0.41388062	1	7796	tags=45%, list=33%, signal=67%
LI_LUNG_CANCER	LI_LUNG_CANCER		41	0.5043938	1.2198936	0.11983887	0.4137397	1	7924	tags=61%, list=34%, signal=92%
SMITH_LIVER_CANCER	SMITH_LIVER_CANCER		45	0.5006476	1.2198545	0.10965795	0.41341376	1	4698	tags=31%, list=20%, signal=39%
MAHADEVAN_RESPONSE_TO_MP470_UP	MAHADEVAN_RESPONSE_TO_MP470_UP		19	0.5462385	1.2197117	0.1587137	0.4135739	1	7515	tags=68%, list=32%, signal=101%
PID_TELOMERASE_PATHWAY	PID_TELOMERASE_PATHWAY		68	0.49383807	1.2191273	0.063253015	0.41546708	1	9573	tags=65%, list=41%, signal=109%
GROSS_ELK3_TARGETS_UP	GROSS_ELK3_TARGETS_UP		27	0.5238737	1.2189964	0.1700611	0.4155187	1	6377	tags=37%, list=27%, signal=51%
BURTON_ADIPOGENESIS_12	BURTON_ADIPOGENESIS_12		35	0.5148505	1.218733	0.1307847	0.41604352	1	6432	tags=49%, list=28%, signal=67%
LIU_VMYB_TARGETS_UP	LIU_VMYB_TARGETS_UP		123	0.48067433	1.2182914	0.025	0.41730407	1	6565	tags=42%, list=28%, signal=58%
REACTOME_NETRIN1_SIGNALING	REACTOME_NETRIN1_SIGNALING		38	0.5093514	1.2181187	0.1391129	0.41745648	1	6274	tags=42%, list=27%, signal=57%
DOANE_BREAST_CANCER_ESR1_DN	DOANE_BREAST_CANCER_ESR1_DN		48	0.50560236	1.2179618	0.1002004	0.41765508	1	3500	tags=33%, list=15%, signal=39%
REACTOME_INTEGRATION_OF_ENERGY_METABOLISM	REACTOME_INTEGRATION_OF_ENERGY_METABOLISM		118	0.48093885	1.2179046	0.026	0.41740313	1	9747	tags=69%, list=42%, signal=117%
HOLLMANN_APOPTOSIS_VIA_CD40_UP	HOLLMANN_APOPTOSIS_VIA_CD40_UP		200	0.47160894	1.2177943	0.007	0.41738465	1	7607	tags=46%, list=33%, signal=67%
DAVICIONI_PAX_FOXO1_SIGNATURE_IN_ARMS_DN	DAVICIONI_PAX_FOXO1_SIGNATURE_IN_ARMS_DN		20	0.543867	1.2175806	0.17095777	0.41771385	1	7890	tags=60%, list=34%, signal=91%
RODRIGUES_NTN1_TARGETS_UP	RODRIGUES_NTN1_TARGETS_UP		17	0.5525005	1.2173141	0.17052631	0.41829407	1	3940	tags=35%, list=17%, signal=42%
GAVIN_IL2_RESPONSIVE_FOXP3_TARGETS_UP	GAVIN_IL2_RESPONSIVE_FOXP3_TARGETS_UP		19	0.5433463	1.2172037	0.20124482	0.41827628	1	3355	tags=37%, list=14%, signal=43%
LEE_LIVER_CANCER_MYC_TGFA_UP	LEE_LIVER_CANCER_MYC_TGFA_UP		61	0.4909326	1.2171367	0.08835341	0.41810644	1	6612	tags=44%, list=28%, signal=62%
THUM_MIR21_TARGETS_HEART_DISEASE_UP	THUM_MIR21_TARGETS_HEART_DISEASE_UP		17	0.5508249	1.2170088	0.18020834	0.4181398	1	8224	tags=71%, list=35%, signal=109%
NIELSEN_GIST_AND_SYNOVIAL_SARCOMA_DN	NIELSEN_GIST_AND_SYNOVIAL_SARCOMA_DN		20	0.54182833	1.2168503	0.18456726	0.41835335	1	4072	tags=35%, list=17%, signal=42%
CHIANG_LIVER_CANCER_SUBCLASS_INTERFERON_DN	CHIANG_LIVER_CANCER_SUBCLASS_INTERFERON_DN		51	0.5023406	1.2167286	0.10040161	0.41832873	1	7310	tags=43%, list=31%, signal=63%
KASLER_HDAC7_TARGETS_2_DN	KASLER_HDAC7_TARGETS_2_DN		32	0.5132156	1.216177	0.14777328	0.42002842	1	5563	tags=38%, list=24%, signal=49%
BOYAULT_LIVER_CANCER_SUBCLASS_G3_DN	BOYAULT_LIVER_CANCER_SUBCLASS_G3_DN		50	0.49795192	1.2160312	0.12036108	0.42018348	1	5646	tags=40%, list=24%, signal=53%
PID_BETA_CATENIN_NUC_PATHWAY	PID_BETA_CATENIN_NUC_PATHWAY		79	0.48709616	1.2159756	0.059	0.41992477	1	6377	tags=42%, list=27%, signal=57%
YAN_ESCAPE_FROM_ANOIKIS	YAN_ESCAPE_FROM_ANOIKIS		24	0.52506125	1.2159001	0.16132368	0.41975546	1	8110	tags=67%, list=35%, signal=102%
WESTON_VEGFA_TARGETS_3HR	WESTON_VEGFA_TARGETS_3HR		73	0.49152562	1.2158282	0.067	0.41956118	1	6364	tags=44%, list=27%, signal=60%
LIM_MAMMARY_LUMINAL_MATURE_DN	LIM_MAMMARY_LUMINAL_MATURE_DN		98	0.47957915	1.2158098	0.056	0.4191661	1	7180	tags=45%, list=31%, signal=65%
WAGNER_APO2_SENSITIVITY	WAGNER_APO2_SENSITIVITY		25	0.53502977	1.2156982	0.16413374	0.41912526	1	7783	tags=56%, list=33%, signal=84%
POMEROY_MEDULLOBLASTOMA_PROGNOSIS_DN	POMEROY_MEDULLOBLASTOMA_PROGNOSIS_DN		43	0.50428706	1.2147797	0.1454363	0.42235687	1	2014	tags=21%, list=9%, signal=23%
CERVERA_SDHB_TARGETS_1_UP	CERVERA_SDHB_TARGETS_1_UP		118	0.47746766	1.2142899	0.034	0.42388722	1	8657	tags=56%, list=37%, signal=88%
REACTOME_G_ALPHA_Z_SIGNALLING_EVENTS	REACTOME_G_ALPHA_Z_SIGNALLING_EVENTS		44	0.5069539	1.2141979	0.11511511	0.42379746	1	8016	tags=64%, list=34%, signal=97%
ZHAN_MULTIPLE_MYELOMA_MF_UP	ZHAN_MULTIPLE_MYELOMA_MF_UP		47	0.5031923	1.2141764	0.121364094	0.42341104	1	4645	tags=30%, list=20%, signal=37%
PEREZ_TP53_AND_TP63_TARGETS	PEREZ_TP53_AND_TP63_TARGETS		201	0.4681681	1.2140948	0.012	0.42328867	1	5331	tags=39%, list=23%, signal=50%
TORCHIA_TARGETS_OF_EWSR1_FLI1_FUSION_TOP20_UP	TORCHIA_TARGETS_OF_EWSR1_FLI1_FUSION_TOP20_UP		20	0.542036	1.2136725	0.17683557	0.4244871	1	4504	tags=40%, list=19%, signal=50%
VECCHI_GASTRIC_CANCER_ADVANCED_VS_EARLY_DN	VECCHI_GASTRIC_CANCER_ADVANCED_VS_EARLY_DN		136	0.47861558	1.2136185	0.026	0.4242325	1	6478	tags=38%, list=28%, signal=52%
REACTOME_FORMATION_OF_THE_TERNARY_COMPLEX_AND_SUBSEQUENTLY_THE_43S_COMPLEX	REACTOME_FORMATION_OF_THE_TERNARY_COMPLEX_AND_SUBSEQUENTLY_THE_43S_COMPLEX		49	0.4958372	1.2133896	0.101202406	0.4246736	1	10648	tags=86%, list=46%, signal=157%
YU_MYC_TARGETS_DN	YU_MYC_TARGETS_DN		55	0.49914646	1.2129947	0.09919839	0.42579764	1	5149	tags=33%, list=22%, signal=42%
SMID_BREAST_CANCER_NORMAL_LIKE_UP	SMID_BREAST_CANCER_NORMAL_LIKE_UP		460	0.46136916	1.2121491	0	0.4286972	1	7929	tags=48%, list=34%, signal=72%
SHETH_LIVER_CANCER_VS_TXNIP_LOSS_PAM3	SHETH_LIVER_CANCER_VS_TXNIP_LOSS_PAM3		70	0.49397823	1.2118675	0.07715431	0.42936805	1	3308	tags=27%, list=14%, signal=32%
PID_PI3K_PLC_TRK_PATHWAY	PID_PI3K_PLC_TRK_PATHWAY		36	0.50501645	1.2115595	0.13810484	0.43014032	1	2163	tags=19%, list=9%, signal=21%
BROWNE_HCMV_INFECTION_10HR_UP	BROWNE_HCMV_INFECTION_10HR_UP		99	0.4804059	1.2114868	0.06	0.42996383	1	5261	tags=32%, list=23%, signal=42%
CHIANG_LIVER_CANCER_SUBCLASS_CTNNB1_DN	CHIANG_LIVER_CANCER_SUBCLASS_CTNNB1_DN		167	0.47424266	1.2113639	0.013	0.42997366	1	6353	tags=40%, list=27%, signal=55%
REACTOME_PYRIMIDINE_METABOLISM	REACTOME_PYRIMIDINE_METABOLISM		24	0.53696287	1.2112932	0.16309887	0.4297933	1	3006	tags=25%, list=13%, signal=29%
GROSS_HYPOXIA_VIA_ELK3_ONLY_DN	GROSS_HYPOXIA_VIA_ELK3_ONLY_DN		43	0.50436604	1.2106541	0.12851405	0.4318552	1	4167	tags=30%, list=18%, signal=37%
DAIRKEE_CANCER_PRONE_RESPONSE_BPA_E2	DAIRKEE_CANCER_PRONE_RESPONSE_BPA_E2		118	0.47488314	1.2101934	0.032	0.43319017	1	8418	tags=57%, list=36%, signal=88%
NIELSEN_LEIOMYOSARCOMA_DN	NIELSEN_LEIOMYOSARCOMA_DN		18	0.5450381	1.2101387	0.19728601	0.4329389	1	3723	tags=39%, list=16%, signal=46%
REACTOME_METABOLISM_OF_RNA	REACTOME_METABOLISM_OF_RNA		256	0.46623388	1.2099556	0.004	0.43319538	1	10873	tags=77%, list=47%, signal=143%
BIOCARTA_FMLP_PATHWAY	BIOCARTA_FMLP_PATHWAY		36	0.50593835	1.2099077	0.13796575	0.43292275	1	8701	tags=67%, list=37%, signal=106%
NIKOLSKY_BREAST_CANCER_8Q12_Q22_AMPLICON	NIKOLSKY_BREAST_CANCER_8Q12_Q22_AMPLICON		128	0.4754043	1.2095789	0.037	0.43383563	1	8458	tags=56%, list=36%, signal=88%
REACTOME_ENOS_ACTIVATION_AND_REGULATION	REACTOME_ENOS_ACTIVATION_AND_REGULATION		19	0.5523998	1.209278	0.17860852	0.43456575	1	6333	tags=53%, list=27%, signal=72%
REACTOME_BASE_EXCISION_REPAIR	REACTOME_BASE_EXCISION_REPAIR		19	0.5495602	1.2092445	0.17842324	0.43423903	1	1525	tags=26%, list=7%, signal=28%
HOLLEMAN_PREDNISOLONE_RESISTANCE_B_ALL_UP	HOLLEMAN_PREDNISOLONE_RESISTANCE_B_ALL_UP		22	0.53985906	1.2089481	0.1773859	0.43499258	1	6340	tags=50%, list=27%, signal=69%
RAMALHO_STEMNESS_DN	RAMALHO_STEMNESS_DN		74	0.48429784	1.2088552	0.074	0.43487966	1	6444	tags=42%, list=28%, signal=58%
KYNG_DNA_DAMAGE_BY_4NQO_OR_UV	KYNG_DNA_DAMAGE_BY_4NQO_OR_UV		63	0.49040678	1.2087369	0.1001001	0.43485314	1	5902	tags=37%, list=25%, signal=49%
ALONSO_METASTASIS_DN	ALONSO_METASTASIS_DN		26	0.5172531	1.2082398	0.1698881	0.43645063	1	6486	tags=50%, list=28%, signal=69%
BROWNE_HCMV_INFECTION_14HR_DN	BROWNE_HCMV_INFECTION_14HR_DN		296	0.46421957	1.2081925	0.006	0.43615925	1	8227	tags=51%, list=35%, signal=78%
HASLINGER_B_CLL_WITH_MUTATED_VH_GENES	HASLINGER_B_CLL_WITH_MUTATED_VH_GENES		17	0.5467747	1.2080121	0.18873827	0.43637818	1	5732	tags=41%, list=25%, signal=55%
GAUSSMANN_MLL_AF4_FUSION_TARGETS_G_DN	GAUSSMANN_MLL_AF4_FUSION_TARGETS_G_DN		35	0.5105424	1.2076529	0.147923	0.43740204	1	7857	tags=46%, list=34%, signal=69%
REACTOME_SIGNALING_BY_WNT	REACTOME_SIGNALING_BY_WNT		63	0.49169585	1.207519	0.09009009	0.43744782	1	7367	tags=63%, list=32%, signal=92%
HUPER_BREAST_BASAL_VS_LUMINAL_UP	HUPER_BREAST_BASAL_VS_LUMINAL_UP		54	0.49558374	1.2074203	0.098196395	0.43734944	1	4625	tags=33%, list=20%, signal=41%
CHEOK_RESPONSE_TO_MERCAPTOPURINE_AND_LD_MTX_DN	CHEOK_RESPONSE_TO_MERCAPTOPURINE_AND_LD_MTX_DN		21	0.5385846	1.2068514	0.19481865	0.4391966	1	3927	tags=29%, list=17%, signal=34%
BURTON_ADIPOGENESIS_7	BURTON_ADIPOGENESIS_7		50	0.49667218	1.2068152	0.09738956	0.4388805	1	7807	tags=50%, list=33%, signal=75%
REACTOME_REGULATION_OF_INSULIN_SECRETION_BY_GLUCAGON_LIKE_PEPTIDE1	REACTOME_REGULATION_OF_INSULIN_SECRETION_BY_GLUCAGON_LIKE_PEPTIDE1		42	0.5023874	1.206524	0.1277666	0.4396284	1	9329	tags=74%, list=40%, signal=123%
HERNANDEZ_MITOTIC_ARREST_BY_DOCETAXEL_2_UP	HERNANDEZ_MITOTIC_ARREST_BY_DOCETAXEL_2_UP		64	0.4934972	1.206427	0.08908909	0.43955195	1	8587	tags=52%, list=37%, signal=81%
BIOCARTA_ARF_PATHWAY	BIOCARTA_ARF_PATHWAY		17	0.55166084	1.2061442	0.21074815	0.44031695	1	2230	tags=24%, list=10%, signal=26%
BIOCARTA_ECM_PATHWAY	BIOCARTA_ECM_PATHWAY		24	0.51847476	1.2056185	0.17400205	0.44198248	1	9825	tags=75%, list=42%, signal=129%
BORCZUK_MALIGNANT_MESOTHELIOMA_UP	BORCZUK_MALIGNANT_MESOTHELIOMA_UP		304	0.4640701	1.205312	0.004	0.4427763	1	8913	tags=56%, list=38%, signal=90%
KONDO_PROSTATE_CANCER_HCP_WITH_H3K27ME3	KONDO_PROSTATE_CANCER_HCP_WITH_H3K27ME3		96	0.47928572	1.2052015	0.067	0.44271702	1	6292	tags=40%, list=27%, signal=54%
REACTOME_SYNTHESIS_AND_INTERCONVERSION_OF_NUCLEOTIDE_DI_AND_TRIPHOSPHATES	REACTOME_SYNTHESIS_AND_INTERCONVERSION_OF_NUCLEOTIDE_DI_AND_TRIPHOSPHATES		19	0.5361214	1.2047515	0.19082378	0.4441046	1	669	tags=16%, list=3%, signal=16%
LEE_EARLY_T_LYMPHOCYTE_DN	LEE_EARLY_T_LYMPHOCYTE_DN		56	0.4950214	1.2045984	0.09919839	0.4442686	1	6051	tags=41%, list=26%, signal=55%
REACTOME_ACTIVATION_OF_BH3_ONLY_PROTEINS	REACTOME_ACTIVATION_OF_BH3_ONLY_PROTEINS		16	0.5619535	1.2045248	0.18981972	0.44406986	1	8748	tags=69%, list=37%, signal=110%
DARWICHE_PAPILLOMA_RISK_LOW_UP	DARWICHE_PAPILLOMA_RISK_LOW_UP		162	0.4696174	1.2044994	0.018	0.4436878	1	8383	tags=47%, list=36%, signal=73%
YAMASHITA_LIVER_CANCER_STEM_CELL_DN	YAMASHITA_LIVER_CANCER_STEM_CELL_DN		76	0.4869797	1.2043138	0.059	0.44400004	1	5099	tags=32%, list=22%, signal=40%
FIGUEROA_AML_METHYLATION_CLUSTER_3_DN	FIGUEROA_AML_METHYLATION_CLUSTER_3_DN		39	0.5076641	1.2042552	0.1450151	0.44373196	1	3984	tags=23%, list=17%, signal=28%
REACTOME_STRIATED_MUSCLE_CONTRACTION	REACTOME_STRIATED_MUSCLE_CONTRACTION		27	0.5172344	1.2042412	0.17484662	0.44330683	1	8276	tags=59%, list=35%, signal=92%
REACTOME_VOLTAGE_GATED_POTASSIUM_CHANNELS	REACTOME_VOLTAGE_GATED_POTASSIUM_CHANNELS		43	0.5039405	1.2041334	0.13004032	0.44329247	1	7134	tags=56%, list=31%, signal=80%
PID_IL8_CXCR1_PATHWAY	PID_IL8_CXCR1_PATHWAY		28	0.51767826	1.203972	0.18680203	0.44347867	1	9259	tags=68%, list=40%, signal=112%
ONDER_CDH1_TARGETS_2_DN	ONDER_CDH1_TARGETS_2_DN		462	0.45903295	1.2036176	0	0.4444824	1	6569	tags=41%, list=28%, signal=56%
BIOCARTA_BAD_PATHWAY	BIOCARTA_BAD_PATHWAY		26	0.5216638	1.2035553	0.18256411	0.44425967	1	9324	tags=65%, list=40%, signal=109%
LEE_TARGETS_OF_PTCH1_AND_SUFU_UP	LEE_TARGETS_OF_PTCH1_AND_SUFU_UP		52	0.488336	1.2034699	0.11211211	0.4441834	1	3232	tags=29%, list=14%, signal=33%
PID_DELTA_NP63_PATHWAY	PID_DELTA_NP63_PATHWAY		47	0.5002104	1.2031379	0.11445783	0.4450323	1	3457	tags=26%, list=15%, signal=30%
GERHOLD_ADIPOGENESIS_DN	GERHOLD_ADIPOGENESIS_DN		64	0.4912954	1.2029356	0.09009009	0.4454027	1	7921	tags=55%, list=34%, signal=83%
REACTOME_CA_DEPENDENT_EVENTS	REACTOME_CA_DEPENDENT_EVENTS		29	0.51916	1.2026653	0.16565041	0.4460364	1	7220	tags=59%, list=31%, signal=85%
CHUNG_BLISTER_CYTOTOXICITY_UP	CHUNG_BLISTER_CYTOTOXICITY_UP		133	0.47470126	1.2026485	0.031	0.44562024	1	5786	tags=35%, list=25%, signal=47%
NABA_ECM_GLYCOPROTEINS	NABA_ECM_GLYCOPROTEINS		192	0.4656508	1.2025712	0.015	0.44549558	1	7946	tags=52%, list=34%, signal=77%
VART_KSHV_INFECTION_ANGIOGENIC_MARKERS_DN	VART_KSHV_INFECTION_ANGIOGENIC_MARKERS_DN		137	0.47415662	1.2024738	0.035	0.4453922	1	7939	tags=51%, list=34%, signal=77%
TAVAZOIE_METASTASIS	TAVAZOIE_METASTASIS		104	0.47671238	1.2024195	0.052	0.44514328	1	5126	tags=38%, list=22%, signal=48%
PEPPER_CHRONIC_LYMPHOCYTIC_LEUKEMIA_UP	PEPPER_CHRONIC_LYMPHOCYTIC_LEUKEMIA_UP		33	0.508051	1.2021135	0.16161616	0.4459051	1	8252	tags=52%, list=35%, signal=80%
REACTOME_DAG_AND_IP3_SIGNALING	REACTOME_DAG_AND_IP3_SIGNALING		31	0.5082761	1.2020022	0.15741675	0.4459025	1	7220	tags=55%, list=31%, signal=79%
LEE_NEURAL_CREST_STEM_CELL_DN	LEE_NEURAL_CREST_STEM_CELL_DN		118	0.47279158	1.2014565	0.052	0.4476112	1	5243	tags=36%, list=22%, signal=46%
HOFMANN_MYELODYSPLASTIC_SYNDROM_RISK_DN	HOFMANN_MYELODYSPLASTIC_SYNDROM_RISK_DN		23	0.5203682	1.2010847	0.17835051	0.44866723	1	4055	tags=35%, list=17%, signal=42%
MEISSNER_NPC_HCP_WITH_H3K4ME2_AND_H3K27ME3	MEISSNER_NPC_HCP_WITH_H3K4ME2_AND_H3K27ME3		348	0.46093646	1.2008089	0.003	0.4493579	1	6623	tags=40%, list=28%, signal=55%
NIELSEN_LIPOSARCOMA_UP	NIELSEN_LIPOSARCOMA_UP		18	0.5480206	1.2008073	0.2027027	0.4488963	1	5646	tags=44%, list=24%, signal=59%
XU_RESPONSE_TO_TRETINOIN_AND_NSC682994_UP	XU_RESPONSE_TO_TRETINOIN_AND_NSC682994_UP		17	0.5477098	1.2007127	0.19642857	0.44881546	1	8110	tags=71%, list=35%, signal=108%
MAHADEVAN_IMATINIB_RESISTANCE_UP	MAHADEVAN_IMATINIB_RESISTANCE_UP		23	0.52797043	1.2006401	0.20285423	0.44869012	1	4823	tags=35%, list=21%, signal=44%
HAN_JNK_SINGALING_DN	HAN_JNK_SINGALING_DN		39	0.50263804	1.2005627	0.15778895	0.4485297	1	7402	tags=51%, list=32%, signal=75%
FARMER_BREAST_CANCER_CLUSTER_7	FARMER_BREAST_CANCER_CLUSTER_7		20	0.5451689	1.2003653	0.18285124	0.44885743	1	4501	tags=50%, list=19%, signal=62%
DAIRKEE_CANCER_PRONE_RESPONSE_BPA	DAIRKEE_CANCER_PRONE_RESPONSE_BPA		51	0.49002132	1.2003644	0.128	0.4483915	1	8931	tags=69%, list=38%, signal=111%
MEISSNER_NPC_ICP_WITH_H3_UNMETHYLATED	MEISSNER_NPC_ICP_WITH_H3_UNMETHYLATED		24	0.51808834	1.2002188	0.19469929	0.44851488	1	5274	tags=46%, list=23%, signal=59%
MOHANKUMAR_TLX1_TARGETS_DN	MOHANKUMAR_TLX1_TARGETS_DN		190	0.4674426	1.2001066	0.01	0.44853014	1	6510	tags=43%, list=28%, signal=59%
SCHAEFFER_PROSTATE_DEVELOPMENT_12HR_UP	SCHAEFFER_PROSTATE_DEVELOPMENT_12HR_UP		115	0.4753279	1.1997757	0.045	0.4494087	1	8505	tags=58%, list=36%, signal=91%
REACTOME_GLUCURONIDATION	REACTOME_GLUCURONIDATION		18	0.535696	1.1994748	0.21196222	0.4501673	1	7377	tags=33%, list=32%, signal=49%
TIEN_INTESTINE_PROBIOTICS_6HR_UP	TIEN_INTESTINE_PROBIOTICS_6HR_UP		55	0.49111536	1.1991476	0.108	0.45106915	1	10747	tags=84%, list=46%, signal=155%
DELLA_RESPONSE_TO_TSA_AND_BUTYRATE	DELLA_RESPONSE_TO_TSA_AND_BUTYRATE		21	0.53299046	1.1991336	0.18988648	0.45065653	1	4896	tags=38%, list=21%, signal=48%
LEE_INTRATHYMIC_T_PROGENITOR	LEE_INTRATHYMIC_T_PROGENITOR		21	0.53559035	1.1987519	0.18549223	0.4517881	1	8448	tags=62%, list=36%, signal=97%
PID_UPA_UPAR_PATHWAY	PID_UPA_UPAR_PATHWAY		42	0.5000595	1.1987	0.1477387	0.45151284	1	8531	tags=52%, list=37%, signal=82%
AUNG_GASTRIC_CANCER	AUNG_GASTRIC_CANCER		54	0.48832828	1.1986648	0.11033099	0.45117593	1	5313	tags=31%, list=23%, signal=41%
REACTOME_CYTOKINE_SIGNALING_IN_IMMUNE_SYSTEM	REACTOME_CYTOKINE_SIGNALING_IN_IMMUNE_SYSTEM		264	0.46178523	1.1985846	0.005	0.45103395	1	8713	tags=51%, list=37%, signal=80%
REACTOME_AXON_GUIDANCE	REACTOME_AXON_GUIDANCE		242	0.4638004	1.1984905	0.014	0.45096287	1	8916	tags=54%, list=38%, signal=86%
SUZUKI_RESPONSE_TO_TSA_AND_DECITABINE_1B	SUZUKI_RESPONSE_TO_TSA_AND_DECITABINE_1B		23	0.5159487	1.1982554	0.19732785	0.45149553	1	2376	tags=30%, list=10%, signal=34%
REACTOME_INCRETIN_SYNTHESIS_SECRETION_AND_INACTIVATION	REACTOME_INCRETIN_SYNTHESIS_SECRETION_AND_INACTIVATION		22	0.52994233	1.198227	0.17471737	0.45117366	1	9684	tags=82%, list=41%, signal=140%
REACTOME_GPCR_LIGAND_BINDING	REACTOME_GPCR_LIGAND_BINDING		398	0.45692313	1.198072	0.001	0.45136955	1	6836	tags=39%, list=29%, signal=54%
MCCLUNG_CREB1_TARGETS_DN	MCCLUNG_CREB1_TARGETS_DN		57	0.49018863	1.198068	0.11523046	0.4509296	1	6885	tags=46%, list=29%, signal=65%
TURASHVILI_BREAST_NORMAL_DUCTAL_VS_LOBULAR_UP	TURASHVILI_BREAST_NORMAL_DUCTAL_VS_LOBULAR_UP		68	0.48279822	1.1980121	0.103	0.4507	1	6182	tags=37%, list=26%, signal=50%
REACTOME_COLLAGEN_FORMATION	REACTOME_COLLAGEN_FORMATION		58	0.48898688	1.1978912	0.11646587	0.45074978	1	8569	tags=60%, list=37%, signal=95%
PID_AVB3_INTEGRIN_PATHWAY	PID_AVB3_INTEGRIN_PATHWAY		75	0.47840047	1.1974819	0.099	0.45193997	1	9825	tags=68%, list=42%, signal=117%
AZARE_NEOPLASTIC_TRANSFORMATION_BY_STAT3_DN	AZARE_NEOPLASTIC_TRANSFORMATION_BY_STAT3_DN		17	0.54625624	1.1971304	0.22106361	0.45292157	1	8348	tags=71%, list=36%, signal=110%
YAMASHITA_LIVER_CANCER_STEM_CELL_UP	YAMASHITA_LIVER_CANCER_STEM_CELL_UP		47	0.49526772	1.1970587	0.14128256	0.4527796	1	8333	tags=60%, list=36%, signal=92%
WATTEL_AUTONOMOUS_THYROID_ADENOMA_DN	WATTEL_AUTONOMOUS_THYROID_ADENOMA_DN		54	0.48794052	1.1963067	0.11044177	0.45539692	1	6378	tags=44%, list=27%, signal=61%
REACTOME_PLC_BETA_MEDIATED_EVENTS	REACTOME_PLC_BETA_MEDIATED_EVENTS		42	0.4938573	1.1963022	0.1557789	0.45495296	1	7220	tags=57%, list=31%, signal=83%
WU_SILENCED_BY_METHYLATION_IN_BLADDER_CANCER	WU_SILENCED_BY_METHYLATION_IN_BLADDER_CANCER		55	0.49054557	1.1961815	0.126	0.4549995	1	7929	tags=53%, list=34%, signal=80%
WU_HBX_TARGETS_3_UP	WU_HBX_TARGETS_3_UP		18	0.55383784	1.1960745	0.19290929	0.45498848	1	2893	tags=28%, list=12%, signal=32%
REACTOME_SYNTHESIS_SECRETION_AND_INACTIVATION_OF_GLP1	REACTOME_SYNTHESIS_SECRETION_AND_INACTIVATION_OF_GLP1		19	0.53780353	1.1953435	0.20807454	0.45751697	1	9684	tags=84%, list=41%, signal=144%
BOHN_PRIMARY_IMMUNODEFICIENCY_SYNDROM_DN	BOHN_PRIMARY_IMMUNODEFICIENCY_SYNDROM_DN		40	0.5003043	1.1949635	0.15423387	0.45863584	1	5769	tags=40%, list=25%, signal=53%
REACTOME_INFLAMMASOMES	REACTOME_INFLAMMASOMES		16	0.5512815	1.1947608	0.20952381	0.45902568	1	7740	tags=63%, list=33%, signal=93%
STREICHER_LSM1_TARGETS_UP	STREICHER_LSM1_TARGETS_UP		44	0.49506027	1.1947533	0.13581489	0.45858994	1	3723	tags=27%, list=16%, signal=32%
JUBAN_TARGETS_OF_SPI1_AND_FLI1_DN	JUBAN_TARGETS_OF_SPI1_AND_FLI1_DN		91	0.4802883	1.1947165	0.063	0.4582922	1	7753	tags=51%, list=33%, signal=75%
REACTOME_GLUCAGON_SIGNALING_IN_METABOLIC_REGULATION	REACTOME_GLUCAGON_SIGNALING_IN_METABOLIC_REGULATION		33	0.5048108	1.1946	0.16229838	0.45829725	1	8016	tags=64%, list=34%, signal=97%
NOJIMA_SFRP2_TARGETS_DN	NOJIMA_SFRP2_TARGETS_DN		25	0.5251876	1.1945018	0.1897436	0.4582968	1	2242	tags=24%, list=10%, signal=27%
REACTOME_INTEGRIN_CELL_SURFACE_INTERACTIONS	REACTOME_INTEGRIN_CELL_SURFACE_INTERACTIONS		79	0.48010102	1.1944549	0.086	0.4580282	1	8677	tags=57%, list=37%, signal=90%
MACAEVA_PBMC_RESPONSE_TO_IR	MACAEVA_PBMC_RESPONSE_TO_IR		100	0.47112903	1.1944417	0.065	0.45761758	1	7483	tags=51%, list=32%, signal=75%
OSADA_ASCL1_TARGETS_UP	OSADA_ASCL1_TARGETS_UP		46	0.49696678	1.1943315	0.121364094	0.45758298	1	5939	tags=50%, list=25%, signal=67%
OHGUCHI_LIVER_HNF4A_TARGETS_UP	OHGUCHI_LIVER_HNF4A_TARGETS_UP		44	0.4969352	1.1942875	0.15477388	0.4573112	1	6557	tags=39%, list=28%, signal=54%
SMID_BREAST_CANCER_RELAPSE_IN_BONE_UP	SMID_BREAST_CANCER_RELAPSE_IN_BONE_UP		96	0.47330573	1.1941906	0.067	0.45726848	1	6817	tags=46%, list=29%, signal=64%
BIOCARTA_HDAC_PATHWAY	BIOCARTA_HDAC_PATHWAY		29	0.50219053	1.1941116	0.18126273	0.45716238	1	8677	tags=59%, list=37%, signal=93%
MCCLUNG_CREB1_TARGETS_UP	MCCLUNG_CREB1_TARGETS_UP		100	0.47212914	1.1941056	0.077	0.45672584	1	5922	tags=38%, list=25%, signal=51%
FARMER_BREAST_CANCER_BASAL_VS_LULMINAL	FARMER_BREAST_CANCER_BASAL_VS_LULMINAL		330	0.45603755	1.194077	0.006	0.45637783	1	5973	tags=36%, list=26%, signal=48%
PID_CASPASE_PATHWAY	PID_CASPASE_PATHWAY		52	0.4917665	1.1940401	0.12036108	0.45609152	1	7963	tags=56%, list=34%, signal=84%
KEGG_GRAFT_VERSUS_HOST_DISEASE	KEGG_GRAFT_VERSUS_HOST_DISEASE		41	0.49895996	1.1940044	0.15376884	0.45579284	1	5142	tags=34%, list=22%, signal=44%
WOTTON_RUNX_TARGETS_DN	WOTTON_RUNX_TARGETS_DN		29	0.5089305	1.1940011	0.1786802	0.45535734	1	8738	tags=59%, list=37%, signal=94%
BIOCARTA_CCR3_PATHWAY	BIOCARTA_CCR3_PATHWAY		23	0.5151934	1.1938312	0.20816326	0.45563832	1	9817	tags=83%, list=42%, signal=142%
ASTON_MAJOR_DEPRESSIVE_DISORDER_UP	ASTON_MAJOR_DEPRESSIVE_DISORDER_UP		48	0.48848128	1.1934979	0.12838516	0.45660976	1	6468	tags=38%, list=28%, signal=52%
REACTOME_SIGNALING_BY_RHO_GTPASES	REACTOME_SIGNALING_BY_RHO_GTPASES		112	0.47041303	1.1934931	0.052	0.45617583	1	7782	tags=44%, list=33%, signal=65%
PID_FOXO_PATHWAY	PID_FOXO_PATHWAY		49	0.4902543	1.1932559	0.139	0.4567251	1	8677	tags=57%, list=37%, signal=91%
RICKMAN_HEAD_AND_NECK_CANCER_B	RICKMAN_HEAD_AND_NECK_CANCER_B		47	0.4940155	1.1930616	0.125502	0.45711133	1	4145	tags=30%, list=18%, signal=36%
AMIT_EGF_RESPONSE_40_MCF10A	AMIT_EGF_RESPONSE_40_MCF10A		19	0.54004395	1.1929097	0.21399178	0.45727983	1	783	tags=16%, list=3%, signal=16%
MASSARWEH_RESPONSE_TO_ESTRADIOL	MASSARWEH_RESPONSE_TO_ESTRADIOL		61	0.48586974	1.1927075	0.125	0.45768064	1	6346	tags=49%, list=27%, signal=67%
ZHAN_LATE_DIFFERENTIATION_GENES_UP	ZHAN_LATE_DIFFERENTIATION_GENES_UP		33	0.50514066	1.1925536	0.17570281	0.4579057	1	4948	tags=30%, list=21%, signal=38%
KORKOLA_CORRELATED_WITH_POU5F1	KORKOLA_CORRELATED_WITH_POU5F1		34	0.5090246	1.1922768	0.17223911	0.4585907	1	3682	tags=26%, list=16%, signal=31%
WHITFIELD_CELL_CYCLE_M_G1	WHITFIELD_CELL_CYCLE_M_G1		147	0.46703884	1.1922514	0.041	0.45824346	1	6486	tags=40%, list=28%, signal=55%
HASLINGER_B_CLL_WITH_11Q23_DELETION	HASLINGER_B_CLL_WITH_11Q23_DELETION		23	0.5214778	1.1922406	0.21144025	0.45783892	1	5537	tags=48%, list=24%, signal=63%
BARIS_THYROID_CANCER_DN	BARIS_THYROID_CANCER_DN		58	0.48419893	1.1922153	0.12650603	0.45749512	1	5207	tags=36%, list=22%, signal=46%
LEE_LIVER_CANCER_CIPROFIBRATE_DN	LEE_LIVER_CANCER_CIPROFIBRATE_DN		66	0.48954886	1.1921775	0.088	0.45720604	1	4945	tags=36%, list=21%, signal=46%
STAMBOLSKY_BOUND_BY_MUTATED_TP53	STAMBOLSKY_BOUND_BY_MUTATED_TP53		18	0.5343261	1.191906	0.2125	0.45788255	1	5355	tags=39%, list=23%, signal=50%
BIOCARTA_AKAPCENTROSOME_PATHWAY	BIOCARTA_AKAPCENTROSOME_PATHWAY		15	0.5515544	1.191708	0.20722635	0.45822325	1	9465	tags=87%, list=41%, signal=146%
PID_SYNDECAN_1_PATHWAY	PID_SYNDECAN_1_PATHWAY		46	0.4965721	1.1915667	0.13927856	0.45834404	1	8569	tags=65%, list=37%, signal=103%
CHEMELLO_SOLEUS_VS_EDL_MYOFIBERS_DN	CHEMELLO_SOLEUS_VS_EDL_MYOFIBERS_DN		19	0.53690666	1.191563	0.22257054	0.4579094	1	3963	tags=37%, list=17%, signal=44%
HOFFMANN_PRE_BI_TO_LARGE_PRE_BII_LYMPHOCYTE_UP	HOFFMANN_PRE_BI_TO_LARGE_PRE_BII_LYMPHOCYTE_UP		36	0.50041485	1.1915286	0.16666667	0.45759892	1	3942	tags=28%, list=17%, signal=33%
REACTOME_SHC_MEDIATED_CASCADE	REACTOME_SHC_MEDIATED_CASCADE		28	0.5070691	1.1914043	0.19407558	0.45765296	1	6811	tags=46%, list=29%, signal=65%
ICHIBA_GRAFT_VERSUS_HOST_DISEASE_D7_UP	ICHIBA_GRAFT_VERSUS_HOST_DISEASE_D7_UP		107	0.47076473	1.1911951	0.076	0.45807296	1	8756	tags=54%, list=37%, signal=86%
HUPER_BREAST_BASAL_VS_LUMINAL_DN	HUPER_BREAST_BASAL_VS_LUMINAL_DN		59	0.48482928	1.1911501	0.10710711	0.45781726	1	8433	tags=54%, list=36%, signal=85%
KANNAN_TP53_TARGETS_DN	KANNAN_TP53_TARGETS_DN		21	0.5280212	1.1909877	0.2033195	0.45810303	1	5732	tags=43%, list=25%, signal=57%
HECKER_IFNB1_TARGETS	HECKER_IFNB1_TARGETS		93	0.47539586	1.1909742	0.068	0.45770726	1	2396	tags=23%, list=10%, signal=25%
CHEBOTAEV_GR_TARGETS_UP	CHEBOTAEV_GR_TARGETS_UP		76	0.47672263	1.1907327	0.09109109	0.45829037	1	5563	tags=41%, list=24%, signal=53%
BIOCARTA_CALCINEURIN_PATHWAY	BIOCARTA_CALCINEURIN_PATHWAY		18	0.5386408	1.1906097	0.21761657	0.45832813	1	9254	tags=83%, list=40%, signal=138%
CHIANG_LIVER_CANCER_SUBCLASS_POLYSOMY7_UP	CHIANG_LIVER_CANCER_SUBCLASS_POLYSOMY7_UP		77	0.47990915	1.1904831	0.079	0.45841196	1	5306	tags=39%, list=23%, signal=50%
VART_KSHV_INFECTION_ANGIOGENIC_MARKERS_UP	VART_KSHV_INFECTION_ANGIOGENIC_MARKERS_UP		164	0.46191144	1.1902604	0.028	0.45888895	1	6484	tags=39%, list=28%, signal=54%
KEGG_HYPERTROPHIC_CARDIOMYOPATHY_HCM	KEGG_HYPERTROPHIC_CARDIOMYOPATHY_HCM		83	0.47799888	1.1901305	0.09	0.45902604	1	6593	tags=48%, list=28%, signal=67%
SWEET_KRAS_TARGETS_DN	SWEET_KRAS_TARGETS_DN		65	0.4818396	1.1897795	0.11311311	0.4600726	1	3769	tags=25%, list=16%, signal=29%
ZEMBUTSU_SENSITIVITY_TO_CYCLOPHOSPHAMIDE	ZEMBUTSU_SENSITIVITY_TO_CYCLOPHOSPHAMIDE		17	0.5407864	1.1896874	0.21436115	0.460007	1	3829	tags=35%, list=16%, signal=42%
SCHAEFFER_SOX9_TARGETS_IN_PROSTATE_DEVELOPMENT_UP	SCHAEFFER_SOX9_TARGETS_IN_PROSTATE_DEVELOPMENT_UP		21	0.5255098	1.1896027	0.18453608	0.45989925	1	4997	tags=38%, list=21%, signal=48%
SANSOM_APC_TARGETS	SANSOM_APC_TARGETS		210	0.46142873	1.1893137	0.017	0.46064535	1	7680	tags=44%, list=33%, signal=65%
CHEBOTAEV_GR_TARGETS_DN	CHEBOTAEV_GR_TARGETS_DN		119	0.47238082	1.1890445	0.049	0.46135446	1	6525	tags=41%, list=28%, signal=57%
PID_RB_1PATHWAY	PID_RB_1PATHWAY		65	0.4790326	1.1890411	0.122	0.46092126	1	6026	tags=38%, list=26%, signal=52%
ZHONG_SECRETOME_OF_LUNG_CANCER_AND_MACROPHAGE	ZHONG_SECRETOME_OF_LUNG_CANCER_AND_MACROPHAGE		77	0.4798414	1.1890007	0.08717435	0.46065515	1	7367	tags=48%, list=32%, signal=70%
REACTOME_NEURONAL_SYSTEM	REACTOME_NEURONAL_SYSTEM		276	0.4573691	1.1883187	0.007	0.4630132	1	5787	tags=38%, list=25%, signal=49%
PID_ARF6_TRAFFICKING_PATHWAY	PID_ARF6_TRAFFICKING_PATHWAY		49	0.4854686	1.1881547	0.1544634	0.4632327	1	9047	tags=55%, list=39%, signal=90%
XU_RESPONSE_TO_TRETINOIN_AND_NSC682994_DN	XU_RESPONSE_TO_TRETINOIN_AND_NSC682994_DN		15	0.55714726	1.1879181	0.22234042	0.4638131	1	9631	tags=80%, list=41%, signal=136%
MCMURRAY_TP53_HRAS_COOPERATION_RESPONSE_UP	MCMURRAY_TP53_HRAS_COOPERATION_RESPONSE_UP		26	0.5164211	1.1879003	0.20808081	0.46345326	1	3021	tags=27%, list=13%, signal=31%
REACTOME_EXTRACELLULAR_MATRIX_ORGANIZATION	REACTOME_EXTRACELLULAR_MATRIX_ORGANIZATION		87	0.47404322	1.1878203	0.085	0.46330097	1	8569	tags=53%, list=37%, signal=83%
LIU_COMMON_CANCER_GENES	LIU_COMMON_CANCER_GENES		74	0.4809211	1.1877091	0.083083086	0.46329927	1	8729	tags=55%, list=37%, signal=88%
BIOCARTA_CHEMICAL_PATHWAY	BIOCARTA_CHEMICAL_PATHWAY		22	0.5286909	1.1876245	0.21428572	0.4632103	1	10387	tags=82%, list=44%, signal=147%
KIM_LRRC3B_TARGETS	KIM_LRRC3B_TARGETS		30	0.50555	1.1875991	0.19492386	0.46286508	1	8470	tags=57%, list=36%, signal=89%
REACTOME_GAP_JUNCTION_ASSEMBLY	REACTOME_GAP_JUNCTION_ASSEMBLY		18	0.538943	1.1874175	0.23149113	0.46313718	1	1989	tags=22%, list=9%, signal=24%
MODY_HIPPOCAMPUS_PRENATAL	MODY_HIPPOCAMPUS_PRENATAL		42	0.4903426	1.187133	0.15609264	0.46385297	1	9681	tags=71%, list=41%, signal=122%
PID_LPA4_PATHWAY	PID_LPA4_PATHWAY		15	0.56109405	1.1870838	0.24130663	0.46360615	1	4313	tags=47%, list=18%, signal=57%
JI_CARCINOGENESIS_BY_KRAS_AND_STK11_DN	JI_CARCINOGENESIS_BY_KRAS_AND_STK11_DN		17	0.54241526	1.1867814	0.21953781	0.46439314	1	7826	tags=71%, list=33%, signal=106%
REACTOME_HIV_LIFE_CYCLE	REACTOME_HIV_LIFE_CYCLE		114	0.47081318	1.1867485	0.057	0.4640979	1	4237	tags=32%, list=18%, signal=39%
NIELSEN_SYNOVIAL_SARCOMA_DN	NIELSEN_SYNOVIAL_SARCOMA_DN		20	0.5316266	1.1867129	0.20850623	0.4637944	1	9114	tags=70%, list=39%, signal=115%
KEGG_PYRIMIDINE_METABOLISM	KEGG_PYRIMIDINE_METABOLISM		98	0.47100377	1.1865672	0.072	0.46396467	1	2196	tags=17%, list=9%, signal=19%
REACTOME_CHYLOMICRON_MEDIATED_LIPID_TRANSPORT	REACTOME_CHYLOMICRON_MEDIATED_LIPID_TRANSPORT		16	0.5472817	1.1865056	0.20502092	0.46380135	1	1630	tags=19%, list=7%, signal=20%
YIH_RESPONSE_TO_ARSENITE_C1	YIH_RESPONSE_TO_ARSENITE_C1		24	0.5182295	1.1862032	0.20285423	0.4646896	1	7054	tags=50%, list=30%, signal=72%
PID_NFAT_TFPATHWAY	PID_NFAT_TFPATHWAY		47	0.49137613	1.1857297	0.13869347	0.46630514	1	4170	tags=28%, list=18%, signal=34%
DARWICHE_SQUAMOUS_CELL_CARCINOMA_UP	DARWICHE_SQUAMOUS_CELL_CARCINOMA_UP		146	0.4640751	1.1856798	0.04	0.46608588	1	7216	tags=39%, list=31%, signal=56%
GRANDVAUX_IRF3_TARGETS_UP	GRANDVAUX_IRF3_TARGETS_UP		15	0.5514596	1.185399	0.22435898	0.46683186	1	3145	tags=27%, list=13%, signal=31%
MEISSNER_NPC_HCP_WITH_H3K4ME2	MEISSNER_NPC_HCP_WITH_H3K4ME2		484	0.45255765	1.1853341	0.001	0.46665397	1	6450	tags=40%, list=28%, signal=54%
REACTOME_INTERFERON_ALPHA_BETA_SIGNALING	REACTOME_INTERFERON_ALPHA_BETA_SIGNALING		62	0.4787441	1.185257	0.12512513	0.4665464	1	2585	tags=21%, list=11%, signal=24%
TRACEY_RESISTANCE_TO_IFNA2_DN	TRACEY_RESISTANCE_TO_IFNA2_DN		31	0.509098	1.1850806	0.18927126	0.4668711	1	4706	tags=32%, list=20%, signal=40%
GAUSSMANN_MLL_AF4_FUSION_TARGETS_E_UP	GAUSSMANN_MLL_AF4_FUSION_TARGETS_E_UP		94	0.4701755	1.1845231	0.084	0.46879697	1	5353	tags=38%, list=23%, signal=49%
BIOCARTA_HIVNEF_PATHWAY	BIOCARTA_HIVNEF_PATHWAY		58	0.4856019	1.1843156	0.13913915	0.46923104	1	7963	tags=53%, list=34%, signal=81%
PID_IL4_2PATHWAY	PID_IL4_2PATHWAY		62	0.4827624	1.1841903	0.115	0.4693384	1	5043	tags=31%, list=22%, signal=39%
SWEET_LUNG_CANCER_KRAS_DN	SWEET_LUNG_CANCER_KRAS_DN		432	0.45111823	1.1838678	0.002	0.47025958	1	7495	tags=45%, list=32%, signal=65%
RIZ_ERYTHROID_DIFFERENTIATION_6HR	RIZ_ERYTHROID_DIFFERENTIATION_6HR		40	0.4925398	1.1837654	0.16414905	0.47028485	1	7110	tags=48%, list=30%, signal=68%
ZHENG_BOUND_BY_FOXP3	ZHENG_BOUND_BY_FOXP3		487	0.44937676	1.1836927	0.001	0.47015446	1	7399	tags=44%, list=32%, signal=63%
GRESHOCK_CANCER_COPY_NUMBER_UP	GRESHOCK_CANCER_COPY_NUMBER_UP		321	0.45471448	1.1836843	0.006	0.46974337	1	8842	tags=53%, list=38%, signal=84%
VALK_AML_CLUSTER_6	VALK_AML_CLUSTER_6		33	0.4996076	1.1836467	0.1826438	0.46948	1	6460	tags=45%, list=28%, signal=63%
LI_INDUCED_T_TO_NATURAL_KILLER_DN	LI_INDUCED_T_TO_NATURAL_KILLER_DN		115	0.46703994	1.1835318	0.059	0.46955904	1	5103	tags=32%, list=22%, signal=41%
KEGG_STARCH_AND_SUCROSE_METABOLISM	KEGG_STARCH_AND_SUCROSE_METABOLISM		52	0.48679218	1.1831207	0.1482966	0.4708644	1	9040	tags=46%, list=39%, signal=75%
BOYLAN_MULTIPLE_MYELOMA_D_DN	BOYLAN_MULTIPLE_MYELOMA_D_DN		78	0.4766129	1.1831105	0.104	0.47047642	1	6537	tags=42%, list=28%, signal=59%
BONOME_OVARIAN_CANCER_POOR_SURVIVAL_UP	BONOME_OVARIAN_CANCER_POOR_SURVIVAL_UP		31	0.5066806	1.182871	0.19591837	0.47105393	1	10479	tags=81%, list=45%, signal=146%
REACTOME_G_PROTEIN_ACTIVATION	REACTOME_G_PROTEIN_ACTIVATION		27	0.5129791	1.1826183	0.19367991	0.4716881	1	7966	tags=70%, list=34%, signal=107%
LEIN_LOCALIZED_TO_DISTAL_AND_PROXIMAL_DENDRITES	LEIN_LOCALIZED_TO_DISTAL_AND_PROXIMAL_DENDRITES		16	0.54356545	1.1820574	0.23319328	0.47360444	1	3065	tags=25%, list=13%, signal=29%
MARKS_HDAC_TARGETS_UP	MARKS_HDAC_TARGETS_UP		23	0.5131714	1.1816285	0.21814474	0.47500128	1	3676	tags=30%, list=16%, signal=36%
KEGG_DORSO_VENTRAL_AXIS_FORMATION	KEGG_DORSO_VENTRAL_AXIS_FORMATION		24	0.51424503	1.181589	0.22096609	0.47473633	1	4776	tags=38%, list=20%, signal=47%
MIKKELSEN_MCV6_HCP_WITH_H3K27ME3	MIKKELSEN_MCV6_HCP_WITH_H3K27ME3		433	0.4515858	1.1814241	0.002	0.47501573	1	6629	tags=40%, list=28%, signal=55%
REACTOME_PRE_NOTCH_PROCESSING_IN_GOLGI	REACTOME_PRE_NOTCH_PROCESSING_IN_GOLGI		16	0.54077613	1.181082	0.2250263	0.4760082	1	4042	tags=25%, list=17%, signal=30%
HU_GENOTOXIN_ACTION_DIRECT_VS_INDIRECT_4HR	HU_GENOTOXIN_ACTION_DIRECT_VS_INDIRECT_4HR		37	0.4988173	1.1810328	0.17824773	0.47578853	1	5192	tags=35%, list=22%, signal=45%
WU_HBX_TARGETS_2_UP	WU_HBX_TARGETS_2_UP		23	0.52109456	1.1810187	0.2168551	0.4754114	1	4802	tags=35%, list=21%, signal=44%
REACTOME_METABOLISM_OF_MRNA	REACTOME_METABOLISM_OF_MRNA		211	0.45813116	1.1808047	0.024	0.47587183	1	10873	tags=78%, list=47%, signal=144%
WOTTON_RUNX_TARGETS_UP	WOTTON_RUNX_TARGETS_UP		21	0.5255587	1.1806338	0.21487603	0.47617498	1	7682	tags=67%, list=33%, signal=99%
CROMER_TUMORIGENESIS_UP	CROMER_TUMORIGENESIS_UP		62	0.47423756	1.180509	0.13213213	0.47627565	1	9055	tags=60%, list=39%, signal=97%
ALTEMEIER_RESPONSE_TO_LPS_WITH_MECHANICAL_VENTILATION	ALTEMEIER_RESPONSE_TO_LPS_WITH_MECHANICAL_VENTILATION		128	0.46402773	1.1803877	0.048	0.4763558	1	6558	tags=38%, list=28%, signal=53%
IWANAGA_CARCINOGENESIS_BY_KRAS_PTEN_UP	IWANAGA_CARCINOGENESIS_BY_KRAS_PTEN_UP		180	0.45926848	1.1802102	0.023	0.4766833	1	6446	tags=40%, list=28%, signal=55%
RICKMAN_HEAD_AND_NECK_CANCER_C	RICKMAN_HEAD_AND_NECK_CANCER_C		110	0.4679978	1.1798667	0.087	0.4776453	1	6619	tags=39%, list=28%, signal=54%
MIYAGAWA_TARGETS_OF_EWSR1_ETS_FUSIONS_UP	MIYAGAWA_TARGETS_OF_EWSR1_ETS_FUSIONS_UP		256	0.45562214	1.179596	0.014	0.4783357	1	5786	tags=38%, list=25%, signal=50%
DAZARD_UV_RESPONSE_CLUSTER_G6	DAZARD_UV_RESPONSE_CLUSTER_G6		151	0.46062598	1.1794572	0.048	0.4784979	1	6346	tags=37%, list=27%, signal=51%
POMEROY_MEDULLOBLASTOMA_DESMOPLASIC_VS_CLASSIC_UP	POMEROY_MEDULLOBLASTOMA_DESMOPLASIC_VS_CLASSIC_UP		61	0.48377755	1.1792891	0.13527054	0.47876585	1	7336	tags=44%, list=31%, signal=64%
REACTOME_ASSOCIATION_OF_TRIC_CCT_WITH_TARGET_PROTEINS_DURING_BIOSYNTHESIS	REACTOME_ASSOCIATION_OF_TRIC_CCT_WITH_TARGET_PROTEINS_DURING_BIOSYNTHESIS		26	0.51658416	1.1791809	0.20816326	0.47877544	1	6988	tags=50%, list=30%, signal=71%
KEGG_GLYOXYLATE_AND_DICARBOXYLATE_METABOLISM	KEGG_GLYOXYLATE_AND_DICARBOXYLATE_METABOLISM		16	0.5466283	1.1791118	0.23748669	0.47864443	1	8566	tags=50%, list=37%, signal=79%
PID_AJDISS_2PATHWAY	PID_AJDISS_2PATHWAY		48	0.48427138	1.1789894	0.15778895	0.4787357	1	6514	tags=42%, list=28%, signal=58%
KAN_RESPONSE_TO_ARSENIC_TRIOXIDE	KAN_RESPONSE_TO_ARSENIC_TRIOXIDE		122	0.46379188	1.1781936	0.069	0.4816867	1	4402	tags=30%, list=19%, signal=36%
MCBRYAN_PUBERTAL_BREAST_4_5WK_UP	MCBRYAN_PUBERTAL_BREAST_4_5WK_UP		270	0.45414865	1.1781211	0.022	0.48152468	1	7395	tags=45%, list=32%, signal=65%
REACTOME_G1_PHASE	REACTOME_G1_PHASE		35	0.4963613	1.1771615	0.1891348	0.48520824	1	6099	tags=46%, list=26%, signal=62%
BROWNE_HCMV_INFECTION_24HR_UP	BROWNE_HCMV_INFECTION_24HR_UP		147	0.46092656	1.1769994	0.056	0.48546922	1	5361	tags=34%, list=23%, signal=44%
FIGUEROA_AML_METHYLATION_CLUSTER_1_DN	FIGUEROA_AML_METHYLATION_CLUSTER_1_DN		44	0.49059132	1.1768554	0.19157472	0.48567238	1	8596	tags=55%, list=37%, signal=86%
REACTOME_SIGNALING_BY_ROBO_RECEPTOR	REACTOME_SIGNALING_BY_ROBO_RECEPTOR		29	0.49834695	1.1765537	0.20283976	0.48652524	1	8753	tags=59%, list=37%, signal=94%
GAVIN_FOXP3_TARGETS_CLUSTER_P2	GAVIN_FOXP3_TARGETS_CLUSTER_P2		78	0.47149357	1.1763967	0.113	0.48675075	1	8641	tags=54%, list=37%, signal=85%
SCHRAETS_MLL_TARGETS_UP	SCHRAETS_MLL_TARGETS_UP		35	0.498668	1.1762846	0.19593908	0.48677683	1	4718	tags=37%, list=20%, signal=46%
LEE_AGING_NEOCORTEX_DN	LEE_AGING_NEOCORTEX_DN		78	0.47513008	1.1760434	0.1001001	0.48739213	1	8178	tags=49%, list=35%, signal=75%
GUO_HEX_TARGETS_DN	GUO_HEX_TARGETS_DN		65	0.4747591	1.1756723	0.137	0.48848578	1	7960	tags=49%, list=34%, signal=74%
REACTOME_P75_NTR_RECEPTOR_MEDIATED_SIGNALLING	REACTOME_P75_NTR_RECEPTOR_MEDIATED_SIGNALLING		79	0.47474754	1.1755815	0.116	0.4884321	1	5293	tags=32%, list=23%, signal=41%
WEINMANN_ADAPTATION_TO_HYPOXIA_DN	WEINMANN_ADAPTATION_TO_HYPOXIA_DN		41	0.48928785	1.1752901	0.17487437	0.4893082	1	6343	tags=44%, list=27%, signal=60%
ASGHARZADEH_NEUROBLASTOMA_POOR_SURVIVAL_DN	ASGHARZADEH_NEUROBLASTOMA_POOR_SURVIVAL_DN		43	0.48634818	1.17451	0.1718908	0.49219427	1	6246	tags=47%, list=27%, signal=63%
PEDRIOLI_MIR31_TARGETS_UP	PEDRIOLI_MIR31_TARGETS_UP		217	0.45480648	1.1744715	0.02	0.49193013	1	7835	tags=47%, list=34%, signal=69%
HASLINGER_B_CLL_WITH_CHROMOSOME_12_TRISOMY	HASLINGER_B_CLL_WITH_CHROMOSOME_12_TRISOMY		24	0.5074874	1.1744515	0.21814474	0.4915629	1	6136	tags=33%, list=26%, signal=45%
MCCLUNG_COCAINE_REWARD_5D	MCCLUNG_COCAINE_REWARD_5D		79	0.47394532	1.1743263	0.11	0.49167854	1	4914	tags=33%, list=21%, signal=42%
YAGI_AML_WITH_INV_16_TRANSLOCATION	YAGI_AML_WITH_INV_16_TRANSLOCATION		418	0.44930977	1.1742791	0.002	0.49144363	1	5917	tags=33%, list=25%, signal=43%
LEE_LIVER_CANCER_MYC_TGFA_DN	LEE_LIVER_CANCER_MYC_TGFA_DN		63	0.47639605	1.173492	0.14529058	0.49442926	1	5931	tags=37%, list=25%, signal=49%
MOREAUX_MULTIPLE_MYELOMA_BY_TACI_DN	MOREAUX_MULTIPLE_MYELOMA_BY_TACI_DN		169	0.4539302	1.1733065	0.053	0.4947669	1	8947	tags=54%, list=38%, signal=88%
ROYLANCE_BREAST_CANCER_16Q_COPY_NUMBER_DN	ROYLANCE_BREAST_CANCER_16Q_COPY_NUMBER_DN		26	0.5079249	1.1732111	0.22653061	0.4947389	1	604	tags=15%, list=3%, signal=16%
DAVICIONI_TARGETS_OF_PAX_FOXO1_FUSIONS_DN	DAVICIONI_TARGETS_OF_PAX_FOXO1_FUSIONS_DN		68	0.47479135	1.1731873	0.122	0.4944008	1	5512	tags=35%, list=24%, signal=46%
GOZGIT_ESR1_TARGETS_UP	GOZGIT_ESR1_TARGETS_UP		145	0.45981205	1.1731774	0.054	0.49400133	1	6343	tags=39%, list=27%, signal=53%
XU_GH1_AUTOCRINE_TARGETS_UP	XU_GH1_AUTOCRINE_TARGETS_UP		254	0.4537827	1.1731204	0.018	0.49377948	1	6170	tags=36%, list=26%, signal=48%
DUTTA_APOPTOSIS_VIA_NFKB	DUTTA_APOPTOSIS_VIA_NFKB		33	0.49636012	1.1729177	0.2	0.49420112	1	2099	tags=18%, list=9%, signal=20%
RADAEVA_RESPONSE_TO_IFNA1_UP	RADAEVA_RESPONSE_TO_IFNA1_UP		52	0.47999498	1.1726922	0.15831663	0.49467334	1	8917	tags=60%, list=38%, signal=96%
REACTOME_L1CAM_INTERACTIONS	REACTOME_L1CAM_INTERACTIONS		84	0.47049454	1.1725641	0.11	0.49479398	1	9947	tags=64%, list=43%, signal=112%
BOSCO_INTERFERON_INDUCED_ANTIVIRAL_MODULE	BOSCO_INTERFERON_INDUCED_ANTIVIRAL_MODULE		78	0.4690511	1.1723874	0.115	0.49515712	1	6516	tags=38%, list=28%, signal=53%
REACTOME_METABOLISM_OF_STEROID_HORMONES_AND_VITAMINS_A_AND_D	REACTOME_METABOLISM_OF_STEROID_HORMONES_AND_VITAMINS_A_AND_D		35	0.49012628	1.1722997	0.18190955	0.49508786	1	5397	tags=40%, list=23%, signal=52%
SANA_RESPONSE_TO_IFNG_DN	SANA_RESPONSE_TO_IFNG_DN		85	0.4674877	1.1721661	0.1021021	0.49519742	1	9198	tags=56%, list=39%, signal=93%
BAELDE_DIABETIC_NEPHROPATHY_UP	BAELDE_DIABETIC_NEPHROPATHY_UP		86	0.46532604	1.1718568	0.108	0.4960659	1	7646	tags=43%, list=33%, signal=64%
ACEVEDO_LIVER_CANCER_WITH_H3K27ME3_UP	ACEVEDO_LIVER_CANCER_WITH_H3K27ME3_UP		286	0.44898352	1.1717777	0.022	0.49598962	1	7221	tags=40%, list=31%, signal=56%
ONO_AML1_TARGETS_UP	ONO_AML1_TARGETS_UP		24	0.5044308	1.171765	0.23535457	0.49559942	1	1240	tags=17%, list=5%, signal=18%
MASSARWEH_TAMOXIFEN_RESISTANCE_DN	MASSARWEH_TAMOXIFEN_RESISTANCE_DN		250	0.44944626	1.1716418	0.02	0.49572313	1	6952	tags=43%, list=30%, signal=61%
KEGG_PURINE_METABOLISM	KEGG_PURINE_METABOLISM		159	0.458674	1.1714277	0.055	0.49621043	1	4291	tags=29%, list=18%, signal=35%
RICKMAN_TUMOR_DIFFERENTIATED_WELL_VS_POORLY_UP	RICKMAN_TUMOR_DIFFERENTIATED_WELL_VS_POORLY_UP		233	0.45341045	1.1713061	0.016	0.49628204	1	6227	tags=40%, list=27%, signal=54%
HUI_MAPK14_TARGETS_UP	HUI_MAPK14_TARGETS_UP		21	0.52452177	1.1711717	0.23013416	0.4964686	1	5274	tags=43%, list=23%, signal=55%
BIOCARTA_P53HYPOXIA_PATHWAY	BIOCARTA_P53HYPOXIA_PATHWAY		22	0.5203941	1.171013	0.22657055	0.49674585	1	4332	tags=45%, list=19%, signal=56%
STREICHER_LSM1_TARGETS_DN	STREICHER_LSM1_TARGETS_DN		19	0.52186006	1.1709052	0.23092999	0.49677613	1	5158	tags=42%, list=22%, signal=54%
BOYLAN_MULTIPLE_MYELOMA_C_D_UP	BOYLAN_MULTIPLE_MYELOMA_C_D_UP		138	0.46028933	1.170838	0.048	0.49663284	1	6637	tags=41%, list=28%, signal=57%
JOHNSTONE_PARVB_TARGETS_1_DN	JOHNSTONE_PARVB_TARGETS_1_DN		60	0.47569203	1.1707633	0.133	0.49650502	1	8264	tags=58%, list=35%, signal=90%
REACTOME_TRANSMISSION_ACROSS_CHEMICAL_SYNAPSES	REACTOME_TRANSMISSION_ACROSS_CHEMICAL_SYNAPSES		184	0.45669085	1.170711	0.044	0.4962857	1	7966	tags=49%, list=34%, signal=74%
LIAO_HAVE_SOX4_BINDING_SITES	LIAO_HAVE_SOX4_BINDING_SITES		40	0.4854719	1.1706871	0.19458374	0.49596393	1	3701	tags=28%, list=16%, signal=33%
TSAI_RESPONSE_TO_IONIZING_RADIATION	TSAI_RESPONSE_TO_IONIZING_RADIATION		149	0.4618086	1.1706723	0.057	0.49559683	1	6144	tags=36%, list=26%, signal=48%
JAZAERI_BREAST_CANCER_BRCA1_VS_BRCA2_DN	JAZAERI_BREAST_CANCER_BRCA1_VS_BRCA2_DN		43	0.4922211	1.1702962	0.16851665	0.49673077	1	9880	tags=70%, list=42%, signal=121%
CERIBELLI_GENES_INACTIVE_AND_BOUND_BY_NFY	CERIBELLI_GENES_INACTIVE_AND_BOUND_BY_NFY		42	0.4869697	1.170271	0.18209256	0.49640697	1	8610	tags=55%, list=37%, signal=87%
ZHANG_GATA6_TARGETS_UP	ZHANG_GATA6_TARGETS_UP		15	0.53935254	1.1702571	0.25635594	0.4960459	1	3975	tags=33%, list=17%, signal=40%
RAHMAN_TP53_TARGETS_PHOSPHORYLATED	RAHMAN_TP53_TARGETS_PHOSPHORYLATED		21	0.52508354	1.1702185	0.23333333	0.49578533	1	9698	tags=86%, list=42%, signal=146%
WHITEHURST_PACLITAXEL_SENSITIVITY	WHITEHURST_PACLITAXEL_SENSITIVITY		38	0.49173903	1.1699891	0.19939578	0.49634314	1	6291	tags=47%, list=27%, signal=65%
ACEVEDO_LIVER_CANCER_WITH_H3K27ME3_DN	ACEVEDO_LIVER_CANCER_WITH_H3K27ME3_DN		216	0.45224544	1.169958	0.033	0.49604237	1	8982	tags=49%, list=38%, signal=79%
EBAUER_TARGETS_OF_PAX3_FOXO1_FUSION_DN	EBAUER_TARGETS_OF_PAX3_FOXO1_FUSION_DN		48	0.48573536	1.1698083	0.15995976	0.49624184	1	5641	tags=35%, list=24%, signal=47%
REACTOME_N_GLYCAN_ANTENNAE_ELONGATION_IN_THE_MEDIAL_TRANS_GOLGI	REACTOME_N_GLYCAN_ANTENNAE_ELONGATION_IN_THE_MEDIAL_TRANS_GOLGI		18	0.5275852	1.1695594	0.25529662	0.49693495	1	5541	tags=44%, list=24%, signal=58%
GRUETZMANN_PANCREATIC_CANCER_UP	GRUETZMANN_PANCREATIC_CANCER_UP		355	0.4487634	1.1689935	0.011	0.49892575	1	7836	tags=46%, list=34%, signal=68%
YAO_TEMPORAL_RESPONSE_TO_PROGESTERONE_CLUSTER_2	YAO_TEMPORAL_RESPONSE_TO_PROGESTERONE_CLUSTER_2		85	0.46524155	1.1689676	0.103	0.4986063	1	7314	tags=48%, list=31%, signal=70%
HARRIS_BRAIN_CANCER_PROGENITORS	HARRIS_BRAIN_CANCER_PROGENITORS		44	0.48694882	1.1689665	0.18072289	0.49817526	1	4765	tags=34%, list=20%, signal=43%
REACTOME_TRANSPORT_OF_INORGANIC_CATIONS_ANIONS_AND_AMINO_ACIDS_OLIGOPEPTIDES	REACTOME_TRANSPORT_OF_INORGANIC_CATIONS_ANIONS_AND_AMINO_ACIDS_OLIGOPEPTIDES		93	0.4637315	1.1687291	0.109	0.49874592	1	6352	tags=43%, list=27%, signal=59%
PID_NETRIN_PATHWAY	PID_NETRIN_PATHWAY		32	0.49985614	1.168555	0.18218623	0.49908853	1	9290	tags=63%, list=40%, signal=104%
REACTOME_CELL_CELL_JUNCTION_ORGANIZATION	REACTOME_CELL_CELL_JUNCTION_ORGANIZATION		56	0.47950998	1.168412	0.15330662	0.49927607	1	5550	tags=38%, list=24%, signal=49%
LOPEZ_EPITHELIOID_MESOTHELIOMA	LOPEZ_EPITHELIOID_MESOTHELIOMA		17	0.5312912	1.1682259	0.23970433	0.4996531	1	4463	tags=35%, list=19%, signal=44%
MIKKELSEN_IPS_ICP_WITH_H3K27ME3	MIKKELSEN_IPS_ICP_WITH_H3K27ME3		54	0.47593045	1.1682032	0.16516517	0.4993062	1	7890	tags=50%, list=34%, signal=75%
BIOCARTA_VEGF_PATHWAY	BIOCARTA_VEGF_PATHWAY		29	0.5050233	1.1680123	0.20934959	0.4997422	1	9829	tags=62%, list=42%, signal=107%
BROWNE_HCMV_INFECTION_30MIN_UP	BROWNE_HCMV_INFECTION_30MIN_UP		53	0.4776667	1.167911	0.15615615	0.49974433	1	5229	tags=36%, list=22%, signal=46%
PID_AR_PATHWAY	PID_AR_PATHWAY		61	0.47837302	1.1678108	0.1554664	0.4997495	1	8677	tags=54%, list=37%, signal=86%
LEE_RECENT_THYMIC_EMIGRANT	LEE_RECENT_THYMIC_EMIGRANT		221	0.44930822	1.1678027	0.032	0.49934933	1	6091	tags=39%, list=26%, signal=52%
YUAN_ZNF143_PARTNERS	YUAN_ZNF143_PARTNERS		22	0.5188343	1.1674807	0.24559586	0.50031346	1	10060	tags=73%, list=43%, signal=128%
PLASARI_TGFB1_TARGETS_10HR_UP	PLASARI_TGFB1_TARGETS_10HR_UP		199	0.45488834	1.166923	0.032	0.50234437	1	6558	tags=39%, list=28%, signal=54%
PID_INTEGRIN_A4B1_PATHWAY	PID_INTEGRIN_A4B1_PATHWAY		33	0.49611998	1.1669168	0.20344129	0.5019317	1	8354	tags=58%, list=36%, signal=89%
VECCHI_GASTRIC_CANCER_EARLY_DN	VECCHI_GASTRIC_CANCER_EARLY_DN		355	0.4469437	1.166706	0.013	0.50243175	1	7955	tags=48%, list=34%, signal=72%
REACTOME_BIOLOGICAL_OXIDATIONS	REACTOME_BIOLOGICAL_OXIDATIONS		137	0.45853874	1.1660019	0.071	0.5050451	1	6789	tags=39%, list=29%, signal=55%
MCBRYAN_PUBERTAL_BREAST_3_4WK_DN	MCBRYAN_PUBERTAL_BREAST_3_4WK_DN		37	0.48798433	1.1657422	0.21529175	0.50570685	1	5640	tags=43%, list=24%, signal=57%
SCHAEFFER_PROSTATE_DEVELOPMENT_48HR_DN	SCHAEFFER_PROSTATE_DEVELOPMENT_48HR_DN		425	0.4455463	1.1657047	0.004	0.5054156	1	7826	tags=47%, list=33%, signal=69%
KENNY_CTNNB1_TARGETS_DN	KENNY_CTNNB1_TARGETS_DN		52	0.4753137	1.1656178	0.17	0.5053596	1	7665	tags=52%, list=33%, signal=77%
REACTOME_NCAM1_INTERACTIONS	REACTOME_NCAM1_INTERACTIONS		39	0.48862198	1.165525	0.19238476	0.50530374	1	5034	tags=38%, list=22%, signal=49%
BROWNE_HCMV_INFECTION_14HR_UP	BROWNE_HCMV_INFECTION_14HR_UP		155	0.45433787	1.1654971	0.046	0.50498706	1	4590	tags=29%, list=20%, signal=36%
CHIANG_LIVER_CANCER_SUBCLASS_CTNNB1_UP	CHIANG_LIVER_CANCER_SUBCLASS_CTNNB1_UP		174	0.45332134	1.1654547	0.045	0.50472486	1	5036	tags=30%, list=22%, signal=38%
KEGG_PHENYLALANINE_METABOLISM	KEGG_PHENYLALANINE_METABOLISM		18	0.53456557	1.1652354	0.22869022	0.5052507	1	5048	tags=39%, list=22%, signal=50%
MAHAJAN_RESPONSE_TO_IL1A_UP	MAHAJAN_RESPONSE_TO_IL1A_UP		81	0.46792036	1.1652002	0.117	0.5049485	1	6558	tags=42%, list=28%, signal=58%
NELSON_RESPONSE_TO_ANDROGEN_DN	NELSON_RESPONSE_TO_ANDROGEN_DN		19	0.53222686	1.1650847	0.2373057	0.5050557	1	6247	tags=47%, list=27%, signal=65%
KEGG_AXON_GUIDANCE	KEGG_AXON_GUIDANCE		129	0.45818996	1.1650624	0.071	0.5047259	1	8753	tags=56%, list=37%, signal=89%
FONTAINE_PAPILLARY_THYROID_CARCINOMA_DN	FONTAINE_PAPILLARY_THYROID_CARCINOMA_DN		76	0.46980456	1.1648453	0.124124125	0.5052742	1	6537	tags=38%, list=28%, signal=53%
MA_MYELOID_DIFFERENTIATION_UP	MA_MYELOID_DIFFERENTIATION_UP		39	0.4841663	1.1648072	0.21471775	0.5050182	1	8220	tags=56%, list=35%, signal=87%
KIM_BIPOLAR_DISORDER_OLIGODENDROCYTE_DENSITY_CORR_DN	KIM_BIPOLAR_DISORDER_OLIGODENDROCYTE_DENSITY_CORR_DN		88	0.46349353	1.1641579	0.119	0.50740415	1	4282	tags=26%, list=18%, signal=32%
ZHONG_RESPONSE_TO_AZACITIDINE_AND_TSA_DN	ZHONG_RESPONSE_TO_AZACITIDINE_AND_TSA_DN		69	0.46991503	1.1641188	0.13613613	0.50714993	1	9247	tags=57%, list=40%, signal=93%
REACTOME_3_UTR_MEDIATED_TRANSLATIONAL_REGULATION	REACTOME_3_UTR_MEDIATED_TRANSLATIONAL_REGULATION		106	0.46289396	1.1640558	0.091	0.50701445	1	10960	tags=82%, list=47%, signal=154%
HEDENFALK_BREAST_CANCER_BRCA1_VS_BRCA2	HEDENFALK_BREAST_CANCER_BRCA1_VS_BRCA2		162	0.4554167	1.1640074	0.053	0.50677633	1	7729	tags=46%, list=33%, signal=69%
REACTOME_GLUCAGON_TYPE_LIGAND_RECEPTORS	REACTOME_GLUCAGON_TYPE_LIGAND_RECEPTORS		33	0.49296066	1.1638846	0.21421319	0.5068851	1	9329	tags=67%, list=40%, signal=111%
HELLER_HDAC_TARGETS_SILENCED_BY_METHYLATION_UP	HELLER_HDAC_TARGETS_SILENCED_BY_METHYLATION_UP		456	0.44317174	1.1637326	0.002	0.5070909	1	6223	tags=36%, list=27%, signal=48%
PID_PTP1B_PATHWAY	PID_PTP1B_PATHWAY		52	0.4772036	1.1634738	0.18218218	0.50781083	1	10034	tags=65%, list=43%, signal=114%
PELLICCIOTTA_HDAC_IN_ANTIGEN_PRESENTATION_DN	PELLICCIOTTA_HDAC_IN_ANTIGEN_PRESENTATION_DN		49	0.4846775	1.1634523	0.17935872	0.50749207	1	8166	tags=61%, list=35%, signal=94%
MIKKELSEN_MCV6_ICP_WITH_H3K27ME3	MIKKELSEN_MCV6_ICP_WITH_H3K27ME3		74	0.46817207	1.163402	0.125	0.50727475	1	7670	tags=49%, list=33%, signal=72%
JIANG_HYPOXIA_VIA_VHL	JIANG_HYPOXIA_VIA_VHL		34	0.48936975	1.1632851	0.20787084	0.5073419	1	8630	tags=56%, list=37%, signal=88%
KLEIN_PRIMARY_EFFUSION_LYMPHOMA_UP	KLEIN_PRIMARY_EFFUSION_LYMPHOMA_UP		51	0.48102772	1.163075	0.16716717	0.507826	1	8103	tags=51%, list=35%, signal=78%
BAE_BRCA1_TARGETS_DN	BAE_BRCA1_TARGETS_DN		32	0.48550788	1.1625363	0.21270162	0.50981474	1	9947	tags=69%, list=43%, signal=120%
REACTOME_MRNA_3_END_PROCESSING	REACTOME_MRNA_3_END_PROCESSING		33	0.4938401	1.1622919	0.2	0.51044184	1	9173	tags=67%, list=39%, signal=110%
BIOCARTA_NKCELLS_PATHWAY	BIOCARTA_NKCELLS_PATHWAY		20	0.5194472	1.1621776	0.24948241	0.510514	1	9142	tags=75%, list=39%, signal=123%
FINETTI_BREAST_CANCER_KINOME_GREEN	FINETTI_BREAST_CANCER_KINOME_GREEN		16	0.5353301	1.1621529	0.2598091	0.51018095	1	9259	tags=69%, list=40%, signal=114%
REACTOME_NUCLEAR_SIGNALING_BY_ERBB4	REACTOME_NUCLEAR_SIGNALING_BY_ERBB4		38	0.48934504	1.1613934	0.22668004	0.5131324	1	6099	tags=37%, list=26%, signal=50%
TURASHVILI_BREAST_LOBULAR_CARCINOMA_VS_DUCTAL_NORMAL_DN	TURASHVILI_BREAST_LOBULAR_CARCINOMA_VS_DUCTAL_NORMAL_DN		91	0.4614948	1.1609331	0.114	0.51469076	1	6013	tags=37%, list=26%, signal=50%
REACTOME_G_ALPHA_S_SIGNALLING_EVENTS	REACTOME_G_ALPHA_S_SIGNALLING_EVENTS		120	0.4563576	1.1606317	0.081	0.5155781	1	8048	tags=47%, list=34%, signal=71%
MIKKELSEN_IPS_ICP_WITH_H3K4ME3_AND_H327ME3	MIKKELSEN_IPS_ICP_WITH_H3K4ME3_AND_H327ME3		126	0.4587352	1.1606164	0.088	0.515221	1	5119	tags=36%, list=22%, signal=45%
YEGNASUBRAMANIAN_PROSTATE_CANCER	YEGNASUBRAMANIAN_PROSTATE_CANCER		127	0.45574942	1.1606092	0.077	0.5148254	1	4605	tags=25%, list=20%, signal=31%
REACTOME_KERATAN_SULFATE_KERATIN_METABOLISM	REACTOME_KERATAN_SULFATE_KERATIN_METABOLISM		30	0.49797824	1.1602901	0.20242915	0.51584363	1	3090	tags=23%, list=13%, signal=27%
CHIANG_LIVER_CANCER_SUBCLASS_UNANNOTATED_UP	CHIANG_LIVER_CANCER_SUBCLASS_UNANNOTATED_UP		83	0.4628536	1.1601653	0.136	0.5159543	1	6697	tags=40%, list=29%, signal=56%
LIU_VAV3_PROSTATE_CARCINOGENESIS_DN	LIU_VAV3_PROSTATE_CARCINOGENESIS_DN		17	0.53535455	1.1601025	0.2691903	0.5158201	1	6593	tags=53%, list=28%, signal=74%
REACTOME_KERATAN_SULFATE_BIOSYNTHESIS	REACTOME_KERATAN_SULFATE_BIOSYNTHESIS		26	0.5071395	1.1600653	0.22233503	0.51554656	1	3090	tags=27%, list=13%, signal=31%
GAUSSMANN_MLL_AF4_FUSION_TARGETS_B_UP	GAUSSMANN_MLL_AF4_FUSION_TARGETS_B_UP		26	0.5005525	1.1599078	0.22718053	0.515828	1	6515	tags=50%, list=28%, signal=69%
PID_ARF6_PATHWAY	PID_ARF6_PATHWAY		35	0.48702648	1.1598651	0.2038345	0.51559556	1	7223	tags=40%, list=31%, signal=58%
BROWNE_HCMV_INFECTION_30MIN_DN	BROWNE_HCMV_INFECTION_30MIN_DN		150	0.45419696	1.15976	0.054	0.5156264	1	6641	tags=38%, list=28%, signal=53%
BASSO_B_LYMPHOCYTE_NETWORK	BASSO_B_LYMPHOCYTE_NETWORK		143	0.45515072	1.1595832	0.076	0.5159651	1	4383	tags=29%, list=19%, signal=35%
REACTOME_INTRINSIC_PATHWAY_FOR_APOPTOSIS	REACTOME_INTRINSIC_PATHWAY_FOR_APOPTOSIS		29	0.49885172	1.1595336	0.21522842	0.51576275	1	8947	tags=62%, list=38%, signal=100%
YOSHIOKA_LIVER_CANCER_EARLY_RECURRENCE_UP	YOSHIOKA_LIVER_CANCER_EARLY_RECURRENCE_UP		39	0.48185146	1.1592168	0.20783132	0.51670957	1	6497	tags=41%, list=28%, signal=57%
LEE_NEURAL_CREST_STEM_CELL_UP	LEE_NEURAL_CREST_STEM_CELL_UP		146	0.45371708	1.1591558	0.062	0.516558	1	6246	tags=41%, list=27%, signal=56%
REACTOME_GASTRIN_CREB_SIGNALLING_PATHWAY_VIA_PKC_AND_MAPK	REACTOME_GASTRIN_CREB_SIGNALLING_PATHWAY_VIA_PKC_AND_MAPK		201	0.45083076	1.1587683	0.044	0.51779616	1	8022	tags=47%, list=34%, signal=71%
ST_WNT_CA2_CYCLIC_GMP_PATHWAY	ST_WNT_CA2_CYCLIC_GMP_PATHWAY		20	0.51545143	1.1586857	0.2528263	0.5177669	1	9113	tags=55%, list=39%, signal=90%
KOHOUTEK_CCNT2_TARGETS	KOHOUTEK_CCNT2_TARGETS		58	0.4667852	1.1585244	0.164	0.5180268	1	6732	tags=45%, list=29%, signal=63%
BURTON_ADIPOGENESIS_4	BURTON_ADIPOGENESIS_4		47	0.47831187	1.1582974	0.18875502	0.51855284	1	9596	tags=64%, list=41%, signal=108%
SEIDEN_ONCOGENESIS_BY_MET	SEIDEN_ONCOGENESIS_BY_MET		87	0.4638294	1.1580563	0.126	0.5192064	1	8611	tags=57%, list=37%, signal=91%
KEGG_BLADDER_CANCER	KEGG_BLADDER_CANCER		42	0.4816283	1.1579096	0.1959596	0.51939136	1	4002	tags=31%, list=17%, signal=37%
LEIN_CHOROID_PLEXUS_MARKERS	LEIN_CHOROID_PLEXUS_MARKERS		102	0.45775062	1.157896	0.115	0.5190228	1	7861	tags=46%, list=34%, signal=69%
HELLER_HDAC_TARGETS_DN	HELLER_HDAC_TARGETS_DN		289	0.44456756	1.157447	0.026	0.5205486	1	7927	tags=49%, list=34%, signal=74%
PID_TXA2PATHWAY	PID_TXA2PATHWAY		57	0.47232518	1.1570797	0.17234468	0.5217753	1	9329	tags=65%, list=40%, signal=108%
LEE_METASTASIS_AND_ALTERNATIVE_SPLICING_UP	LEE_METASTASIS_AND_ALTERNATIVE_SPLICING_UP		74	0.4656222	1.1570094	0.143	0.5216425	1	7293	tags=46%, list=31%, signal=67%
SETLUR_PROSTATE_CANCER_TMPRSS2_ERG_FUSION_UP	SETLUR_PROSTATE_CANCER_TMPRSS2_ERG_FUSION_UP		66	0.46823373	1.1569251	0.184	0.52160525	1	6466	tags=39%, list=28%, signal=54%
ZHANG_RESPONSE_TO_CANTHARIDIN_DN	ZHANG_RESPONSE_TO_CANTHARIDIN_DN		68	0.466968	1.1569011	0.16	0.5212682	1	10902	tags=79%, list=47%, signal=148%
SMID_BREAST_CANCER_LUMINAL_A_UP	SMID_BREAST_CANCER_LUMINAL_A_UP		83	0.46251014	1.1565552	0.135	0.5223484	1	4413	tags=35%, list=19%, signal=43%
JACKSON_DNMT1_TARGETS_UP	JACKSON_DNMT1_TARGETS_UP		77	0.46683896	1.1564156	0.13813815	0.5225354	1	6862	tags=44%, list=29%, signal=62%
PID_HNF3B_PATHWAY	PID_HNF3B_PATHWAY		45	0.4816518	1.1563647	0.18154463	0.52234554	1	2720	tags=27%, list=12%, signal=30%
FIRESTEIN_CTNNB1_PATHWAY	FIRESTEIN_CTNNB1_PATHWAY		33	0.4904778	1.156044	0.22782259	0.5233205	1	6521	tags=42%, list=28%, signal=59%
GUENTHER_GROWTH_SPHERICAL_VS_ADHERENT_UP	GUENTHER_GROWTH_SPHERICAL_VS_ADHERENT_UP		21	0.51656884	1.1560417	0.24301966	0.5229028	1	4427	tags=38%, list=19%, signal=47%
LINDSTEDT_DENDRITIC_CELL_MATURATION_C	LINDSTEDT_DENDRITIC_CELL_MATURATION_C		69	0.46798736	1.1558037	0.15815815	0.5235392	1	5001	tags=29%, list=21%, signal=37%
STONER_ESOPHAGEAL_CARCINOGENESIS_UP	STONER_ESOPHAGEAL_CARCINOGENESIS_UP		38	0.48638815	1.1553384	0.2193159	0.5252105	1	5467	tags=34%, list=23%, signal=45%
LIEN_BREAST_CARCINOMA_METAPLASTIC_VS_DUCTAL_UP	LIEN_BREAST_CARCINOMA_METAPLASTIC_VS_DUCTAL_UP		83	0.46720743	1.1551481	0.135	0.5256412	1	7335	tags=48%, list=31%, signal=70%
REACTOME_METABOLISM_OF_CARBOHYDRATES	REACTOME_METABOLISM_OF_CARBOHYDRATES		236	0.44469118	1.1550102	0.032	0.5258191	1	7912	tags=45%, list=34%, signal=67%
POS_HISTAMINE_RESPONSE_NETWORK	POS_HISTAMINE_RESPONSE_NETWORK		32	0.487166	1.1549741	0.2522613	0.5255623	1	7790	tags=50%, list=33%, signal=75%
FIGUEROA_AML_METHYLATION_CLUSTER_2_UP	FIGUEROA_AML_METHYLATION_CLUSTER_2_UP		54	0.4711257	1.1549559	0.195	0.52521694	1	5657	tags=37%, list=24%, signal=49%
ABBUD_LIF_SIGNALING_1_DN	ABBUD_LIF_SIGNALING_1_DN		26	0.49955696	1.1548159	0.2556008	0.5254207	1	7674	tags=54%, list=33%, signal=80%
KIM_TIAL1_TARGETS	KIM_TIAL1_TARGETS		32	0.486241	1.1547616	0.21906693	0.5252619	1	4427	tags=38%, list=19%, signal=46%
PID_HDAC_CLASSII_PATHWAY	PID_HDAC_CLASSII_PATHWAY		34	0.48639444	1.1545693	0.23084678	0.5257033	1	5655	tags=44%, list=24%, signal=58%
SAKAI_TUMOR_INFILTRATING_MONOCYTES_DN	SAKAI_TUMOR_INFILTRATING_MONOCYTES_DN		81	0.46364495	1.1544993	0.136	0.52557945	1	7464	tags=49%, list=32%, signal=72%
SMID_BREAST_CANCER_RELAPSE_IN_LUNG_DN	SMID_BREAST_CANCER_RELAPSE_IN_LUNG_DN		37	0.4843804	1.1542757	0.21651562	0.5261641	1	9818	tags=68%, list=42%, signal=116%
BASSO_CD40_SIGNALING_DN	BASSO_CD40_SIGNALING_DN		66	0.46867198	1.1542467	0.161	0.5258598	1	9110	tags=56%, list=39%, signal=92%
RIZ_ERYTHROID_DIFFERENTIATION_HEMGN	RIZ_ERYTHROID_DIFFERENTIATION_HEMGN		31	0.488437	1.1541245	0.23076923	0.5259748	1	4417	tags=35%, list=19%, signal=44%
WANG_ESOPHAGUS_CANCER_VS_NORMAL_UP	WANG_ESOPHAGUS_CANCER_VS_NORMAL_UP		120	0.456495	1.1538537	0.096	0.52672064	1	6102	tags=37%, list=26%, signal=49%
KEGG_RIBOSOME	KEGG_RIBOSOME		87	0.4597418	1.1533953	0.136	0.5283547	1	10960	tags=83%, list=47%, signal=155%
BIOCARTA_IL17_PATHWAY	BIOCARTA_IL17_PATHWAY		15	0.53468776	1.153303	0.2819149	0.5283295	1	4072	tags=40%, list=17%, signal=48%
BIOCARTA_IL2RB_PATHWAY	BIOCARTA_IL2RB_PATHWAY		38	0.48387593	1.1530396	0.22828282	0.5290867	1	9993	tags=66%, list=43%, signal=115%
REACTOME_IL_RECEPTOR_SHC_SIGNALING	REACTOME_IL_RECEPTOR_SHC_SIGNALING		27	0.49683866	1.1529846	0.24695122	0.52888453	1	6537	tags=41%, list=28%, signal=57%
VANHARANTA_UTERINE_FIBROID_DN	VANHARANTA_UTERINE_FIBROID_DN		67	0.46885622	1.1526757	0.16016015	0.529874	1	5780	tags=42%, list=25%, signal=55%
REACTOME_G_BETA_GAMMA_SIGNALLING_THROUGH_PI3KGAMMA	REACTOME_G_BETA_GAMMA_SIGNALLING_THROUGH_PI3KGAMMA		25	0.4998614	1.152621	0.24412666	0.5296685	1	9329	tags=72%, list=40%, signal=120%
REACTOME_ION_CHANNEL_TRANSPORT	REACTOME_ION_CHANNEL_TRANSPORT		54	0.46809125	1.1525786	0.19739479	0.52941066	1	4275	tags=26%, list=18%, signal=32%
RICKMAN_TUMOR_DIFFERENTIATED_WELL_VS_MODERATELY_DN	RICKMAN_TUMOR_DIFFERENTIATED_WELL_VS_MODERATELY_DN		109	0.45597073	1.1525445	0.108	0.5291318	1	7818	tags=44%, list=33%, signal=66%
MIKKELSEN_MCV6_LCP_WITH_H3K4ME3	MIKKELSEN_MCV6_LCP_WITH_H3K4ME3		159	0.4503948	1.1525347	0.067	0.5287508	1	4724	tags=31%, list=20%, signal=39%
GENTILE_UV_LOW_DOSE_DN	GENTILE_UV_LOW_DOSE_DN		66	0.46881846	1.152525	0.16	0.52836466	1	9342	tags=61%, list=40%, signal=101%
CHAUHAN_RESPONSE_TO_METHOXYESTRADIOL_DN	CHAUHAN_RESPONSE_TO_METHOXYESTRADIOL_DN		101	0.46078634	1.1525202	0.12512513	0.52795917	1	8715	tags=53%, list=37%, signal=85%
BIOCARTA_GCR_PATHWAY	BIOCARTA_GCR_PATHWAY		19	0.5179882	1.1522522	0.2665975	0.5287192	1	9279	tags=74%, list=40%, signal=122%
PID_INTEGRIN_A9B1_PATHWAY	PID_INTEGRIN_A9B1_PATHWAY		25	0.5007419	1.1522307	0.24338086	0.5284012	1	6593	tags=48%, list=28%, signal=67%
REACTOME_LIPID_DIGESTION_MOBILIZATION_AND_TRANSPORT	REACTOME_LIPID_DIGESTION_MOBILIZATION_AND_TRANSPORT		45	0.47727984	1.1521683	0.2042042	0.52826667	1	7415	tags=42%, list=32%, signal=62%
WESTON_VEGFA_TARGETS_6HR	WESTON_VEGFA_TARGETS_6HR		59	0.46417034	1.15205	0.18718718	0.52836263	1	5994	tags=39%, list=26%, signal=52%
REACTOME_PRE_NOTCH_TRANSCRIPTION_AND_TRANSLATION	REACTOME_PRE_NOTCH_TRANSCRIPTION_AND_TRANSLATION		27	0.4946543	1.1519613	0.24898785	0.52833706	1	6592	tags=44%, list=28%, signal=62%
DING_LUNG_CANCER_BY_MUTATION_RATE	DING_LUNG_CANCER_BY_MUTATION_RATE		20	0.5040949	1.1519427	0.26321244	0.5280061	1	7841	tags=60%, list=34%, signal=90%
REACTOME_METABOLISM_OF_NUCLEOTIDES	REACTOME_METABOLISM_OF_NUCLEOTIDES		72	0.46427962	1.1516353	0.14214215	0.5289817	1	8884	tags=53%, list=38%, signal=85%
RICKMAN_HEAD_AND_NECK_CANCER_F	RICKMAN_HEAD_AND_NECK_CANCER_F		54	0.46814406	1.1514425	0.182	0.5294277	1	7890	tags=52%, list=34%, signal=78%
WEBER_METHYLATED_HCP_IN_FIBROBLAST_DN	WEBER_METHYLATED_HCP_IN_FIBROBLAST_DN		42	0.4811869	1.1510609	0.22837022	0.5306712	1	3908	tags=29%, list=17%, signal=34%
REACTOME_POST_NMDA_RECEPTOR_ACTIVATION_EVENTS	REACTOME_POST_NMDA_RECEPTOR_ACTIVATION_EVENTS		33	0.4825657	1.1508297	0.25454545	0.5313085	1	8708	tags=55%, list=37%, signal=87%
REACTOME_INHIBITION_OF_INSULIN_SECRETION_BY_ADRENALINE_NORADRENALINE	REACTOME_INHIBITION_OF_INSULIN_SECRETION_BY_ADRENALINE_NORADRENALINE		25	0.49959686	1.1507692	0.24390244	0.5311377	1	7966	tags=64%, list=34%, signal=97%
KARLSSON_TGFB1_TARGETS_UP	KARLSSON_TGFB1_TARGETS_UP		126	0.45405212	1.1507608	0.084	0.53074986	1	9178	tags=62%, list=39%, signal=101%
HAHTOLA_SEZARY_SYNDROM_DN	HAHTOLA_SEZARY_SYNDROM_DN		41	0.4819458	1.1504561	0.20362903	0.53167677	1	6284	tags=44%, list=27%, signal=60%
ZHENG_GLIOBLASTOMA_PLASTICITY_DN	ZHENG_GLIOBLASTOMA_PLASTICITY_DN		58	0.46485674	1.150443	0.19057171	0.53131187	1	6625	tags=45%, list=28%, signal=62%
LIN_SILENCED_BY_TUMOR_MICROENVIRONMENT	LIN_SILENCED_BY_TUMOR_MICROENVIRONMENT		107	0.4586271	1.1503717	0.105	0.53118056	1	5048	tags=29%, list=22%, signal=37%
YORDY_RECIPROCAL_REGULATION_BY_ETS1_AND_SP100_UP	YORDY_RECIPROCAL_REGULATION_BY_ETS1_AND_SP100_UP		24	0.50100404	1.1503055	0.24923077	0.53104377	1	8466	tags=58%, list=36%, signal=91%
TAKEDA_TARGETS_OF_NUP98_HOXA9_FUSION_8D_UP	TAKEDA_TARGETS_OF_NUP98_HOXA9_FUSION_8D_UP		154	0.4484513	1.1501672	0.075	0.5312445	1	6568	tags=40%, list=28%, signal=55%
DACOSTA_UV_RESPONSE_VIA_ERCC3_COMMON_DN	DACOSTA_UV_RESPONSE_VIA_ERCC3_COMMON_DN		478	0.4370117	1.1500808	0.01	0.5312032	1	9279	tags=54%, list=40%, signal=88%
ACEVEDO_FGFR1_TARGETS_IN_PROSTATE_CANCER_MODEL_DN	ACEVEDO_FGFR1_TARGETS_IN_PROSTATE_CANCER_MODEL_DN		306	0.44156972	1.1496744	0.034	0.53256947	1	6002	tags=38%, list=26%, signal=51%
MCBRYAN_PUBERTAL_TGFB1_TARGETS_DN	MCBRYAN_PUBERTAL_TGFB1_TARGETS_DN		62	0.47250107	1.1494836	0.16216215	0.53303754	1	6084	tags=39%, list=26%, signal=52%
PID_SYNDECAN_3_PATHWAY	PID_SYNDECAN_3_PATHWAY		17	0.53236234	1.1490475	0.284492	0.53452504	1	4747	tags=29%, list=20%, signal=37%
HAHTOLA_CTCL_CUTANEOUS	HAHTOLA_CTCL_CUTANEOUS		26	0.50075537	1.1490424	0.23939393	0.5341186	1	8931	tags=65%, list=38%, signal=106%
BYSTROEM_CORRELATED_WITH_IL5_DN	BYSTROEM_CORRELATED_WITH_IL5_DN		64	0.46669468	1.1489159	0.189	0.5342573	1	9832	tags=67%, list=42%, signal=116%
MATTIOLI_MGUS_VS_MULTIPLE_MYELOMA	MATTIOLI_MGUS_VS_MULTIPLE_MYELOMA		16	0.5229772	1.1489047	0.28856245	0.53388864	1	3455	tags=31%, list=15%, signal=37%
TONKS_TARGETS_OF_RUNX1_RUNX1T1_FUSION_GRANULOCYTE_DN	TONKS_TARGETS_OF_RUNX1_RUNX1T1_FUSION_GRANULOCYTE_DN		17	0.5249274	1.1488531	0.26260504	0.53368306	1	3630	tags=35%, list=16%, signal=42%
WANG_SMARCE1_TARGETS_DN	WANG_SMARCE1_TARGETS_DN		365	0.44070867	1.148572	0.016	0.5345045	1	8001	tags=48%, list=34%, signal=71%
HOEBEKE_LYMPHOID_STEM_CELL_UP	HOEBEKE_LYMPHOID_STEM_CELL_UP		93	0.45988724	1.1479511	0.143	0.5369258	1	8801	tags=55%, list=38%, signal=88%
MIKKELSEN_IPS_LCP_WITH_H3K4ME3	MIKKELSEN_IPS_LCP_WITH_H3K4ME3		171	0.44826525	1.1478837	0.074	0.53680235	1	4464	tags=30%, list=19%, signal=37%
BOYAULT_LIVER_CANCER_SUBCLASS_G5_DN	BOYAULT_LIVER_CANCER_SUBCLASS_G5_DN		27	0.49284986	1.147859	0.2601626	0.53649205	1	8110	tags=52%, list=35%, signal=79%
PENG_GLUTAMINE_DEPRIVATION_DN	PENG_GLUTAMINE_DEPRIVATION_DN		336	0.43957782	1.1477625	0.025	0.5364844	1	8441	tags=52%, list=36%, signal=81%
PEDRIOLI_MIR31_TARGETS_DN	PEDRIOLI_MIR31_TARGETS_DN		411	0.4387745	1.1475042	0.014	0.5372017	1	5544	tags=33%, list=24%, signal=43%
BERNARD_PPAPDC1B_TARGETS_DN	BERNARD_PPAPDC1B_TARGETS_DN		55	0.46994168	1.1474338	0.1997992	0.5371063	1	6501	tags=42%, list=28%, signal=58%
PID_P53_REGULATION_PATHWAY	PID_P53_REGULATION_PATHWAY		59	0.4644544	1.1471704	0.18518518	0.5378205	1	9614	tags=66%, list=41%, signal=112%
SENGUPTA_NASOPHARYNGEAL_CARCINOMA_WITH_LMP1_DN	SENGUPTA_NASOPHARYNGEAL_CARCINOMA_WITH_LMP1_DN		169	0.44802243	1.1471552	0.067	0.5374917	1	5524	tags=33%, list=24%, signal=42%
BOQUEST_STEM_CELL_CULTURED_VS_FRESH_UP	BOQUEST_STEM_CELL_CULTURED_VS_FRESH_UP		422	0.43735573	1.1471395	0.012	0.53712624	1	7718	tags=44%, list=33%, signal=65%
WEBER_METHYLATED_LCP_IN_SPERM_UP	WEBER_METHYLATED_LCP_IN_SPERM_UP		15	0.53141063	1.1468977	0.28933474	0.53782177	1	5395	tags=40%, list=23%, signal=52%
REACTOME_ACTIVATION_OF_KAINATE_RECEPTORS_UPON_GLUTAMATE_BINDING	REACTOME_ACTIVATION_OF_KAINATE_RECEPTORS_UPON_GLUTAMATE_BINDING		31	0.49029145	1.1468458	0.22289766	0.5376327	1	9329	tags=71%, list=40%, signal=118%
RAO_BOUND_BY_SALL4_ISOFORM_A	RAO_BOUND_BY_SALL4_ISOFORM_A		179	0.4447361	1.1468356	0.067	0.53725153	1	7943	tags=41%, list=34%, signal=62%
MARIADASON_RESPONSE_TO_BUTYRATE_CURCUMIN_SULINDAC_TSA_8	MARIADASON_RESPONSE_TO_BUTYRATE_CURCUMIN_SULINDAC_TSA_8		15	0.5274213	1.1467865	0.26243386	0.53706443	1	3969	tags=27%, list=17%, signal=32%
FIGUEROA_AML_METHYLATION_CLUSTER_3_UP	FIGUEROA_AML_METHYLATION_CLUSTER_3_UP		168	0.44801262	1.1467757	0.068	0.53668964	1	5676	tags=33%, list=24%, signal=43%
STEIN_ESTROGEN_RESPONSE_NOT_VIA_ESRRA	STEIN_ESTROGEN_RESPONSE_NOT_VIA_ESRRA		18	0.51847625	1.1467	0.27338877	0.53662646	1	2179	tags=28%, list=9%, signal=31%
PROVENZANI_METASTASIS_UP	PROVENZANI_METASTASIS_UP		192	0.44555998	1.1464823	0.065	0.53716904	1	8449	tags=46%, list=36%, signal=72%
PID_THROMBIN_PAR4_PATHWAY	PID_THROMBIN_PAR4_PATHWAY		15	0.5307228	1.1464626	0.29175475	0.5368308	1	4235	tags=40%, list=18%, signal=49%
LEE_NAIVE_T_LYMPHOCYTE	LEE_NAIVE_T_LYMPHOCYTE		18	0.5213091	1.1461705	0.2761506	0.5377387	1	1434	tags=22%, list=6%, signal=24%
CHIANG_LIVER_CANCER_SUBCLASS_PROLIFERATION_DN	CHIANG_LIVER_CANCER_SUBCLASS_PROLIFERATION_DN		179	0.44418412	1.1461154	0.062	0.5375472	1	5687	tags=33%, list=24%, signal=43%
BOSCO_ALLERGEN_INDUCED_TH2_ASSOCIATED_MODULE	BOSCO_ALLERGEN_INDUCED_TH2_ASSOCIATED_MODULE		151	0.44740582	1.145942	0.085	0.5378838	1	8909	tags=54%, list=38%, signal=86%
KOKKINAKIS_METHIONINE_DEPRIVATION_48HR_DN	KOKKINAKIS_METHIONINE_DEPRIVATION_48HR_DN		64	0.46411157	1.1458546	0.166	0.537862	1	7308	tags=39%, list=31%, signal=57%
HAHTOLA_MYCOSIS_FUNGOIDES_CD4_DN	HAHTOLA_MYCOSIS_FUNGOIDES_CD4_DN		115	0.45274276	1.1457436	0.12	0.5379835	1	8801	tags=60%, list=38%, signal=96%
MACLACHLAN_BRCA1_TARGETS_UP	MACLACHLAN_BRCA1_TARGETS_UP		21	0.51044124	1.1455578	0.2795031	0.5383968	1	7276	tags=57%, list=31%, signal=83%
IIZUKA_LIVER_CANCER_PROGRESSION_L1_G1_UP	IIZUKA_LIVER_CANCER_PROGRESSION_L1_G1_UP		25	0.49603677	1.1453142	0.27477017	0.53906554	1	5781	tags=40%, list=25%, signal=53%
HOFFMANN_SMALL_PRE_BII_TO_IMMATURE_B_LYMPHOCYTE_UP	HOFFMANN_SMALL_PRE_BII_TO_IMMATURE_B_LYMPHOCYTE_UP		70	0.46387675	1.1452683	0.195	0.53883636	1	4614	tags=27%, list=20%, signal=34%
SERVITJA_ISLET_HNF1A_TARGETS_UP	SERVITJA_ISLET_HNF1A_TARGETS_UP		162	0.4478283	1.1452366	0.077	0.53854215	1	7004	tags=41%, list=30%, signal=59%
REACTOME_NEGATIVE_REGULATION_OF_FGFR_SIGNALING	REACTOME_NEGATIVE_REGULATION_OF_FGFR_SIGNALING		36	0.48196357	1.1451119	0.25829145	0.53870094	1	6811	tags=42%, list=29%, signal=59%
WESTON_VEGFA_TARGETS_12HR	WESTON_VEGFA_TARGETS_12HR		35	0.48223904	1.1450895	0.25679758	0.5383829	1	5190	tags=37%, list=22%, signal=48%
ZEMBUTSU_SENSITIVITY_TO_DOXORUBICIN	ZEMBUTSU_SENSITIVITY_TO_DOXORUBICIN		17	0.5257069	1.1448668	0.27904564	0.5389475	1	7165	tags=47%, list=31%, signal=68%
REACTOME_PLATELET_ACTIVATION_SIGNALING_AND_AGGREGATION	REACTOME_PLATELET_ACTIVATION_SIGNALING_AND_AGGREGATION		198	0.4442979	1.1447304	0.06	0.53913	1	9524	tags=57%, list=41%, signal=95%
ZHU_CMV_8_HR_DN	ZHU_CMV_8_HR_DN		52	0.47120723	1.1445897	0.21564694	0.53939295	1	7114	tags=44%, list=30%, signal=63%
TORCHIA_TARGETS_OF_EWSR1_FLI1_FUSION_DN	TORCHIA_TARGETS_OF_EWSR1_FLI1_FUSION_DN		314	0.4377897	1.1443946	0.039	0.5398449	1	7543	tags=44%, list=32%, signal=64%
REACTOME_G_BETA_GAMMA_SIGNALLING_THROUGH_PLC_BETA	REACTOME_G_BETA_GAMMA_SIGNALLING_THROUGH_PLC_BETA		20	0.5019957	1.1442604	0.27027026	0.540028	1	9329	tags=75%, list=40%, signal=125%
ZHAN_V2_LATE_DIFFERENTIATION_GENES	ZHAN_V2_LATE_DIFFERENTIATION_GENES		44	0.46789545	1.1438105	0.24573721	0.5416338	1	1540	tags=14%, list=7%, signal=15%
OSWALD_HEMATOPOIETIC_STEM_CELL_IN_COLLAGEN_GEL_UP	OSWALD_HEMATOPOIETIC_STEM_CELL_IN_COLLAGEN_GEL_UP		230	0.44150695	1.1436374	0.052	0.5420055	1	7351	tags=43%, list=31%, signal=63%
KEGG_RNA_DEGRADATION	KEGG_RNA_DEGRADATION		57	0.46862498	1.1435629	0.197	0.5419189	1	10844	tags=75%, list=46%, signal=140%
PID_IL12_STAT4_PATHWAY	PID_IL12_STAT4_PATHWAY		33	0.48753878	1.1435475	0.24469161	0.54157984	1	9067	tags=61%, list=39%, signal=99%
NIKOLSKY_BREAST_CANCER_8P12_P11_AMPLICON	NIKOLSKY_BREAST_CANCER_8P12_P11_AMPLICON		56	0.47009972	1.1431222	0.20281124	0.54301	1	5671	tags=32%, list=24%, signal=42%
LU_TUMOR_ENDOTHELIAL_MARKERS_UP	LU_TUMOR_ENDOTHELIAL_MARKERS_UP		22	0.5042567	1.1430322	0.27858627	0.5429994	1	7239	tags=55%, list=31%, signal=79%
KANG_FLUOROURACIL_RESISTANCE_UP	KANG_FLUOROURACIL_RESISTANCE_UP		22	0.51118284	1.1430291	0.25516528	0.5425985	1	4151	tags=41%, list=18%, signal=50%
ZHAN_MULTIPLE_MYELOMA_LB_DN	ZHAN_MULTIPLE_MYELOMA_LB_DN		40	0.47583878	1.1427475	0.22868606	0.54343474	1	8110	tags=48%, list=35%, signal=73%
HUMMERICH_MALIGNANT_SKIN_TUMOR_DN	HUMMERICH_MALIGNANT_SKIN_TUMOR_DN		18	0.5217834	1.1422795	0.28046218	0.54514253	1	4042	tags=33%, list=17%, signal=40%
HOLLEMAN_PREDNISOLONE_RESISTANCE_ALL_UP	HOLLEMAN_PREDNISOLONE_RESISTANCE_ALL_UP		19	0.51918095	1.1418781	0.26391754	0.54659516	1	4808	tags=42%, list=21%, signal=53%
BILANGES_SERUM_AND_RAPAMYCIN_SENSITIVE_GENES	BILANGES_SERUM_AND_RAPAMYCIN_SENSITIVE_GENES		68	0.45965758	1.1417097	0.18537074	0.54693365	1	10873	tags=76%, list=47%, signal=143%
HOSHIDA_LIVER_CANCER_SUBCLASS_S2	HOSHIDA_LIVER_CANCER_SUBCLASS_S2		114	0.4530759	1.1415445	0.118118115	0.54725295	1	8673	tags=54%, list=37%, signal=86%
ACEVEDO_LIVER_CANCER_WITH_H3K9ME3_UP	ACEVEDO_LIVER_CANCER_WITH_H3K9ME3_UP		135	0.44617224	1.1414895	0.115	0.5471059	1	6758	tags=33%, list=29%, signal=46%
ROESSLER_LIVER_CANCER_METASTASIS_UP	ROESSLER_LIVER_CANCER_METASTASIS_UP		105	0.45506665	1.140918	0.123	0.549312	1	5939	tags=32%, list=25%, signal=43%
VALK_AML_CLUSTER_5	VALK_AML_CLUSTER_5		33	0.486674	1.1408777	0.25025126	0.54908085	1	9866	tags=67%, list=42%, signal=115%
FRASOR_RESPONSE_TO_SERM_OR_FULVESTRANT_UP	FRASOR_RESPONSE_TO_SERM_OR_FULVESTRANT_UP		22	0.50154555	1.1406643	0.26455566	0.5496257	1	8416	tags=55%, list=36%, signal=85%
LU_TUMOR_VASCULATURE_UP	LU_TUMOR_VASCULATURE_UP		29	0.489044	1.1404486	0.27586207	0.5501589	1	7317	tags=52%, list=31%, signal=75%
MAEKAWA_ATF2_TARGETS	MAEKAWA_ATF2_TARGETS		24	0.49690634	1.1404251	0.27319062	0.54986936	1	4744	tags=42%, list=20%, signal=52%
BIOCARTA_PGC1A_PATHWAY	BIOCARTA_PGC1A_PATHWAY		23	0.49709776	1.1403099	0.27439025	0.549993	1	5760	tags=43%, list=25%, signal=58%
BIOCARTA_GPCR_PATHWAY	BIOCARTA_GPCR_PATHWAY		34	0.48303762	1.1402861	0.23493975	0.54969406	1	9692	tags=74%, list=41%, signal=125%
HOFMANN_MYELODYSPLASTIC_SYNDROM_LOW_RISK_DN	HOFMANN_MYELODYSPLASTIC_SYNDROM_LOW_RISK_DN		30	0.48286963	1.140236	0.24186991	0.54949546	1	10242	tags=63%, list=44%, signal=113%
CHARAFE_BREAST_CANCER_LUMINAL_VS_MESENCHYMAL_DN	CHARAFE_BREAST_CANCER_LUMINAL_VS_MESENCHYMAL_DN		458	0.43252918	1.1396693	0.011	0.55165243	1	7980	tags=45%, list=34%, signal=67%
PID_RHODOPSIN_PATHWAY	PID_RHODOPSIN_PATHWAY		24	0.49586836	1.1396055	0.27975586	0.5515113	1	4233	tags=46%, list=18%, signal=56%
PASINI_SUZ12_TARGETS_UP	PASINI_SUZ12_TARGETS_UP		111	0.44779885	1.1394899	0.151	0.55162346	1	5838	tags=37%, list=25%, signal=49%
PID_IL2_PI3K_PATHWAY	PID_IL2_PI3K_PATHWAY		34	0.48023674	1.1393726	0.260385	0.5517666	1	10205	tags=65%, list=44%, signal=115%
VERHAAK_AML_WITH_NPM1_MUTATED_DN	VERHAAK_AML_WITH_NPM1_MUTATED_DN		242	0.44105425	1.1393497	0.056	0.5514588	1	6805	tags=41%, list=29%, signal=57%
REACTOME_DESTABILIZATION_OF_MRNA_BY_KSRP	REACTOME_DESTABILIZATION_OF_MRNA_BY_KSRP		17	0.5104067	1.1390786	0.28066528	0.5523074	1	6038	tags=53%, list=26%, signal=71%
BERENJENO_ROCK_SIGNALING_NOT_VIA_RHOA_UP	BERENJENO_ROCK_SIGNALING_NOT_VIA_RHOA_UP		29	0.48351988	1.1390734	0.26653102	0.5519164	1	6241	tags=41%, list=27%, signal=56%
PEDERSEN_TARGETS_OF_611CTF_ISOFORM_OF_ERBB2	PEDERSEN_TARGETS_OF_611CTF_ISOFORM_OF_ERBB2		76	0.4544456	1.1389811	0.171	0.55191433	1	6593	tags=42%, list=28%, signal=58%
KEGG_NOTCH_SIGNALING_PATHWAY	KEGG_NOTCH_SIGNALING_PATHWAY		47	0.46861625	1.1389579	0.223	0.55159384	1	5443	tags=30%, list=23%, signal=39%
REACTOME_PEPTIDE_CHAIN_ELONGATION	REACTOME_PEPTIDE_CHAIN_ELONGATION		86	0.45279795	1.1389108	0.173	0.5514095	1	10960	tags=81%, list=47%, signal=153%
REACTOME_AMINE_COMPOUND_SLC_TRANSPORTERS	REACTOME_AMINE_COMPOUND_SLC_TRANSPORTERS		27	0.49503097	1.1388774	0.26626018	0.55114806	1	4597	tags=37%, list=20%, signal=46%
MIKKELSEN_MEF_ICP_WITH_H3K27ME3	MIKKELSEN_MEF_ICP_WITH_H3K27ME3		205	0.44221884	1.1387554	0.071	0.5513266	1	9470	tags=55%, list=41%, signal=91%
STOSSI_RESPONSE_TO_ESTRADIOL	STOSSI_RESPONSE_TO_ESTRADIOL		50	0.46762553	1.1386445	0.20661986	0.55139136	1	9437	tags=60%, list=40%, signal=100%
HOELZEL_NF1_TARGETS_DN	HOELZEL_NF1_TARGETS_DN		112	0.44792458	1.138558	0.13	0.55138105	1	7698	tags=53%, list=33%, signal=78%
REACTOME_ABCA_TRANSPORTERS_IN_LIPID_HOMEOSTASIS	REACTOME_ABCA_TRANSPORTERS_IN_LIPID_HOMEOSTASIS		17	0.5183903	1.1385334	0.29571578	0.55106694	1	4541	tags=41%, list=19%, signal=51%
VANASSE_BCL2_TARGETS_DN	VANASSE_BCL2_TARGETS_DN		74	0.4590712	1.1385318	0.176	0.55066305	1	8870	tags=53%, list=38%, signal=85%
REACTOME_SLC_MEDIATED_TRANSMEMBRANE_TRANSPORT	REACTOME_SLC_MEDIATED_TRANSMEMBRANE_TRANSPORT		240	0.44050086	1.1384084	0.057	0.5507688	1	5061	tags=34%, list=22%, signal=43%
PID_REG_GR_PATHWAY	PID_REG_GR_PATHWAY		82	0.4554623	1.1383462	0.147	0.55067134	1	8748	tags=55%, list=37%, signal=87%
CERIBELLI_PROMOTERS_INACTIVE_AND_BOUND_BY_NFY	CERIBELLI_PROMOTERS_INACTIVE_AND_BOUND_BY_NFY		38	0.47775644	1.1381254	0.2515213	0.55130553	1	6556	tags=39%, list=28%, signal=55%
BILBAN_B_CLL_LPL_UP	BILBAN_B_CLL_LPL_UP		60	0.46754268	1.1380836	0.21442886	0.55108416	1	5686	tags=35%, list=24%, signal=46%
ST_INTEGRIN_SIGNALING_PATHWAY	ST_INTEGRIN_SIGNALING_PATHWAY		82	0.45898044	1.1379894	0.158	0.5510895	1	8677	tags=52%, list=37%, signal=83%
FRIDMAN_SENESCENCE_UP	FRIDMAN_SENESCENCE_UP		77	0.45582378	1.1378956	0.165	0.5511061	1	8838	tags=52%, list=38%, signal=83%
LEE_METASTASIS_AND_RNA_PROCESSING_UP	LEE_METASTASIS_AND_RNA_PROCESSING_UP		17	0.52040684	1.1378194	0.2667364	0.5510675	1	8447	tags=65%, list=36%, signal=101%
PID_GMCSF_PATHWAY	PID_GMCSF_PATHWAY		37	0.47573176	1.1375693	0.25276938	0.551784	1	10104	tags=68%, list=43%, signal=119%
BHAT_ESR1_TARGETS_NOT_VIA_AKT1_UP	BHAT_ESR1_TARGETS_NOT_VIA_AKT1_UP		211	0.44040516	1.1374254	0.068	0.55201846	1	5931	tags=35%, list=25%, signal=47%
DER_IFN_ALPHA_RESPONSE_UP	DER_IFN_ALPHA_RESPONSE_UP		74	0.45624518	1.13742	0.169	0.55162954	1	8756	tags=58%, list=37%, signal=93%
REACTOME_MYOGENESIS	REACTOME_MYOGENESIS		28	0.48482555	1.1372266	0.28296146	0.5521166	1	8673	tags=57%, list=37%, signal=91%
PID_P38_MK2_PATHWAY	PID_P38_MK2_PATHWAY		21	0.50587916	1.1371939	0.29290852	0.5518542	1	8708	tags=62%, list=37%, signal=99%
ROSS_AML_WITH_AML1_ETO_FUSION	ROSS_AML_WITH_AML1_ETO_FUSION		76	0.45751104	1.1370438	0.1951952	0.55211455	1	7313	tags=49%, list=31%, signal=71%
PID_ANTHRAX_PATHWAY	PID_ANTHRAX_PATHWAY		17	0.51576173	1.1369754	0.29237288	0.5520395	1	9290	tags=65%, list=40%, signal=107%
PLASARI_NFIC_TARGETS_BASAL_DN	PLASARI_NFIC_TARGETS_BASAL_DN		18	0.50755775	1.1366177	0.29275972	0.55325896	1	6612	tags=61%, list=28%, signal=85%
KAMIKUBO_MYELOID_CEBPA_NETWORK	KAMIKUBO_MYELOID_CEBPA_NETWORK		28	0.48424736	1.1365042	0.27918783	0.55339414	1	3630	tags=29%, list=16%, signal=34%
BENPORATH_NOS_TARGETS	BENPORATH_NOS_TARGETS		177	0.44388586	1.1364307	0.075	0.553314	1	6303	tags=37%, list=27%, signal=50%
CREIGHTON_ENDOCRINE_THERAPY_RESISTANCE_4	CREIGHTON_ENDOCRINE_THERAPY_RESISTANCE_4		302	0.4373496	1.1363041	0.041	0.5534591	1	6461	tags=38%, list=28%, signal=52%
SEIDEN_MET_SIGNALING	SEIDEN_MET_SIGNALING		18	0.5156716	1.1360282	0.28911918	0.5542891	1	7132	tags=50%, list=31%, signal=72%
KIM_PTEN_TARGETS_UP	KIM_PTEN_TARGETS_UP		18	0.5124599	1.136001	0.2966457	0.5540052	1	4760	tags=39%, list=20%, signal=49%
KOYAMA_SEMA3B_TARGETS_DN	KOYAMA_SEMA3B_TARGETS_DN		401	0.43364772	1.1352682	0.025	0.55682343	1	8446	tags=46%, list=36%, signal=71%
TERAMOTO_OPN_TARGETS_CLUSTER_6	TERAMOTO_OPN_TARGETS_CLUSTER_6		27	0.48675653	1.1350615	0.26985744	0.55733514	1	6474	tags=44%, list=28%, signal=61%
PID_EPHA_FWDPATHWAY	PID_EPHA_FWDPATHWAY		34	0.4815914	1.1350596	0.24974722	0.5569343	1	8233	tags=53%, list=35%, signal=82%
ZHANG_INTERFERON_RESPONSE	ZHANG_INTERFERON_RESPONSE		23	0.4960717	1.1349642	0.27450982	0.55695534	1	4718	tags=35%, list=20%, signal=44%
REACTOME_INFLUENZA_VIRAL_RNA_TRANSCRIPTION_AND_REPLICATION	REACTOME_INFLUENZA_VIRAL_RNA_TRANSCRIPTION_AND_REPLICATION		102	0.45063287	1.1348455	0.141	0.5571132	1	10960	tags=79%, list=47%, signal=149%
NIELSEN_GIST_VS_SYNOVIAL_SARCOMA_DN	NIELSEN_GIST_VS_SYNOVIAL_SARCOMA_DN		20	0.5005133	1.1347162	0.31217483	0.5573074	1	9261	tags=60%, list=40%, signal=99%
MORI_EMU_MYC_LYMPHOMA_BY_ONSET_TIME_DN	MORI_EMU_MYC_LYMPHOMA_BY_ONSET_TIME_DN		17	0.51555306	1.1346847	0.2938733	0.5570378	1	7293	tags=53%, list=31%, signal=77%
RIZKI_TUMOR_INVASIVENESS_3D_UP	RIZKI_TUMOR_INVASIVENESS_3D_UP		209	0.44012064	1.1345009	0.071	0.5574705	1	5960	tags=34%, list=26%, signal=45%
KERLEY_RESPONSE_TO_CISPLATIN_UP	KERLEY_RESPONSE_TO_CISPLATIN_UP		44	0.4706766	1.1342798	0.24924925	0.5580607	1	6809	tags=48%, list=29%, signal=67%
KEGG_GAP_JUNCTION	KEGG_GAP_JUNCTION		89	0.45560655	1.1341819	0.166	0.55807793	1	9290	tags=58%, list=40%, signal=97%
KLEIN_PRIMARY_EFFUSION_LYMPHOMA_DN	KLEIN_PRIMARY_EFFUSION_LYMPHOMA_DN		57	0.46226254	1.1341478	0.205	0.55782366	1	3576	tags=26%, list=15%, signal=31%
MCCLUNG_COCAIN_REWARD_4WK	MCCLUNG_COCAIN_REWARD_4WK		75	0.45223656	1.1338154	0.192	0.55899465	1	9130	tags=48%, list=39%, signal=79%
HAHTOLA_MYCOSIS_FUNGOIDES_SKIN_DN	HAHTOLA_MYCOSIS_FUNGOIDES_SKIN_DN		27	0.49003446	1.1337644	0.27743903	0.55880153	1	6485	tags=37%, list=28%, signal=51%
PID_ECADHERIN_STABILIZATION_PATHWAY	PID_ECADHERIN_STABILIZATION_PATHWAY		42	0.47166473	1.1337445	0.25377643	0.55848986	1	8673	tags=55%, list=37%, signal=87%
REACTOME_CONVERSION_FROM_APC_C_CDC20_TO_APC_C_CDH1_IN_LATE_ANAPHASE	REACTOME_CONVERSION_FROM_APC_C_CDC20_TO_APC_C_CDH1_IN_LATE_ANAPHASE		16	0.5209163	1.133606	0.31612223	0.5587143	1	8392	tags=63%, list=36%, signal=97%
LEE_LIVER_CANCER_E2F1_DN	LEE_LIVER_CANCER_E2F1_DN		62	0.4620616	1.1334914	0.226	0.5588361	1	9236	tags=53%, list=40%, signal=88%
SHETH_LIVER_CANCER_VS_TXNIP_LOSS_PAM1	SHETH_LIVER_CANCER_VS_TXNIP_LOSS_PAM1		229	0.4378969	1.1334147	0.072	0.5587769	1	5769	tags=31%, list=25%, signal=41%
XU_GH1_AUTOCRINE_TARGETS_DN	XU_GH1_AUTOCRINE_TARGETS_DN		138	0.4483032	1.1332916	0.116	0.5589307	1	9452	tags=57%, list=40%, signal=94%
HOLLEMAN_ASPARAGINASE_RESISTANCE_ALL_UP	HOLLEMAN_ASPARAGINASE_RESISTANCE_ALL_UP		22	0.50827956	1.1332207	0.28319502	0.5588564	1	8245	tags=50%, list=35%, signal=77%
JOHNSTONE_PARVB_TARGETS_2_DN	JOHNSTONE_PARVB_TARGETS_2_DN		332	0.43408534	1.1331284	0.038	0.5588968	1	10762	tags=67%, list=46%, signal=123%
SATO_SILENCED_BY_METHYLATION_IN_PANCREATIC_CANCER_1	SATO_SILENCED_BY_METHYLATION_IN_PANCREATIC_CANCER_1		415	0.4318119	1.1330911	0.019	0.5586651	1	6277	tags=35%, list=27%, signal=48%
NIKOLSKY_BREAST_CANCER_12Q24_AMPLICON	NIKOLSKY_BREAST_CANCER_12Q24_AMPLICON		15	0.51996374	1.1330252	0.3018066	0.5585758	1	5307	tags=33%, list=23%, signal=43%
KEGG_PRIMARY_IMMUNODEFICIENCY	KEGG_PRIMARY_IMMUNODEFICIENCY		35	0.469904	1.1329304	0.26491407	0.5586282	1	8963	tags=57%, list=38%, signal=93%
WATANABE_COLON_CANCER_MSI_VS_MSS_UP	WATANABE_COLON_CANCER_MSI_VS_MSS_UP		28	0.48472315	1.1329203	0.28181818	0.5582627	1	9855	tags=50%, list=42%, signal=86%
FARMER_BREAST_CANCER_APOCRINE_VS_BASAL	FARMER_BREAST_CANCER_APOCRINE_VS_BASAL		328	0.43226448	1.1327912	0.038	0.5584766	1	6385	tags=36%, list=27%, signal=49%
BROWNE_HCMV_INFECTION_4HR_UP	BROWNE_HCMV_INFECTION_4HR_UP		54	0.46146095	1.132642	0.21843687	0.55873746	1	4867	tags=37%, list=21%, signal=47%
PID_ANGIOPOIETIN_RECEPTOR_PATHWAY	PID_ANGIOPOIETIN_RECEPTOR_PATHWAY		50	0.4627599	1.1324885	0.23393574	0.5590443	1	10137	tags=62%, list=43%, signal=109%
SCHUETZ_BREAST_CANCER_DUCTAL_INVASIVE_UP	SCHUETZ_BREAST_CANCER_DUCTAL_INVASIVE_UP		345	0.43564636	1.1322291	0.029	0.55984366	1	7378	tags=45%, list=32%, signal=65%
NAKAYAMA_SOFT_TISSUE_TUMORS_PCA2_DN	NAKAYAMA_SOFT_TISSUE_TUMORS_PCA2_DN		79	0.45060575	1.1322092	0.17917918	0.55953944	1	7718	tags=47%, list=33%, signal=70%
ALONSO_METASTASIS_EMT_UP	ALONSO_METASTASIS_EMT_UP		36	0.47763318	1.132081	0.24165824	0.55969447	1	9603	tags=58%, list=41%, signal=99%
CHESLER_BRAIN_HIGHEST_EXPRESSION	CHESLER_BRAIN_HIGHEST_EXPRESSION		39	0.47553802	1.1320308	0.2657974	0.5595322	1	9217	tags=56%, list=39%, signal=93%
KEGG_REGULATION_OF_ACTIN_CYTOSKELETON	KEGG_REGULATION_OF_ACTIN_CYTOSKELETON		212	0.43876642	1.1320235	0.076	0.55915666	1	8713	tags=50%, list=37%, signal=80%
LEE_LIVER_CANCER_DENA_DN	LEE_LIVER_CANCER_DENA_DN		74	0.45605266	1.1318432	0.191	0.5595849	1	7407	tags=45%, list=32%, signal=65%
REACTOME_PACKAGING_OF_TELOMERE_ENDS	REACTOME_PACKAGING_OF_TELOMERE_ENDS		48	0.469643	1.131808	0.22745492	0.5593328	1	4693	tags=33%, list=20%, signal=42%
DACOSTA_UV_RESPONSE_VIA_ERCC3_TTD_DN	DACOSTA_UV_RESPONSE_VIA_ERCC3_TTD_DN		84	0.44919837	1.1317873	0.18	0.55903536	1	9960	tags=61%, list=43%, signal=105%
KIM_MYC_AMPLIFICATION_TARGETS_UP	KIM_MYC_AMPLIFICATION_TARGETS_UP		199	0.44151184	1.1314857	0.073	0.5600027	1	9936	tags=63%, list=43%, signal=108%
GEISS_RESPONSE_TO_DSRNA_UP	GEISS_RESPONSE_TO_DSRNA_UP		38	0.473665	1.1311752	0.27051672	0.5610231	1	8702	tags=55%, list=37%, signal=88%
STEGER_ADIPOGENESIS_UP	STEGER_ADIPOGENESIS_UP		21	0.50587845	1.1309133	0.2982273	0.5617895	1	2371	tags=24%, list=10%, signal=26%
SPIELMAN_LYMPHOBLAST_EUROPEAN_VS_ASIAN_2FC_DN	SPIELMAN_LYMPHOBLAST_EUROPEAN_VS_ASIAN_2FC_DN		20	0.5049089	1.1307958	0.28276575	0.56194425	1	8481	tags=65%, list=36%, signal=102%
PID_IL1_PATHWAY	PID_IL1_PATHWAY		34	0.4766296	1.1304572	0.26034307	0.5630667	1	4162	tags=26%, list=18%, signal=32%
XU_CREBBP_TARGETS_DN	XU_CREBBP_TARGETS_DN		43	0.4689331	1.1303508	0.26052105	0.5631457	1	5451	tags=35%, list=23%, signal=45%
HOSHIDA_LIVER_CANCER_LATE_RECURRENCE_UP	HOSHIDA_LIVER_CANCER_LATE_RECURRENCE_UP		62	0.45858392	1.1300955	0.216	0.56387943	1	8110	tags=53%, list=35%, signal=81%
TONKS_TARGETS_OF_RUNX1_RUNX1T1_FUSION_GRANULOCYTE_UP	TONKS_TARGETS_OF_RUNX1_RUNX1T1_FUSION_GRANULOCYTE_UP		54	0.46009877	1.1299925	0.222	0.56392056	1	5428	tags=39%, list=23%, signal=51%
LENAOUR_DENDRITIC_CELL_MATURATION_DN	LENAOUR_DENDRITIC_CELL_MATURATION_DN		128	0.44207647	1.1299511	0.125	0.5637002	1	6868	tags=38%, list=29%, signal=53%
SANA_TNF_SIGNALING_DN	SANA_TNF_SIGNALING_DN		90	0.44850266	1.1298673	0.18	0.5636848	1	7507	tags=47%, list=32%, signal=68%
ZWANG_DOWN_BY_2ND_EGF_PULSE	ZWANG_DOWN_BY_2ND_EGF_PULSE		277	0.43515447	1.129851	0.063	0.56335825	1	4994	tags=29%, list=21%, signal=36%
RASHI_RESPONSE_TO_IONIZING_RADIATION_5	RASHI_RESPONSE_TO_IONIZING_RADIATION_5		146	0.4415048	1.1295795	0.109	0.5641512	1	4232	tags=25%, list=18%, signal=30%
PID_TAP63_PATHWAY	PID_TAP63_PATHWAY		54	0.463424	1.1295371	0.22289157	0.56395084	1	7156	tags=46%, list=31%, signal=67%
SUZUKI_RESPONSE_TO_TSA_AND_DECITABINE_1A	SUZUKI_RESPONSE_TO_TSA_AND_DECITABINE_1A		22	0.49617243	1.1293787	0.31428573	0.56426466	1	8662	tags=50%, list=37%, signal=79%
HINATA_NFKB_TARGETS_FIBROBLAST_UP	HINATA_NFKB_TARGETS_FIBROBLAST_UP		84	0.4522575	1.1290512	0.177	0.56538904	1	6811	tags=42%, list=29%, signal=59%
REACTOME_DEGRADATION_OF_THE_EXTRACELLULAR_MATRIX	REACTOME_DEGRADATION_OF_THE_EXTRACELLULAR_MATRIX		29	0.48105577	1.1287907	0.2669363	0.5661667	1	6657	tags=34%, list=28%, signal=48%
PID_SYNDECAN_2_PATHWAY	PID_SYNDECAN_2_PATHWAY		33	0.47892383	1.1287775	0.25989848	0.5658357	1	7276	tags=52%, list=31%, signal=75%
KEGG_MELANOMA	KEGG_MELANOMA		71	0.4544867	1.1287267	0.209	0.5656854	1	8748	tags=54%, list=37%, signal=85%
REACTOME_THE_ROLE_OF_NEF_IN_HIV1_REPLICATION_AND_DISEASE_PATHOGENESIS	REACTOME_THE_ROLE_OF_NEF_IN_HIV1_REPLICATION_AND_DISEASE_PATHOGENESIS		27	0.4841806	1.1285249	0.29513183	0.56622094	1	8166	tags=52%, list=35%, signal=80%
ZHONG_SECRETOME_OF_LUNG_CANCER_AND_FIBROBLAST	ZHONG_SECRETOME_OF_LUNG_CANCER_AND_FIBROBLAST		131	0.44064006	1.1283379	0.137	0.5666505	1	9971	tags=59%, list=43%, signal=102%
BIOCARTA_MPR_PATHWAY	BIOCARTA_MPR_PATHWAY		34	0.47970074	1.128303	0.25858587	0.56643176	1	8016	tags=53%, list=34%, signal=80%
ROSS_AML_WITH_CBFB_MYH11_FUSION	ROSS_AML_WITH_CBFB_MYH11_FUSION		51	0.46299973	1.1282513	0.23771314	0.56626487	1	5269	tags=33%, list=23%, signal=43%
LI_WILMS_TUMOR_VS_FETAL_KIDNEY_2_DN	LI_WILMS_TUMOR_VS_FETAL_KIDNEY_2_DN		51	0.45842394	1.1280953	0.25425425	0.566578	1	9342	tags=59%, list=40%, signal=98%
REACTOME_TRANSPORT_TO_THE_GOLGI_AND_SUBSEQUENT_MODIFICATION	REACTOME_TRANSPORT_TO_THE_GOLGI_AND_SUBSEQUENT_MODIFICATION		33	0.47940487	1.1279953	0.27419356	0.5666442	1	5541	tags=33%, list=24%, signal=44%
DORSAM_HOXA9_TARGETS_UP	DORSAM_HOXA9_TARGETS_UP		35	0.47325233	1.1277153	0.2799597	0.56754863	1	4692	tags=34%, list=20%, signal=43%
ZHAN_MULTIPLE_MYELOMA_HP_DN	ZHAN_MULTIPLE_MYELOMA_HP_DN		44	0.46980727	1.1275018	0.25151515	0.5681349	1	7316	tags=41%, list=31%, signal=59%
CERVERA_SDHB_TARGETS_1_DN	CERVERA_SDHB_TARGETS_1_DN		37	0.47921085	1.1274638	0.25276938	0.5678883	1	5119	tags=41%, list=22%, signal=52%
KIM_RESPONSE_TO_TSA_AND_DECITABINE_UP	KIM_RESPONSE_TO_TSA_AND_DECITABINE_UP		128	0.44257477	1.1270833	0.156	0.5692653	1	7325	tags=45%, list=31%, signal=66%
GAUSSMANN_MLL_AF4_FUSION_TARGETS_A_UP	GAUSSMANN_MLL_AF4_FUSION_TARGETS_A_UP		190	0.43821087	1.127075	0.099	0.5688935	1	6377	tags=39%, list=27%, signal=54%
JAZAG_TGFB1_SIGNALING_DN	JAZAG_TGFB1_SIGNALING_DN		35	0.47708365	1.1270291	0.2609137	0.5686989	1	6362	tags=40%, list=27%, signal=55%
PID_P53_DOWNSTREAM_PATHWAY	PID_P53_DOWNSTREAM_PATHWAY		137	0.4433162	1.1269941	0.143	0.56845313	1	6868	tags=41%, list=29%, signal=58%
PEDERSEN_METASTASIS_BY_ERBB2_ISOFORM_6	PEDERSEN_METASTASIS_BY_ERBB2_ISOFORM_6		29	0.4877301	1.1269383	0.26774848	0.5683139	1	7378	tags=45%, list=32%, signal=65%
JI_RESPONSE_TO_FSH_DN	JI_RESPONSE_TO_FSH_DN		57	0.46520737	1.1269001	0.22422422	0.568099	1	8715	tags=51%, list=37%, signal=81%
TURASHVILI_BREAST_LOBULAR_CARCINOMA_VS_LOBULAR_NORMAL_UP	TURASHVILI_BREAST_LOBULAR_CARCINOMA_VS_LOBULAR_NORMAL_UP		94	0.45122555	1.1266717	0.163	0.568786	1	8341	tags=52%, list=36%, signal=81%
LIM_MAMMARY_STEM_CELL_UP	LIM_MAMMARY_STEM_CELL_UP		486	0.42845485	1.1263033	0.021	0.5700976	1	7483	tags=44%, list=32%, signal=63%
CADWELL_ATG16L1_TARGETS_DN	CADWELL_ATG16L1_TARGETS_DN		67	0.451877	1.1262977	0.203	0.5697279	1	3939	tags=28%, list=17%, signal=34%
PID_ILK_PATHWAY	PID_ILK_PATHWAY		45	0.46643734	1.1262236	0.26326326	0.5696919	1	5792	tags=40%, list=25%, signal=53%
HOEGERKORP_CD44_TARGETS_TEMPORAL_DN	HOEGERKORP_CD44_TARGETS_TEMPORAL_DN		25	0.48691496	1.1259819	0.2958035	0.5704197	1	4693	tags=28%, list=20%, signal=35%
SHIN_B_CELL_LYMPHOMA_CLUSTER_2	SHIN_B_CELL_LYMPHOMA_CLUSTER_2		30	0.48024067	1.1259007	0.28267476	0.5704057	1	1591	tags=17%, list=7%, signal=18%
JAATINEN_HEMATOPOIETIC_STEM_CELL_DN	JAATINEN_HEMATOPOIETIC_STEM_CELL_DN		221	0.43544912	1.1258712	0.084	0.570143	1	6948	tags=38%, list=30%, signal=53%
VANTVEER_BREAST_CANCER_METASTASIS_UP	VANTVEER_BREAST_CANCER_METASTASIS_UP		55	0.45931485	1.1256394	0.229	0.5707941	1	7173	tags=44%, list=31%, signal=63%
MEISSNER_BRAIN_HCP_WITH_H3_UNMETHYLATED	MEISSNER_BRAIN_HCP_WITH_H3_UNMETHYLATED		34	0.4816331	1.1256279	0.27890468	0.57045376	1	3573	tags=24%, list=15%, signal=28%
PID_EPHB_FWD_PATHWAY	PID_EPHB_FWD_PATHWAY		40	0.4682631	1.125496	0.28284854	0.5706854	1	9838	tags=65%, list=42%, signal=112%
REACTOME_SYNTHESIS_OF_BILE_ACIDS_AND_BILE_SALTS	REACTOME_SYNTHESIS_OF_BILE_ACIDS_AND_BILE_SALTS		19	0.5060494	1.1254754	0.31963	0.5703808	1	4562	tags=32%, list=20%, signal=39%
BIOCARTA_FCER1_PATHWAY	BIOCARTA_FCER1_PATHWAY		38	0.47295752	1.125469	0.27951565	0.5700089	1	9692	tags=66%, list=41%, signal=112%
ROY_WOUND_BLOOD_VESSEL_DN	ROY_WOUND_BLOOD_VESSEL_DN		22	0.49965557	1.1250998	0.31179488	0.5713553	1	5254	tags=41%, list=22%, signal=53%
PLASARI_TGFB1_TARGETS_1HR_UP	PLASARI_TGFB1_TARGETS_1HR_UP		34	0.47805458	1.1248196	0.27098078	0.5722111	1	6377	tags=53%, list=27%, signal=73%
PID_INTEGRIN3_PATHWAY	PID_INTEGRIN3_PATHWAY		43	0.46649384	1.12474	0.25150302	0.57218504	1	8581	tags=58%, list=37%, signal=92%
DELYS_THYROID_CANCER_UP	DELYS_THYROID_CANCER_UP		443	0.4298659	1.124336	0.026	0.5736469	1	6375	tags=36%, list=27%, signal=49%
COLDREN_GEFITINIB_RESISTANCE_DN	COLDREN_GEFITINIB_RESISTANCE_DN		226	0.43565	1.1242191	0.083	0.57375	1	6569	tags=40%, list=28%, signal=55%
VANTVEER_BREAST_CANCER_BRCA1_DN	VANTVEER_BREAST_CANCER_BRCA1_DN		42	0.46843526	1.1237375	0.28184554	0.5755644	1	6498	tags=43%, list=28%, signal=59%
BILANGES_SERUM_RESPONSE_TRANSLATION	BILANGES_SERUM_RESPONSE_TRANSLATION		37	0.46682823	1.1234354	0.30412892	0.57656187	1	10692	tags=78%, list=46%, signal=144%
SU_PLACENTA	SU_PLACENTA		29	0.4844616	1.1233954	0.28426397	0.5763564	1	8121	tags=52%, list=35%, signal=79%
HONMA_DOCETAXEL_RESISTANCE	HONMA_DOCETAXEL_RESISTANCE		34	0.47367883	1.1233182	0.28355196	0.5763122	1	9817	tags=68%, list=42%, signal=116%
WUNDER_INFLAMMATORY_RESPONSE_AND_CHOLESTEROL_UP	WUNDER_INFLAMMATORY_RESPONSE_AND_CHOLESTEROL_UP		58	0.4566809	1.1226236	0.24048096	0.5791538	1	10636	tags=72%, list=46%, signal=133%
REACTOME_TRANSMEMBRANE_TRANSPORT_OF_SMALL_MOLECULES	REACTOME_TRANSMEMBRANE_TRANSPORT_OF_SMALL_MOLECULES		409	0.42680246	1.1222962	0.031	0.5802762	1	4764	tags=30%, list=20%, signal=37%
INGRAM_SHH_TARGETS_UP	INGRAM_SHH_TARGETS_UP		126	0.4407521	1.1222411	0.129	0.5801575	1	6084	tags=38%, list=26%, signal=51%
REACTOME_DEVELOPMENTAL_BIOLOGY	REACTOME_DEVELOPMENTAL_BIOLOGY		387	0.42854846	1.1222024	0.041	0.57993937	1	6274	tags=35%, list=27%, signal=47%
BIOCARTA_EIF_PATHWAY	BIOCARTA_EIF_PATHWAY		16	0.512775	1.1221702	0.3144654	0.5796983	1	9601	tags=63%, list=41%, signal=106%
GAVIN_FOXP3_TARGETS_CLUSTER_P3	GAVIN_FOXP3_TARGETS_CLUSTER_P3		159	0.4380247	1.1220742	0.134	0.57975113	1	7377	tags=43%, list=32%, signal=62%
BIOCARTA_UCALPAIN_PATHWAY	BIOCARTA_UCALPAIN_PATHWAY		18	0.500864	1.1220233	0.3357513	0.5795991	1	10242	tags=72%, list=44%, signal=128%
ZHU_CMV_ALL_UP	ZHU_CMV_ALL_UP		120	0.4422361	1.1217897	0.146	0.5802929	1	8710	tags=46%, list=37%, signal=73%
GENTILE_UV_RESPONSE_CLUSTER_D4	GENTILE_UV_RESPONSE_CLUSTER_D4		55	0.4584039	1.1216459	0.2254509	0.58052915	1	8886	tags=53%, list=38%, signal=85%
KEGG_LEISHMANIA_INFECTION	KEGG_LEISHMANIA_INFECTION		72	0.45053732	1.1216195	0.216	0.5802534	1	5001	tags=25%, list=21%, signal=32%
DIAZ_CHRONIC_MEYLOGENOUS_LEUKEMIA_DN	DIAZ_CHRONIC_MEYLOGENOUS_LEUKEMIA_DN		116	0.44300154	1.1215729	0.164	0.58007175	1	8397	tags=45%, list=36%, signal=70%
LEE_LIVER_CANCER_SURVIVAL_UP	LEE_LIVER_CANCER_SURVIVAL_UP		179	0.43618488	1.1214906	0.107	0.5800637	1	4326	tags=27%, list=19%, signal=33%
REACTOME_METABOLISM_OF_AMINO_ACIDS_AND_DERIVATIVES	REACTOME_METABOLISM_OF_AMINO_ACIDS_AND_DERIVATIVES		196	0.43518502	1.1213539	0.114	0.58028764	1	7536	tags=45%, list=32%, signal=66%
LI_WILMS_TUMOR	LI_WILMS_TUMOR		27	0.48319027	1.1209836	0.30284554	0.5816274	1	5324	tags=41%, list=23%, signal=53%
HERNANDEZ_MITOTIC_ARREST_BY_DOCETAXEL_1_UP	HERNANDEZ_MITOTIC_ARREST_BY_DOCETAXEL_1_UP		35	0.4729741	1.1207138	0.26969698	0.582473	1	5369	tags=34%, list=23%, signal=44%
WATTEL_AUTONOMOUS_THYROID_ADENOMA_UP	WATTEL_AUTONOMOUS_THYROID_ADENOMA_UP		73	0.4538299	1.1205634	0.207	0.5827652	1	8693	tags=52%, list=37%, signal=83%
ZWANG_EGF_INTERVAL_UP	ZWANG_EGF_INTERVAL_UP		103	0.44312778	1.120542	0.178	0.58247226	1	5437	tags=34%, list=23%, signal=44%
LEE_LIVER_CANCER_CIPROFIBRATE_UP	LEE_LIVER_CANCER_CIPROFIBRATE_UP		60	0.4582585	1.1205373	0.24448898	0.5820942	1	6557	tags=42%, list=28%, signal=58%
WANG_RECURRENT_LIVER_CANCER_UP	WANG_RECURRENT_LIVER_CANCER_UP		20	0.5003918	1.1200383	0.31659836	0.5839498	1	2571	tags=25%, list=11%, signal=28%
LINDGREN_BLADDER_CANCER_CLUSTER_2B	LINDGREN_BLADDER_CANCER_CLUSTER_2B		386	0.4279317	1.119989	0.039	0.5837452	1	8224	tags=48%, list=35%, signal=73%
TERAO_AOX4_TARGETS_SKIN_DN	TERAO_AOX4_TARGETS_SKIN_DN		27	0.48250198	1.1197872	0.28441295	0.5843139	1	4386	tags=30%, list=19%, signal=36%
YE_METASTATIC_LIVER_CANCER	YE_METASTATIC_LIVER_CANCER		26	0.49275216	1.119392	0.29022405	0.5856412	1	6612	tags=50%, list=28%, signal=70%
NIELSEN_SCHWANNOMA_DN	NIELSEN_SCHWANNOMA_DN		17	0.51067024	1.1192964	0.30737278	0.5857252	1	7962	tags=65%, list=34%, signal=98%
TONKS_TARGETS_OF_RUNX1_RUNX1T1_FUSION_SUSTAINED_IN_GRANULOCYTE_UP	TONKS_TARGETS_OF_RUNX1_RUNX1T1_FUSION_SUSTAINED_IN_GRANULOCYTE_UP		15	0.5152069	1.1191736	0.33013844	0.5858894	1	7612	tags=53%, list=33%, signal=79%
KEGG_PROSTATE_CANCER	KEGG_PROSTATE_CANCER		89	0.44690552	1.1190925	0.192	0.5858935	1	8748	tags=53%, list=37%, signal=84%
ENK_UV_RESPONSE_KERATINOCYTE_DN	ENK_UV_RESPONSE_KERATINOCYTE_DN		483	0.42544508	1.11908	0.025	0.5855529	1	9209	tags=53%, list=39%, signal=86%
REACTOME_ACTIVATION_OF_NMDA_RECEPTOR_UPON_GLUTAMATE_BINDING_AND_POSTSYNAPTIC_EVENTS	REACTOME_ACTIVATION_OF_NMDA_RECEPTOR_UPON_GLUTAMATE_BINDING_AND_POSTSYNAPTIC_EVENTS		37	0.46514213	1.1190104	0.29035532	0.58547467	1	8708	tags=54%, list=37%, signal=86%
RAMPON_ENRICHED_LEARNING_ENVIRONMENT_LATE_UP	RAMPON_ENRICHED_LEARNING_ENVIRONMENT_LATE_UP		22	0.49609077	1.1188201	0.3050672	0.5859549	1	6430	tags=36%, list=28%, signal=50%
GU_PDEF_TARGETS_UP	GU_PDEF_TARGETS_UP		71	0.45060012	1.1188166	0.218	0.58556926	1	8237	tags=51%, list=35%, signal=78%
HSIAO_LIVER_SPECIFIC_GENES	HSIAO_LIVER_SPECIFIC_GENES		244	0.4344952	1.1187178	0.083	0.5856532	1	5454	tags=30%, list=23%, signal=39%
REACTOME_AMINO_ACID_TRANSPORT_ACROSS_THE_PLASMA_MEMBRANE	REACTOME_AMINO_ACID_TRANSPORT_ACROSS_THE_PLASMA_MEMBRANE		31	0.47774264	1.1186976	0.31600407	0.5853512	1	5786	tags=39%, list=25%, signal=51%
GENTILE_UV_RESPONSE_CLUSTER_D2	GENTILE_UV_RESPONSE_CLUSTER_D2		41	0.4699921	1.1183554	0.26767677	0.58655477	1	7737	tags=51%, list=33%, signal=76%
RODWELL_AGING_KIDNEY_NO_BLOOD_UP	RODWELL_AGING_KIDNEY_NO_BLOOD_UP		219	0.43186757	1.1183401	0.099	0.58623904	1	8555	tags=49%, list=37%, signal=76%
CUI_GLUCOSE_DEPRIVATION	CUI_GLUCOSE_DEPRIVATION		60	0.4482717	1.1178694	0.239	0.58800507	1	2691	tags=18%, list=12%, signal=21%
MARSON_FOXP3_TARGETS_DN	MARSON_FOXP3_TARGETS_DN		54	0.459779	1.1178575	0.25325325	0.5876553	1	8449	tags=48%, list=36%, signal=75%
JECHLINGER_EPITHELIAL_TO_MESENCHYMAL_TRANSITION_UP	JECHLINGER_EPITHELIAL_TO_MESENCHYMAL_TRANSITION_UP		71	0.44889337	1.1177312	0.24348697	0.58781725	1	8110	tags=51%, list=35%, signal=77%
VALK_AML_CLUSTER_11	VALK_AML_CLUSTER_11		36	0.47092396	1.1175046	0.28657922	0.5884465	1	6374	tags=42%, list=27%, signal=57%
SAKAI_CHRONIC_HEPATITIS_VS_LIVER_CANCER_DN	SAKAI_CHRONIC_HEPATITIS_VS_LIVER_CANCER_DN		36	0.46788576	1.1172478	0.29447237	0.58922416	1	5741	tags=44%, list=25%, signal=59%
VALK_AML_CLUSTER_3	VALK_AML_CLUSTER_3		32	0.47160867	1.1170373	0.30465588	0.589811	1	1903	tags=19%, list=8%, signal=20%
JECHLINGER_EPITHELIAL_TO_MESENCHYMAL_TRANSITION_DN	JECHLINGER_EPITHELIAL_TO_MESENCHYMAL_TRANSITION_DN		66	0.45451656	1.1170133	0.23423423	0.58951193	1	6501	tags=39%, list=28%, signal=54%
WU_ALZHEIMER_DISEASE_DN	WU_ALZHEIMER_DISEASE_DN		19	0.50521344	1.1168936	0.31790122	0.5897087	1	6635	tags=53%, list=28%, signal=73%
REACTOME_LATE_PHASE_OF_HIV_LIFE_CYCLE	REACTOME_LATE_PHASE_OF_HIV_LIFE_CYCLE		101	0.44669524	1.1168698	0.189	0.5894189	1	7472	tags=45%, list=32%, signal=65%
BIOCARTA_BCELLSURVIVAL_PATHWAY	BIOCARTA_BCELLSURVIVAL_PATHWAY		16	0.51623577	1.116867	0.3227848	0.5890345	1	6593	tags=50%, list=28%, signal=70%
KIM_ALL_DISORDERS_CALB1_CORR_DN	KIM_ALL_DISORDERS_CALB1_CORR_DN		37	0.47242448	1.1168029	0.27427426	0.58894485	1	7566	tags=49%, list=32%, signal=72%
HOSHIDA_LIVER_CANCER_LATE_RECURRENCE_DN	HOSHIDA_LIVER_CANCER_LATE_RECURRENCE_DN		69	0.4493629	1.1167358	0.24024025	0.5888604	1	5026	tags=30%, list=22%, signal=39%
GRANDVAUX_IRF3_TARGETS_DN	GRANDVAUX_IRF3_TARGETS_DN		19	0.504783	1.1166837	0.3161689	0.5887332	1	7075	tags=42%, list=30%, signal=60%
ABE_VEGFA_TARGETS_2HR	ABE_VEGFA_TARGETS_2HR		34	0.4704352	1.1166619	0.29221436	0.58844364	1	4006	tags=26%, list=17%, signal=32%
REACTOME_FRS2_MEDIATED_CASCADE	REACTOME_FRS2_MEDIATED_CASCADE		36	0.47145882	1.1166434	0.30373362	0.58814716	1	4500	tags=31%, list=19%, signal=38%
PIEPOLI_LGI1_TARGETS_UP	PIEPOLI_LGI1_TARGETS_UP		15	0.5171944	1.1165096	0.34002113	0.5883876	1	3354	tags=27%, list=14%, signal=31%
BASSO_CD40_SIGNALING_UP	BASSO_CD40_SIGNALING_UP		101	0.44304934	1.1163487	0.1901902	0.58876836	1	3956	tags=24%, list=17%, signal=28%
WANG_BARRETTS_ESOPHAGUS_DN	WANG_BARRETTS_ESOPHAGUS_DN		25	0.48493183	1.1162877	0.3265925	0.5886393	1	2853	tags=24%, list=12%, signal=27%
RUTELLA_RESPONSE_TO_HGF_DN	RUTELLA_RESPONSE_TO_HGF_DN		232	0.4314829	1.1161964	0.104	0.58867884	1	7284	tags=43%, list=31%, signal=61%
WU_CELL_MIGRATION	WU_CELL_MIGRATION		182	0.43323857	1.1161575	0.113	0.58844936	1	7919	tags=45%, list=34%, signal=68%
MCGOWAN_RSP6_TARGETS_UP	MCGOWAN_RSP6_TARGETS_UP		18	0.5011355	1.1154553	0.3472367	0.59132016	1	6356	tags=44%, list=27%, signal=61%
HOWLIN_CITED1_TARGETS_1_UP	HOWLIN_CITED1_TARGETS_1_UP		35	0.47254202	1.1154397	0.2980866	0.5909952	1	5001	tags=40%, list=21%, signal=51%
GAURNIER_PSMD4_TARGETS	GAURNIER_PSMD4_TARGETS		73	0.4485723	1.1151712	0.23423423	0.59186405	1	6030	tags=33%, list=26%, signal=44%
BIOCARTA_CSK_PATHWAY	BIOCARTA_CSK_PATHWAY		22	0.49379906	1.1151037	0.32142857	0.5917804	1	8049	tags=64%, list=34%, signal=97%
LEE_LIVER_CANCER	LEE_LIVER_CANCER		48	0.46084598	1.1150606	0.2888666	0.5915641	1	6789	tags=44%, list=29%, signal=62%
LOPEZ_TRANSLATION_VIA_FN1_SIGNALING	LOPEZ_TRANSLATION_VIA_FN1_SIGNALING		35	0.4680054	1.1149431	0.30745968	0.59172463	1	6923	tags=49%, list=30%, signal=69%
HOFFMANN_SMALL_PRE_BII_TO_IMMATURE_B_LYMPHOCYTE_DN	HOFFMANN_SMALL_PRE_BII_TO_IMMATURE_B_LYMPHOCYTE_DN		50	0.4579319	1.114306	0.27354708	0.59424466	1	6332	tags=36%, list=27%, signal=49%
TAKEDA_TARGETS_OF_NUP98_HOXA9_FUSION_16D_UP	TAKEDA_TARGETS_OF_NUP98_HOXA9_FUSION_16D_UP		170	0.43507048	1.1142766	0.129	0.5939799	1	7239	tags=45%, list=31%, signal=65%
PID_A6B1_A6B4_INTEGRIN_PATHWAY	PID_A6B1_A6B4_INTEGRIN_PATHWAY		46	0.46080518	1.1141722	0.27281845	0.59408975	1	9947	tags=72%, list=43%, signal=125%
REACTOME_NUCLEOTIDE_LIKE_PURINERGIC_RECEPTORS	REACTOME_NUCLEOTIDE_LIKE_PURINERGIC_RECEPTORS		16	0.5105065	1.1141604	0.33333334	0.59375626	1	6496	tags=50%, list=28%, signal=69%
KYNG_ENVIRONMENTAL_STRESS_RESPONSE_UP	KYNG_ENVIRONMENTAL_STRESS_RESPONSE_UP		56	0.4520645	1.1140847	0.26004016	0.59371185	1	8590	tags=50%, list=37%, signal=79%
ROZANOV_MMP14_TARGETS_SUBSET	ROZANOV_MMP14_TARGETS_SUBSET		33	0.47376275	1.113909	0.30171543	0.59406596	1	10016	tags=70%, list=43%, signal=122%
KEGG_AUTOIMMUNE_THYROID_DISEASE	KEGG_AUTOIMMUNE_THYROID_DISEASE		52	0.45239726	1.1138582	0.26826826	0.5939152	1	7695	tags=37%, list=33%, signal=54%
DER_IFN_BETA_RESPONSE_UP	DER_IFN_BETA_RESPONSE_UP		102	0.43973365	1.1138564	0.183	0.5935353	1	8756	tags=54%, list=37%, signal=86%
KIM_MYCL1_AMPLIFICATION_TARGETS_DN	KIM_MYCL1_AMPLIFICATION_TARGETS_DN		20	0.50364673	1.1138525	0.33875892	0.5931625	1	9821	tags=75%, list=42%, signal=129%
MANTOVANI_NFKB_TARGETS_UP	MANTOVANI_NFKB_TARGETS_UP		43	0.45802265	1.1138465	0.27939698	0.59279525	1	7740	tags=44%, list=33%, signal=66%
HESS_TARGETS_OF_HOXA9_AND_MEIS1_DN	HESS_TARGETS_OF_HOXA9_AND_MEIS1_DN		77	0.4498455	1.1136034	0.213	0.59353954	1	6127	tags=34%, list=26%, signal=46%
MULLIGHAN_MLL_SIGNATURE_2_DN	MULLIGHAN_MLL_SIGNATURE_2_DN		277	0.42793962	1.1131271	0.083	0.5953758	1	9603	tags=54%, list=41%, signal=91%
TONKS_TARGETS_OF_RUNX1_RUNX1T1_FUSION_HSC_DN	TONKS_TARGETS_OF_RUNX1_RUNX1T1_FUSION_HSC_DN		185	0.4343592	1.1130164	0.13	0.5954866	1	6805	tags=39%, list=29%, signal=55%
RASHI_RESPONSE_TO_IONIZING_RADIATION_4	RASHI_RESPONSE_TO_IONIZING_RADIATION_4		61	0.45016485	1.1129211	0.263	0.595528	1	5533	tags=34%, list=24%, signal=45%
LEIN_ASTROCYTE_MARKERS	LEIN_ASTROCYTE_MARKERS		41	0.45904687	1.1128834	0.29447237	0.5953146	1	3397	tags=24%, list=15%, signal=28%
ST_ADRENERGIC	ST_ADRENERGIC		36	0.46857557	1.1127046	0.29447237	0.59573114	1	9290	tags=56%, list=40%, signal=92%
VANHARANTA_UTERINE_FIBROID_WITH_7Q_DELETION_UP	VANHARANTA_UTERINE_FIBROID_WITH_7Q_DELETION_UP		67	0.45149505	1.1126553	0.228	0.5955672	1	7436	tags=46%, list=32%, signal=68%
NIELSEN_SCHWANNOMA_UP	NIELSEN_SCHWANNOMA_UP		18	0.50260466	1.1124641	0.34736842	0.59607744	1	4537	tags=39%, list=19%, signal=48%
DOANE_BREAST_CANCER_CLASSES_DN	DOANE_BREAST_CANCER_CLASSES_DN		33	0.46424353	1.1122761	0.31573606	0.59659755	1	6495	tags=42%, list=28%, signal=59%
REACTOME_G_PROTEIN_BETA_GAMMA_SIGNALLING	REACTOME_G_PROTEIN_BETA_GAMMA_SIGNALLING		28	0.473372	1.1120393	0.32317072	0.59732366	1	9329	tags=68%, list=40%, signal=113%
ABE_VEGFA_TARGETS_30MIN	ABE_VEGFA_TARGETS_30MIN		29	0.47564733	1.1120026	0.31869254	0.59711474	1	7247	tags=45%, list=31%, signal=65%
PARK_HSC_MARKERS	PARK_HSC_MARKERS		44	0.463256	1.1118622	0.2947686	0.59738946	1	4089	tags=30%, list=17%, signal=36%
KEGG_LONG_TERM_DEPRESSION	KEGG_LONG_TERM_DEPRESSION		70	0.44774032	1.111594	0.241	0.5982237	1	9692	tags=61%, list=41%, signal=105%
MACLACHLAN_BRCA1_TARGETS_DN	MACLACHLAN_BRCA1_TARGETS_DN		16	0.51173824	1.1115673	0.35058078	0.5979722	1	8323	tags=56%, list=36%, signal=87%
FIGUEROA_AML_METHYLATION_CLUSTER_4_UP	FIGUEROA_AML_METHYLATION_CLUSTER_4_UP		109	0.4398563	1.111518	0.181	0.59781754	1	6652	tags=37%, list=28%, signal=51%
LEE_AGING_CEREBELLUM_UP	LEE_AGING_CEREBELLUM_UP		83	0.44550005	1.1112492	0.212	0.59871745	1	6180	tags=31%, list=26%, signal=42%
SCHLOSSER_MYC_TARGETS_AND_SERUM_RESPONSE_DN	SCHLOSSER_MYC_TARGETS_AND_SERUM_RESPONSE_DN		46	0.46124974	1.1109625	0.277	0.5996239	1	8964	tags=59%, list=38%, signal=95%
KAAB_HEART_ATRIUM_VS_VENTRICLE_UP	KAAB_HEART_ATRIUM_VS_VENTRICLE_UP		248	0.4271922	1.1108047	0.095	0.5999712	1	7510	tags=42%, list=32%, signal=61%
GAVIN_FOXP3_TARGETS_CLUSTER_T7	GAVIN_FOXP3_TARGETS_CLUSTER_T7		98	0.4443085	1.1107439	0.216	0.5998789	1	9428	tags=53%, list=40%, signal=89%
BROWNE_HCMV_INFECTION_16HR_DN	BROWNE_HCMV_INFECTION_16HR_DN		86	0.44161752	1.1105248	0.223	0.60050344	1	7191	tags=47%, list=31%, signal=67%
KEGG_TYPE_II_DIABETES_MELLITUS	KEGG_TYPE_II_DIABETES_MELLITUS		47	0.4605579	1.110437	0.28514057	0.60054696	1	6405	tags=40%, list=27%, signal=56%
GUILLAUMOND_KLF10_TARGETS_DN	GUILLAUMOND_KLF10_TARGETS_DN		30	0.47803247	1.1102154	0.298583	0.60116833	1	6517	tags=40%, list=28%, signal=55%
QI_PLASMACYTOMA_UP	QI_PLASMACYTOMA_UP		259	0.4279874	1.1102148	0.095	0.6007801	1	5300	tags=31%, list=23%, signal=39%
PID_SHP2_PATHWAY	PID_SHP2_PATHWAY		58	0.45293823	1.110204	0.25225225	0.60043913	1	8713	tags=59%, list=37%, signal=93%
TAYLOR_METHYLATED_IN_ACUTE_LYMPHOBLASTIC_LEUKEMIA	TAYLOR_METHYLATED_IN_ACUTE_LYMPHOBLASTIC_LEUKEMIA		77	0.44628012	1.1096269	0.253	0.6027356	1	5713	tags=39%, list=24%, signal=51%
REACTOME_AMYLOIDS	REACTOME_AMYLOIDS		79	0.4426997	1.1095686	0.245	0.6026247	1	7774	tags=42%, list=33%, signal=62%
FLECHNER_PBL_KIDNEY_TRANSPLANT_REJECTED_VS_OK_UP	FLECHNER_PBL_KIDNEY_TRANSPLANT_REJECTED_VS_OK_UP		63	0.45182928	1.1095151	0.2745491	0.60248363	1	8201	tags=48%, list=35%, signal=73%
BIOCARTA_EDG1_PATHWAY	BIOCARTA_EDG1_PATHWAY		27	0.477486	1.1091588	0.31910568	0.6037012	1	9760	tags=70%, list=42%, signal=121%
REACTOME_IL_3_5_AND_GM_CSF_SIGNALING	REACTOME_IL_3_5_AND_GM_CSF_SIGNALING		43	0.45931286	1.10913	0.30961925	0.6034394	1	6537	tags=40%, list=28%, signal=55%
HENDRICKS_SMARCA4_TARGETS_DN	HENDRICKS_SMARCA4_TARGETS_DN		51	0.45572296	1.1089104	0.25877634	0.6040814	1	9290	tags=57%, list=40%, signal=94%
JAATINEN_HEMATOPOIETIC_STEM_CELL_UP	JAATINEN_HEMATOPOIETIC_STEM_CELL_UP		310	0.4261542	1.108822	0.077	0.6040773	1	8365	tags=47%, list=36%, signal=73%
REACTOME_RNA_POL_I_TRANSCRIPTION	REACTOME_RNA_POL_I_TRANSCRIPTION		84	0.4431965	1.1088179	0.213	0.6037114	1	4868	tags=31%, list=21%, signal=39%
KEGG_ADHERENS_JUNCTION	KEGG_ADHERENS_JUNCTION		73	0.44587263	1.1086675	0.25	0.60400397	1	10621	tags=66%, list=45%, signal=120%
REACTOME_EFFECTS_OF_PIP2_HYDROLYSIS	REACTOME_EFFECTS_OF_PIP2_HYDROLYSIS		23	0.49349517	1.1085781	0.32271326	0.60402066	1	4883	tags=35%, list=21%, signal=44%
KIM_ALL_DISORDERS_OLIGODENDROCYTE_NUMBER_CORR_DN	KIM_ALL_DISORDERS_OLIGODENDROCYTE_NUMBER_CORR_DN		34	0.47241864	1.10838	0.30575177	0.6045211	1	7907	tags=38%, list=34%, signal=58%
DURAND_STROMA_S_UP	DURAND_STROMA_S_UP		296	0.42572278	1.1081704	0.077	0.60512096	1	7439	tags=42%, list=32%, signal=61%
HUANG_FOXA2_TARGETS_DN	HUANG_FOXA2_TARGETS_DN		36	0.4683221	1.1081177	0.29483283	0.6049688	1	6805	tags=44%, list=29%, signal=63%
DACOSTA_ERCC3_ALLELE_XPCS_VS_TTD_DN	DACOSTA_ERCC3_ALLELE_XPCS_VS_TTD_DN		36	0.46715954	1.1080654	0.30823293	0.60481155	1	5745	tags=42%, list=25%, signal=55%
GYORFFY_DOXORUBICIN_RESISTANCE	GYORFFY_DOXORUBICIN_RESISTANCE		55	0.45253175	1.1077185	0.285	0.6060031	1	9923	tags=58%, list=42%, signal=101%
RASHI_RESPONSE_TO_IONIZING_RADIATION_6	RASHI_RESPONSE_TO_IONIZING_RADIATION_6		82	0.44385988	1.1075124	0.22922923	0.60656244	1	6270	tags=37%, list=27%, signal=50%
RIZKI_TUMOR_INVASIVENESS_2D_DN	RIZKI_TUMOR_INVASIVENESS_2D_DN		63	0.4478085	1.1074635	0.25	0.6063999	1	4127	tags=24%, list=18%, signal=29%
REACTOME_SYNTHESIS_OF_BILE_ACIDS_AND_BILE_SALTS_VIA_7ALPHA_HYDROXYCHOLESTEROL	REACTOME_SYNTHESIS_OF_BILE_ACIDS_AND_BILE_SALTS_VIA_7ALPHA_HYDROXYCHOLESTEROL		15	0.51290333	1.1074286	0.36659664	0.6061817	1	4562	tags=33%, list=20%, signal=41%
SHETH_LIVER_CANCER_VS_TXNIP_LOSS_PAM4	SHETH_LIVER_CANCER_VS_TXNIP_LOSS_PAM4		260	0.4263435	1.1072898	0.099	0.60643035	1	5101	tags=31%, list=22%, signal=39%
ODONNELL_TARGETS_OF_MYC_AND_TFRC_UP	ODONNELL_TARGETS_OF_MYC_AND_TFRC_UP		82	0.4455599	1.1069894	0.239	0.60748214	1	4277	tags=27%, list=18%, signal=33%
GAJATE_RESPONSE_TO_TRABECTEDIN_DN	GAJATE_RESPONSE_TO_TRABECTEDIN_DN		19	0.49899703	1.106952	0.3441763	0.6072586	1	3464	tags=26%, list=15%, signal=31%
KAYO_AGING_MUSCLE_UP	KAYO_AGING_MUSCLE_UP		242	0.42685634	1.1068399	0.107	0.60739917	1	7535	tags=40%, list=32%, signal=59%
LEE_LIVER_CANCER_ACOX1_DN	LEE_LIVER_CANCER_ACOX1_DN		65	0.44547176	1.1068343	0.26326326	0.60703725	1	8411	tags=51%, list=36%, signal=79%
REACTOME_MUSCLE_CONTRACTION	REACTOME_MUSCLE_CONTRACTION		46	0.45922425	1.1067171	0.29388165	0.60718054	1	8276	tags=54%, list=35%, signal=84%
BOYLAN_MULTIPLE_MYELOMA_C_D_DN	BOYLAN_MULTIPLE_MYELOMA_C_D_DN		252	0.4256215	1.106681	0.092	0.60695904	1	5000	tags=31%, list=21%, signal=39%
KEGG_VASCULAR_SMOOTH_MUSCLE_CONTRACTION	KEGG_VASCULAR_SMOOTH_MUSCLE_CONTRACTION		115	0.438191	1.1066097	0.197	0.6069191	1	9731	tags=58%, list=42%, signal=99%
BARRIER_CANCER_RELAPSE_TUMOR_SAMPLE_UP	BARRIER_CANCER_RELAPSE_TUMOR_SAMPLE_UP		16	0.5180271	1.1064531	0.33648792	0.6072576	1	2168	tags=19%, list=9%, signal=21%
BIOCARTA_BIOPEPTIDES_PATHWAY	BIOCARTA_BIOPEPTIDES_PATHWAY		42	0.45800126	1.1064351	0.28915662	0.6069433	1	9795	tags=62%, list=42%, signal=106%
PID_HEDGEHOG_2PATHWAY	PID_HEDGEHOG_2PATHWAY		22	0.49025172	1.106398	0.34536082	0.6067257	1	6405	tags=41%, list=27%, signal=56%
REACTOME_HEPARAN_SULFATE_HEPARIN_HS_GAG_METABOLISM	REACTOME_HEPARAN_SULFATE_HEPARIN_HS_GAG_METABOLISM		51	0.4560666	1.1060681	0.268	0.6079035	1	6538	tags=41%, list=28%, signal=57%
PLASARI_TGFB1_SIGNALING_VIA_NFIC_1HR_DN	PLASARI_TGFB1_SIGNALING_VIA_NFIC_1HR_DN		106	0.44105357	1.1060431	0.193	0.6076317	1	6514	tags=38%, list=28%, signal=52%
LIEN_BREAST_CARCINOMA_METAPLASTIC_VS_DUCTAL_DN	LIEN_BREAST_CARCINOMA_METAPLASTIC_VS_DUCTAL_DN		112	0.4350153	1.1056647	0.217	0.6090416	1	6870	tags=40%, list=29%, signal=57%
KEGG_HISTIDINE_METABOLISM	KEGG_HISTIDINE_METABOLISM		29	0.47519812	1.1056138	0.3188259	0.60890484	1	8894	tags=52%, list=38%, signal=83%
GRAESSMANN_RESPONSE_TO_MC_AND_SERUM_DEPRIVATION_UP	GRAESSMANN_RESPONSE_TO_MC_AND_SERUM_DEPRIVATION_UP		209	0.42745677	1.1055421	0.13	0.60886574	1	6944	tags=42%, list=30%, signal=59%
BOYLAN_MULTIPLE_MYELOMA_PCA3_DN	BOYLAN_MULTIPLE_MYELOMA_PCA3_DN		69	0.44500062	1.1052089	0.25877634	0.610076	1	7267	tags=43%, list=31%, signal=63%
BIOCARTA_ERK_PATHWAY	BIOCARTA_ERK_PATHWAY		28	0.47226974	1.1049361	0.30964467	0.6109564	1	9692	tags=68%, list=41%, signal=116%
GAZDA_DIAMOND_BLACKFAN_ANEMIA_MYELOID_UP	GAZDA_DIAMOND_BLACKFAN_ANEMIA_MYELOID_UP		30	0.47341472	1.1046073	0.32189706	0.6120758	1	3671	tags=27%, list=16%, signal=32%
PID_ER_NONGENOMIC_PATHWAY	PID_ER_NONGENOMIC_PATHWAY		41	0.46630156	1.1043867	0.305835	0.6127	1	9692	tags=66%, list=41%, signal=112%
NIELSEN_LEIOMYOSARCOMA_CNN1_UP	NIELSEN_LEIOMYOSARCOMA_CNN1_UP		19	0.49446654	1.1042941	0.33917525	0.6127433	1	4400	tags=37%, list=19%, signal=45%
ZHANG_ANTIVIRAL_RESPONSE_TO_RIBAVIRIN_UP	ZHANG_ANTIVIRAL_RESPONSE_TO_RIBAVIRIN_UP		30	0.47714072	1.103802	0.31643003	0.6147036	1	8846	tags=50%, list=38%, signal=80%
DAIRKEE_CANCER_PRONE_RESPONSE_E2	DAIRKEE_CANCER_PRONE_RESPONSE_E2		28	0.4742041	1.1029382	0.3140244	0.6182727	1	4695	tags=32%, list=20%, signal=40%
AKL_HTLV1_INFECTION_UP	AKL_HTLV1_INFECTION_UP		26	0.48325363	1.1028132	0.33333334	0.6184691	1	6361	tags=50%, list=27%, signal=69%
CERVERA_SDHB_TARGETS_2	CERVERA_SDHB_TARGETS_2		111	0.43571302	1.1025165	0.203	0.6194706	1	7351	tags=46%, list=31%, signal=67%
BIOCARTA_IL22BP_PATHWAY	BIOCARTA_IL22BP_PATHWAY		16	0.50606906	1.10234	0.3441763	0.61988515	1	5699	tags=44%, list=24%, signal=58%
LEE_LIVER_CANCER_MYC_E2F1_DN	LEE_LIVER_CANCER_MYC_E2F1_DN		62	0.45144895	1.1018671	0.262	0.6217618	1	8376	tags=50%, list=36%, signal=78%
LEE_LIVER_CANCER_MYC_DN	LEE_LIVER_CANCER_MYC_DN		61	0.45016372	1.1018667	0.272	0.62137216	1	9023	tags=51%, list=39%, signal=83%
REACTOME_REGULATION_OF_KIT_SIGNALING	REACTOME_REGULATION_OF_KIT_SIGNALING		16	0.5044234	1.1018546	0.340625	0.62103814	1	9259	tags=69%, list=40%, signal=114%
GRADE_COLON_VS_RECTAL_CANCER_UP	GRADE_COLON_VS_RECTAL_CANCER_UP		37	0.45847294	1.1018529	0.32261306	0.6206544	1	5513	tags=38%, list=24%, signal=49%
HOOI_ST7_TARGETS_DN	HOOI_ST7_TARGETS_DN		121	0.43447036	1.1017572	0.215	0.620717	1	6322	tags=40%, list=27%, signal=55%
ENK_UV_RESPONSE_EPIDERMIS_UP	ENK_UV_RESPONSE_EPIDERMIS_UP		288	0.42359617	1.1016333	0.099	0.6209082	1	6460	tags=36%, list=28%, signal=49%
LIU_BREAST_CANCER	LIU_BREAST_CANCER		27	0.4763892	1.101309	0.33367348	0.6220103	1	6771	tags=44%, list=29%, signal=63%
PID_TCPTP_PATHWAY	PID_TCPTP_PATHWAY		43	0.45448637	1.1011076	0.3005025	0.62256986	1	8571	tags=53%, list=37%, signal=84%
AIGNER_ZEB1_TARGETS	AIGNER_ZEB1_TARGETS		35	0.46426767	1.100968	0.3148335	0.62280923	1	4006	tags=29%, list=17%, signal=34%
SAGIV_CD24_TARGETS_UP	SAGIV_CD24_TARGETS_UP		22	0.48930123	1.1008538	0.33435583	0.62291074	1	5979	tags=41%, list=26%, signal=55%
MEISSNER_NPC_HCP_WITH_H3K4ME3_AND_H3K27ME3	MEISSNER_NPC_HCP_WITH_H3K4ME3_AND_H3K27ME3		141	0.43004435	1.1008275	0.173	0.6226333	1	6127	tags=35%, list=26%, signal=47%
WEIGEL_OXIDATIVE_STRESS_BY_TBH_AND_H2O2	WEIGEL_OXIDATIVE_STRESS_BY_TBH_AND_H2O2		35	0.46777332	1.1006588	0.32326284	0.62305605	1	4018	tags=29%, list=17%, signal=34%
SETLUR_PROSTATE_CANCER_TMPRSS2_ERG_FUSION_DN	SETLUR_PROSTATE_CANCER_TMPRSS2_ERG_FUSION_DN		20	0.49842772	1.1004966	0.33126935	0.62344736	1	8013	tags=55%, list=34%, signal=84%
WANG_MLL_TARGETS	WANG_MLL_TARGETS		287	0.4232954	1.1004527	0.112	0.62324655	1	6810	tags=41%, list=29%, signal=57%
GROSS_HIF1A_TARGETS_DN	GROSS_HIF1A_TARGETS_DN		25	0.4777397	1.100398	0.33162218	0.62311107	1	10208	tags=72%, list=44%, signal=128%
MULLIGHAN_NPM1_MUTATED_SIGNATURE_1_UP	MULLIGHAN_NPM1_MUTATED_SIGNATURE_1_UP		271	0.4237375	1.0998822	0.105	0.6251108	1	6062	tags=33%, list=26%, signal=44%
BILANGES_RAPAMYCIN_SENSITIVE_VIA_TSC1_AND_TSC2	BILANGES_RAPAMYCIN_SENSITIVE_VIA_TSC1_AND_TSC2		73	0.44472882	1.0996027	0.255	0.62603927	1	10969	tags=74%, list=47%, signal=139%
BOQUEST_STEM_CELL_UP	BOQUEST_STEM_CELL_UP		260	0.4235091	1.0994916	0.11	0.6261911	1	8690	tags=51%, list=37%, signal=81%
MARIADASON_RESPONSE_TO_CURCUMIN_SULINDAC_5	MARIADASON_RESPONSE_TO_CURCUMIN_SULINDAC_5		23	0.47980145	1.0991652	0.34285715	0.6273521	1	6430	tags=48%, list=28%, signal=66%
HAHTOLA_CTCL_PATHOGENESIS	HAHTOLA_CTCL_PATHOGENESIS		16	0.50658154	1.0989642	0.34805468	0.627937	1	7446	tags=50%, list=32%, signal=73%
GUO_HEX_TARGETS_UP	GUO_HEX_TARGETS_UP		81	0.43868268	1.0989184	0.251	0.62776226	1	8255	tags=47%, list=35%, signal=72%
FIRESTEIN_PROLIFERATION	FIRESTEIN_PROLIFERATION		174	0.42516854	1.0988414	0.174	0.6277263	1	6306	tags=39%, list=27%, signal=52%
BIOCARTA_DC_PATHWAY	BIOCARTA_DC_PATHWAY		22	0.47837615	1.0984915	0.3463515	0.62897116	1	9049	tags=55%, list=39%, signal=89%
BROWN_MYELOID_CELL_DEVELOPMENT_DN	BROWN_MYELOID_CELL_DEVELOPMENT_DN		128	0.4304617	1.0984448	0.189	0.62879056	1	9740	tags=62%, list=42%, signal=105%
ZIRN_TRETINOIN_RESPONSE_WT1_UP	ZIRN_TRETINOIN_RESPONSE_WT1_UP		22	0.48738858	1.0984249	0.33882594	0.62849975	1	5600	tags=50%, list=24%, signal=66%
KEGG_PENTOSE_AND_GLUCURONATE_INTERCONVERSIONS	KEGG_PENTOSE_AND_GLUCURONATE_INTERCONVERSIONS		28	0.47366396	1.0981576	0.34928718	0.62937135	1	7629	tags=32%, list=33%, signal=48%
PANGAS_TUMOR_SUPPRESSION_BY_SMAD1_AND_SMAD5_DN	PANGAS_TUMOR_SUPPRESSION_BY_SMAD1_AND_SMAD5_DN		156	0.42818978	1.0980488	0.168	0.6294864	1	6207	tags=33%, list=27%, signal=45%
SHIPP_DLBCL_CURED_VS_FATAL_DN	SHIPP_DLBCL_CURED_VS_FATAL_DN		44	0.45683172	1.0979402	0.31394184	0.62957805	1	10487	tags=61%, list=45%, signal=111%
REACTOME_REGULATION_OF_BETA_CELL_DEVELOPMENT	REACTOME_REGULATION_OF_BETA_CELL_DEVELOPMENT		30	0.47273836	1.0976404	0.33030304	0.63057417	1	5909	tags=40%, list=25%, signal=53%
SENESE_HDAC1_AND_HDAC2_TARGETS_UP	SENESE_HDAC1_AND_HDAC2_TARGETS_UP		236	0.42275837	1.0975915	0.127	0.63041717	1	5883	tags=34%, list=25%, signal=45%
JIANG_TIP30_TARGETS_DN	JIANG_TIP30_TARGETS_DN		23	0.48975015	1.0970335	0.3510204	0.6326766	1	2983	tags=17%, list=13%, signal=20%
GOUYER_TATI_TARGETS_DN	GOUYER_TATI_TARGETS_DN		17	0.49916607	1.0967604	0.34591195	0.63355005	1	6701	tags=41%, list=29%, signal=58%
MATZUK_SPERMATOZOA	MATZUK_SPERMATOZOA		113	0.43193492	1.0963848	0.229	0.6349399	1	5369	tags=31%, list=23%, signal=40%
FURUKAWA_DUSP6_TARGETS_PCI35_UP	FURUKAWA_DUSP6_TARGETS_PCI35_UP		74	0.44486156	1.0962903	0.27	0.63498825	1	6051	tags=45%, list=26%, signal=60%
KRIEG_KDM3A_TARGETS_NOT_HYPOXIA	KRIEG_KDM3A_TARGETS_NOT_HYPOXIA		196	0.42533284	1.0962355	0.166	0.6348687	1	8925	tags=49%, list=38%, signal=79%
DAVICIONI_MOLECULAR_ARMS_VS_ERMS_UP	DAVICIONI_MOLECULAR_ARMS_VS_ERMS_UP		329	0.42036647	1.0961833	0.103	0.63474417	1	6216	tags=34%, list=27%, signal=46%
PID_ECADHERIN_NASCENT_AJ_PATHWAY	PID_ECADHERIN_NASCENT_AJ_PATHWAY		39	0.4594612	1.0959924	0.32831326	0.6352385	1	8936	tags=54%, list=38%, signal=87%
WANG_TARGETS_OF_MLL_CBP_FUSION_UP	WANG_TARGETS_OF_MLL_CBP_FUSION_UP		44	0.4560833	1.0958879	0.30360723	0.63534176	1	6366	tags=41%, list=27%, signal=56%
HOWLIN_CITED1_TARGETS_1_DN	HOWLIN_CITED1_TARGETS_1_DN		37	0.46022806	1.0958873	0.3182276	0.6349557	1	6565	tags=38%, list=28%, signal=53%
MYLLYKANGAS_AMPLIFICATION_HOT_SPOT_23	MYLLYKANGAS_AMPLIFICATION_HOT_SPOT_23		19	0.4923407	1.0958283	0.36278588	0.634846	1	9572	tags=63%, list=41%, signal=107%
PURBEY_TARGETS_OF_CTBP1_NOT_SATB1_DN	PURBEY_TARGETS_OF_CTBP1_NOT_SATB1_DN		432	0.41699314	1.095794	0.077	0.6346172	1	7324	tags=38%, list=31%, signal=54%
KOKKINAKIS_METHIONINE_DEPRIVATION_96HR_UP	KOKKINAKIS_METHIONINE_DEPRIVATION_96HR_UP		117	0.43223846	1.0955665	0.223	0.63533354	1	7924	tags=46%, list=34%, signal=69%
CHANGOLKAR_H2AFY_TARGETS_DN	CHANGOLKAR_H2AFY_TARGETS_DN		40	0.458586	1.0954789	0.32160804	0.63535744	1	6618	tags=38%, list=28%, signal=52%
BENPORATH_OCT4_TARGETS	BENPORATH_OCT4_TARGETS		288	0.41912368	1.095429	0.121	0.63520163	1	6345	tags=35%, list=27%, signal=47%
YANG_BREAST_CANCER_ESR1_BULK_DN	YANG_BREAST_CANCER_ESR1_BULK_DN		23	0.485824	1.0954254	0.37448978	0.63482386	1	3091	tags=22%, list=13%, signal=25%
REACTOME_ANTIGEN_ACTIVATES_B_CELL_RECEPTOR_LEADING_TO_GENERATION_OF_SECOND_MESSENGERS	REACTOME_ANTIGEN_ACTIVATES_B_CELL_RECEPTOR_LEADING_TO_GENERATION_OF_SECOND_MESSENGERS		29	0.46839467	1.0951384	0.33164814	0.6358015	1	6112	tags=38%, list=26%, signal=51%
KYNG_DNA_DAMAGE_BY_GAMMA_AND_UV_RADIATION	KYNG_DNA_DAMAGE_BY_GAMMA_AND_UV_RADIATION		88	0.43780383	1.0951369	0.26	0.63541836	1	7438	tags=43%, list=32%, signal=63%
KEGG_PRIMARY_BILE_ACID_BIOSYNTHESIS	KEGG_PRIMARY_BILE_ACID_BIOSYNTHESIS		16	0.5057345	1.0947155	0.35978836	0.63707507	1	4562	tags=31%, list=20%, signal=39%
DEURIG_T_CELL_PROLYMPHOCYTIC_LEUKEMIA_DN	DEURIG_T_CELL_PROLYMPHOCYTIC_LEUKEMIA_DN		310	0.42118114	1.0943774	0.109	0.6382881	1	8299	tags=46%, list=36%, signal=71%
ZHANG_TARGETS_OF_EWSR1_FLI1_FUSION	ZHANG_TARGETS_OF_EWSR1_FLI1_FUSION		88	0.4348161	1.0941807	0.258	0.63880855	1	7723	tags=47%, list=33%, signal=69%
GINESTIER_BREAST_CANCER_20Q13_AMPLIFICATION_DN	GINESTIER_BREAST_CANCER_20Q13_AMPLIFICATION_DN		175	0.42587915	1.0941404	0.177	0.6386208	1	5323	tags=26%, list=23%, signal=33%
YAGI_AML_FAB_MARKERS	YAGI_AML_FAB_MARKERS		190	0.4254869	1.0940086	0.159	0.63887715	1	7939	tags=46%, list=34%, signal=69%
PID_IL2_1PATHWAY	PID_IL2_1PATHWAY		55	0.45288292	1.0939252	0.3173173	0.6388735	1	9795	tags=62%, list=42%, signal=106%
TURASHVILI_BREAST_DUCTAL_CARCINOMA_VS_DUCTAL_NORMAL_DN	TURASHVILI_BREAST_DUCTAL_CARCINOMA_VS_DUCTAL_NORMAL_DN		193	0.4275348	1.0939064	0.163	0.6385892	1	4625	tags=29%, list=20%, signal=36%
REACTOME_CELL_CELL_COMMUNICATION	REACTOME_CELL_CELL_COMMUNICATION		118	0.43095115	1.0938346	0.22	0.63855934	1	6664	tags=36%, list=29%, signal=51%
NADLER_HYPERGLYCEMIA_AT_OBESITY	NADLER_HYPERGLYCEMIA_AT_OBESITY		58	0.44743085	1.093814	0.28140703	0.6382731	1	8293	tags=50%, list=35%, signal=77%
RIZKI_TUMOR_INVASIVENESS_3D_DN	RIZKI_TUMOR_INVASIVENESS_3D_DN		270	0.42244065	1.093707	0.125	0.63839555	1	6081	tags=34%, list=26%, signal=45%
TRAYNOR_RETT_SYNDROM_UP	TRAYNOR_RETT_SYNDROM_UP		45	0.44686222	1.0935466	0.312249	0.63875026	1	4236	tags=31%, list=18%, signal=38%
YAGI_AML_WITH_T_8_21_TRANSLOCATION	YAGI_AML_WITH_T_8_21_TRANSLOCATION		365	0.41746622	1.0934561	0.083	0.63875896	1	7939	tags=40%, list=34%, signal=60%
IZADPANAH_STEM_CELL_ADIPOSE_VS_BONE_UP	IZADPANAH_STEM_CELL_ADIPOSE_VS_BONE_UP		123	0.4301702	1.0932963	0.234	0.6391472	1	8285	tags=47%, list=35%, signal=73%
GRAHAM_CML_QUIESCENT_VS_NORMAL_QUIESCENT_DN	GRAHAM_CML_QUIESCENT_VS_NORMAL_QUIESCENT_DN		47	0.44695443	1.0930665	0.31895688	0.63987845	1	10516	tags=60%, list=45%, signal=108%
APRELIKOVA_BRCA1_TARGETS	APRELIKOVA_BRCA1_TARGETS		49	0.4510523	1.0929971	0.2922923	0.6398243	1	6315	tags=39%, list=27%, signal=53%
WEIGEL_OXIDATIVE_STRESS_BY_HNE_AND_TBH	WEIGEL_OXIDATIVE_STRESS_BY_HNE_AND_TBH		60	0.44344217	1.09268	0.27855712	0.64096767	1	10498	tags=62%, list=45%, signal=112%
MCBRYAN_PUBERTAL_TGFB1_TARGETS_UP	MCBRYAN_PUBERTAL_TGFB1_TARGETS_UP		169	0.42537063	1.0925932	0.182	0.64100677	1	9186	tags=56%, list=39%, signal=92%
FERRANDO_T_ALL_WITH_MLL_ENL_FUSION_UP	FERRANDO_T_ALL_WITH_MLL_ENL_FUSION_UP		87	0.43072227	1.0925157	0.28	0.64097005	1	5214	tags=28%, list=22%, signal=35%
LEE_METASTASIS_AND_ALTERNATIVE_SPLICING_DN	LEE_METASTASIS_AND_ALTERNATIVE_SPLICING_DN		45	0.45154843	1.0924292	0.32831326	0.64095634	1	5492	tags=33%, list=24%, signal=43%
PLASARI_TGFB1_SIGNALING_VIA_NFIC_1HR_UP	PLASARI_TGFB1_SIGNALING_VIA_NFIC_1HR_UP		33	0.46091115	1.0923495	0.32962587	0.6409262	1	4226	tags=33%, list=18%, signal=41%
SARTIPY_NORMAL_AT_INSULIN_RESISTANCE_DN	SARTIPY_NORMAL_AT_INSULIN_RESISTANCE_DN		21	0.47789198	1.0921443	0.36532506	0.6415448	1	595	tags=10%, list=3%, signal=10%
GAVIN_FOXP3_TARGETS_CLUSTER_T4	GAVIN_FOXP3_TARGETS_CLUSTER_T4		94	0.43643332	1.092097	0.242	0.6413665	1	7830	tags=50%, list=34%, signal=75%
BIOCARTA_MEF2D_PATHWAY	BIOCARTA_MEF2D_PATHWAY		18	0.4953738	1.0918502	0.36230367	0.642146	1	9254	tags=67%, list=40%, signal=110%
REACTOME_TRANSPORT_OF_GLUCOSE_AND_OTHER_SUGARS_BILE_SALTS_AND_ORGANIC_ACIDS_METAL_IONS_AND_AMINE_COMPOUNDS	REACTOME_TRANSPORT_OF_GLUCOSE_AND_OTHER_SUGARS_BILE_SALTS_AND_ORGANIC_ACIDS_METAL_IONS_AND_AMINE_COMPOUNDS		89	0.43686104	1.0915967	0.24	0.6429524	1	4712	tags=29%, list=20%, signal=36%
OSMAN_BLADDER_CANCER_UP	OSMAN_BLADDER_CANCER_UP		400	0.41737098	1.0915364	0.078	0.64282507	1	8964	tags=49%, list=38%, signal=79%
REACTOME_GAP_JUNCTION_TRAFFICKING	REACTOME_GAP_JUNCTION_TRAFFICKING		27	0.46850085	1.0913545	0.36215666	0.64329946	1	2019	tags=19%, list=9%, signal=20%
MAHAJAN_RESPONSE_TO_IL1A_DN	MAHAJAN_RESPONSE_TO_IL1A_DN		76	0.44022188	1.0912604	0.284	0.6433695	1	9600	tags=64%, list=41%, signal=109%
REACTOME_IL_2_SIGNALING	REACTOME_IL_2_SIGNALING		41	0.45809945	1.0909941	0.3089268	0.64424187	1	9795	tags=59%, list=42%, signal=101%
BERENJENO_TRANSFORMED_BY_RHOA_FOREVER_UP	BERENJENO_TRANSFORMED_BY_RHOA_FOREVER_UP		19	0.48717582	1.0909117	0.36476684	0.64424145	1	4836	tags=37%, list=21%, signal=46%
KEGG_CHEMOKINE_SIGNALING_PATHWAY	KEGG_CHEMOKINE_SIGNALING_PATHWAY		189	0.42252523	1.0908828	0.17	0.6439952	1	8713	tags=48%, list=37%, signal=75%
LABBE_WNT3A_TARGETS_DN	LABBE_WNT3A_TARGETS_DN		96	0.43384704	1.0908815	0.26	0.6436117	1	6558	tags=40%, list=28%, signal=55%
SCHOEN_NFKB_SIGNALING	SCHOEN_NFKB_SIGNALING		34	0.46323454	1.0907642	0.34949496	0.6437652	1	8481	tags=56%, list=36%, signal=88%
NABA_ECM_REGULATORS	NABA_ECM_REGULATORS		232	0.42116004	1.0906546	0.15	0.6438762	1	6697	tags=37%, list=29%, signal=51%
KEGG_PATHWAYS_IN_CANCER	KEGG_PATHWAYS_IN_CANCER		325	0.41622272	1.0905702	0.124	0.643876	1	8832	tags=48%, list=38%, signal=76%
HELLER_HDAC_TARGETS_SILENCED_BY_METHYLATION_DN	HELLER_HDAC_TARGETS_SILENCED_BY_METHYLATION_DN		278	0.41908368	1.0896555	0.132	0.647864	1	7769	tags=46%, list=33%, signal=69%
MARIADASON_REGULATED_BY_HISTONE_ACETYLATION_DN	MARIADASON_REGULATED_BY_HISTONE_ACETYLATION_DN		53	0.45047617	1.089459	0.31325302	0.6483859	1	6099	tags=38%, list=26%, signal=51%
MEISSNER_BRAIN_ICP_WITH_H3K4ME3	MEISSNER_BRAIN_ICP_WITH_H3K4ME3		31	0.46474943	1.0893326	0.36097068	0.6485782	1	5274	tags=32%, list=23%, signal=42%
OUELLET_CULTURED_OVARIAN_CANCER_INVASIVE_VS_LMP_UP	OUELLET_CULTURED_OVARIAN_CANCER_INVASIVE_VS_LMP_UP		68	0.44271147	1.0892327	0.292	0.6486684	1	8514	tags=51%, list=36%, signal=81%
PID_RHOA_PATHWAY	PID_RHOA_PATHWAY		45	0.44537908	1.0886877	0.34334335	0.6508647	1	6593	tags=40%, list=28%, signal=56%
REACTOME_TRAFFICKING_OF_AMPA_RECEPTORS	REACTOME_TRAFFICKING_OF_AMPA_RECEPTORS		27	0.47504815	1.088543	0.35234216	0.65114516	1	6426	tags=41%, list=28%, signal=56%
BIOCARTA_PML_PATHWAY	BIOCARTA_PML_PATHWAY		17	0.5022786	1.0885332	0.3604651	0.650808	1	9993	tags=71%, list=43%, signal=123%
RAMASWAMY_METASTASIS_DN	RAMASWAMY_METASTASIS_DN		60	0.44517064	1.088409	0.29158318	0.6509994	1	5821	tags=38%, list=25%, signal=51%
HOSHIDA_LIVER_CANCER_SURVIVAL_UP	HOSHIDA_LIVER_CANCER_SURVIVAL_UP		73	0.43722698	1.0883021	0.272	0.6510849	1	7740	tags=47%, list=33%, signal=69%
WAKABAYASHI_ADIPOGENESIS_PPARG_BOUND_36HR	WAKABAYASHI_ADIPOGENESIS_PPARG_BOUND_36HR		29	0.46066085	1.0883017	0.35612243	0.65069854	1	1694	tags=14%, list=7%, signal=15%
KEGG_INTESTINAL_IMMUNE_NETWORK_FOR_IGA_PRODUCTION	KEGG_INTESTINAL_IMMUNE_NETWORK_FOR_IGA_PRODUCTION		48	0.4450289	1.0880454	0.32329318	0.65151495	1	7790	tags=44%, list=33%, signal=65%
REACTOME_FORMATION_OF_INCISION_COMPLEX_IN_GG_NER	REACTOME_FORMATION_OF_INCISION_COMPLEX_IN_GG_NER		21	0.48843682	1.0878748	0.3726708	0.6519841	1	5440	tags=38%, list=23%, signal=50%
BIOCARTA_RACCYCD_PATHWAY	BIOCARTA_RACCYCD_PATHWAY		26	0.47379157	1.0876325	0.34888437	0.6527871	1	10137	tags=69%, list=43%, signal=122%
NEWMAN_ERCC6_TARGETS_UP	NEWMAN_ERCC6_TARGETS_UP		26	0.47351694	1.0876036	0.3604888	0.6525338	1	4424	tags=35%, list=19%, signal=43%
HOWLIN_PUBERTAL_MAMMARY_GLAND	HOWLIN_PUBERTAL_MAMMARY_GLAND		68	0.43863845	1.0873225	0.3083083	0.65349686	1	3351	tags=24%, list=14%, signal=27%
HADDAD_B_LYMPHOCYTE_PROGENITOR	HADDAD_B_LYMPHOCYTE_PROGENITOR		290	0.41930008	1.0869336	0.129	0.65496546	1	6150	tags=36%, list=26%, signal=48%
YAO_TEMPORAL_RESPONSE_TO_PROGESTERONE_CLUSTER_5	YAO_TEMPORAL_RESPONSE_TO_PROGESTERONE_CLUSTER_5		29	0.4631734	1.0868918	0.3733469	0.65477616	1	5355	tags=34%, list=23%, signal=45%
KEGG_SMALL_CELL_LUNG_CANCER	KEGG_SMALL_CELL_LUNG_CANCER		84	0.43321118	1.0867509	0.28	0.6550846	1	9225	tags=58%, list=39%, signal=96%
REACTOME_PLATELET_AGGREGATION_PLUG_FORMATION	REACTOME_PLATELET_AGGREGATION_PLUG_FORMATION		36	0.4568865	1.0863972	0.35075375	0.65637004	1	8677	tags=44%, list=37%, signal=71%
RICKMAN_TUMOR_DIFFERENTIATED_WELL_VS_MODERATELY_UP	RICKMAN_TUMOR_DIFFERENTIATED_WELL_VS_MODERATELY_UP		108	0.42518204	1.0860884	0.252	0.6574159	1	6227	tags=39%, list=27%, signal=53%
POMEROY_MEDULLOBLASTOMA_DESMOPLASIC_VS_CLASSIC_DN	POMEROY_MEDULLOBLASTOMA_DESMOPLASIC_VS_CLASSIC_DN		59	0.44017982	1.0859884	0.32632634	0.6575048	1	8711	tags=56%, list=37%, signal=89%
GRAHAM_CML_QUIESCENT_VS_CML_DIVIDING_UP	GRAHAM_CML_QUIESCENT_VS_CML_DIVIDING_UP		23	0.47900775	1.0859411	0.37653062	0.6573409	1	2938	tags=22%, list=13%, signal=25%
BERTUCCI_MEDULLARY_VS_DUCTAL_BREAST_CANCER_UP	BERTUCCI_MEDULLARY_VS_DUCTAL_BREAST_CANCER_UP		200	0.4212026	1.0858513	0.179	0.65738237	1	4733	tags=26%, list=20%, signal=33%
GRAHAM_CML_QUIESCENT_VS_NORMAL_DIVIDING_UP	GRAHAM_CML_QUIESCENT_VS_NORMAL_DIVIDING_UP		56	0.4453726	1.0857061	0.3103103	0.65770197	1	6558	tags=39%, list=28%, signal=54%
REACTOME_SIGNALING_BY_SCF_KIT	REACTOME_SIGNALING_BY_SCF_KIT		75	0.4342052	1.0856442	0.286	0.65760916	1	9795	tags=59%, list=42%, signal=101%
RUTELLA_RESPONSE_TO_HGF_VS_CSF2RB_AND_IL4_DN	RUTELLA_RESPONSE_TO_HGF_VS_CSF2RB_AND_IL4_DN		243	0.41835582	1.0855428	0.163	0.65770084	1	6515	tags=38%, list=28%, signal=53%
KEGG_GLIOMA	KEGG_GLIOMA		65	0.43559924	1.0855006	0.295	0.65752	1	9692	tags=60%, list=41%, signal=102%
ONDER_CDH1_TARGETS_2_UP	ONDER_CDH1_TARGETS_2_UP		250	0.41977376	1.0854993	0.161	0.6571392	1	7413	tags=43%, list=32%, signal=63%
REACTOME_SRP_DEPENDENT_COTRANSLATIONAL_PROTEIN_TARGETING_TO_MEMBRANE	REACTOME_SRP_DEPENDENT_COTRANSLATIONAL_PROTEIN_TARGETING_TO_MEMBRANE		110	0.4266967	1.0852847	0.245	0.65782255	1	12127	tags=84%, list=52%, signal=173%
KONDO_EZH2_TARGETS	KONDO_EZH2_TARGETS		239	0.4165286	1.0852184	0.168	0.65774965	1	6643	tags=37%, list=28%, signal=51%
DARWICHE_PAPILLOMA_RISK_HIGH_VS_LOW_DN	DARWICHE_PAPILLOMA_RISK_HIGH_VS_LOW_DN		31	0.45370317	1.0851798	0.35336047	0.6575518	1	9968	tags=61%, list=43%, signal=107%
REACTOME_CREB_PHOSPHORYLATION_THROUGH_THE_ACTIVATION_OF_CAMKII	REACTOME_CREB_PHOSPHORYLATION_THROUGH_THE_ACTIVATION_OF_CAMKII		15	0.5013887	1.0851141	0.37394068	0.6574482	1	8708	tags=60%, list=37%, signal=96%
KEGG_NOD_LIKE_RECEPTOR_SIGNALING_PATHWAY	KEGG_NOD_LIKE_RECEPTOR_SIGNALING_PATHWAY		62	0.43882874	1.0850906	0.3223223	0.6571902	1	5738	tags=34%, list=25%, signal=45%
BIOCARTA_BCR_PATHWAY	BIOCARTA_BCR_PATHWAY		34	0.46236357	1.084796	0.35252526	0.6582012	1	9692	tags=65%, list=41%, signal=110%
WIERENGA_PML_INTERACTOME	WIERENGA_PML_INTERACTOME		42	0.44761735	1.08479	0.35005015	0.6578437	1	9884	tags=62%, list=42%, signal=107%
BIOCARTA_IL1R_PATHWAY	BIOCARTA_IL1R_PATHWAY		33	0.46209309	1.0845855	0.3669355	0.65843934	1	4864	tags=27%, list=21%, signal=34%
JISON_SICKLE_CELL_DISEASE_DN	JISON_SICKLE_CELL_DISEASE_DN		179	0.42154765	1.0845616	0.204	0.65817326	1	9609	tags=60%, list=41%, signal=101%
SESTO_RESPONSE_TO_UV_C5	SESTO_RESPONSE_TO_UV_C5		46	0.45142984	1.0844357	0.32663316	0.6583494	1	8936	tags=54%, list=38%, signal=88%
BIOCARTA_CREB_PATHWAY	BIOCARTA_CREB_PATHWAY		27	0.47163382	1.0844355	0.36767676	0.6579641	1	9692	tags=63%, list=41%, signal=107%
PID_ENDOTHELIN_PATHWAY	PID_ENDOTHELIN_PATHWAY		63	0.4359302	1.0844	0.32597792	0.65774685	1	9692	tags=60%, list=41%, signal=103%
REACTOME_PURINE_METABOLISM	REACTOME_PURINE_METABOLISM		33	0.46110612	1.0840116	0.3465447	0.65916723	1	7810	tags=48%, list=33%, signal=73%
ODONNELL_METASTASIS_UP	ODONNELL_METASTASIS_UP		80	0.43410546	1.0838224	0.285	0.6596612	1	7427	tags=40%, list=32%, signal=58%
WALLACE_PROSTATE_CANCER_RACE_DN	WALLACE_PROSTATE_CANCER_RACE_DN		84	0.43527663	1.0838096	0.284	0.65934056	1	6544	tags=38%, list=28%, signal=53%
XU_HGF_TARGETS_REPRESSED_BY_AKT1_DN	XU_HGF_TARGETS_REPRESSED_BY_AKT1_DN		93	0.43280134	1.083634	0.277	0.6598018	1	6675	tags=38%, list=29%, signal=52%
PID_DNA_PK_PATHWAY	PID_DNA_PK_PATHWAY		16	0.504393	1.0833373	0.39042553	0.6608528	1	5275	tags=38%, list=23%, signal=48%
LABBE_TARGETS_OF_TGFB1_AND_WNT3A_UP	LABBE_TARGETS_OF_TGFB1_AND_WNT3A_UP		108	0.4293606	1.0832124	0.269	0.6610941	1	5222	tags=35%, list=22%, signal=45%
TAKEDA_TARGETS_OF_NUP98_HOXA9_FUSION_3D_UP	TAKEDA_TARGETS_OF_NUP98_HOXA9_FUSION_3D_UP		177	0.4218963	1.0831919	0.217	0.66080153	1	8710	tags=49%, list=37%, signal=77%
ZHAN_MULTIPLE_MYELOMA_CD2_DN	ZHAN_MULTIPLE_MYELOMA_CD2_DN		46	0.44902754	1.0830141	0.34773868	0.6612638	1	8330	tags=59%, list=36%, signal=91%
CEBALLOS_TARGETS_OF_TP53_AND_MYC_UP	CEBALLOS_TARGETS_OF_TP53_AND_MYC_UP		21	0.4843405	1.0823922	0.37461302	0.6638605	1	8818	tags=62%, list=38%, signal=99%
KEGG_O_GLYCAN_BIOSYNTHESIS	KEGG_O_GLYCAN_BIOSYNTHESIS		30	0.4628241	1.0823691	0.36372846	0.663582	1	6019	tags=40%, list=26%, signal=54%
RAMASWAMY_METASTASIS_UP	RAMASWAMY_METASTASIS_UP		65	0.43804264	1.0823138	0.317	0.6634678	1	4906	tags=26%, list=21%, signal=33%
SANA_RESPONSE_TO_IFNG_UP	SANA_RESPONSE_TO_IFNG_UP		75	0.43536898	1.0822068	0.2985972	0.6635834	1	6516	tags=41%, list=28%, signal=57%
BILANGES_SERUM_SENSITIVE_GENES	BILANGES_SERUM_SENSITIVE_GENES		90	0.4302355	1.0821825	0.278	0.66331923	1	7827	tags=47%, list=33%, signal=70%
BOYAULT_LIVER_CANCER_SUBCLASS_G1_UP	BOYAULT_LIVER_CANCER_SUBCLASS_G1_UP		110	0.42657316	1.0820528	0.283	0.6635559	1	8702	tags=49%, list=37%, signal=78%
LINDSTEDT_DENDRITIC_CELL_MATURATION_D	LINDSTEDT_DENDRITIC_CELL_MATURATION_D		68	0.43669844	1.081964	0.32	0.6635928	1	8650	tags=50%, list=37%, signal=79%
REACTOME_NCAM_SIGNALING_FOR_NEURITE_OUT_GROWTH	REACTOME_NCAM_SIGNALING_FOR_NEURITE_OUT_GROWTH		64	0.4391151	1.0818733	0.313	0.66364074	1	10954	tags=70%, list=47%, signal=132%
NIKOLSKY_BREAST_CANCER_20Q12_Q13_AMPLICON	NIKOLSKY_BREAST_CANCER_20Q12_Q13_AMPLICON		144	0.42237955	1.081772	0.262	0.66374385	1	6382	tags=33%, list=27%, signal=46%
KEGG_FOCAL_ADHESION	KEGG_FOCAL_ADHESION		199	0.41659063	1.0817281	0.211	0.6635771	1	8677	tags=54%, list=37%, signal=86%
KYNG_DNA_DAMAGE_BY_GAMMA_RADIATION	KYNG_DNA_DAMAGE_BY_GAMMA_RADIATION		81	0.43487164	1.0817205	0.296	0.6632297	1	6138	tags=33%, list=26%, signal=45%
ZHAN_MULTIPLE_MYELOMA_CD2_UP	ZHAN_MULTIPLE_MYELOMA_CD2_UP		45	0.44779152	1.0816178	0.34036145	0.66333634	1	5728	tags=38%, list=25%, signal=50%
RODWELL_AGING_KIDNEY_UP	RODWELL_AGING_KIDNEY_UP		477	0.4108034	1.0815579	0.099	0.66323197	1	8652	tags=46%, list=37%, signal=71%
TAVOR_CEBPA_TARGETS_DN	TAVOR_CEBPA_TARGETS_DN		30	0.4667748	1.0815367	0.36916837	0.6629523	1	7646	tags=47%, list=33%, signal=69%
KEGG_LONG_TERM_POTENTIATION	KEGG_LONG_TERM_POTENTIATION		70	0.43366864	1.0813829	0.31763527	0.6632857	1	9692	tags=63%, list=41%, signal=107%
DUNNE_TARGETS_OF_AML1_MTG8_FUSION_UP	DUNNE_TARGETS_OF_AML1_MTG8_FUSION_UP		51	0.44473776	1.081346	0.3256513	0.6630895	1	8485	tags=55%, list=36%, signal=86%
HEDENFALK_BREAST_CANCER_HEREDITARY_VS_SPORADIC	HEDENFALK_BREAST_CANCER_HEREDITARY_VS_SPORADIC		50	0.4446229	1.0813159	0.34168336	0.6628404	1	9427	tags=56%, list=40%, signal=94%
RICKMAN_HEAD_AND_NECK_CANCER_D	RICKMAN_HEAD_AND_NECK_CANCER_D		33	0.45777917	1.0810086	0.36639675	0.6639543	1	4372	tags=24%, list=19%, signal=30%
PID_CDC42_REG_PATHWAY	PID_CDC42_REG_PATHWAY		30	0.46898973	1.080982	0.3592331	0.66369647	1	7158	tags=37%, list=31%, signal=53%
ZHU_CMV_24_HR_UP	ZHU_CMV_24_HR_UP		93	0.43139237	1.0809754	0.278	0.6633519	1	8710	tags=47%, list=37%, signal=75%
FLECHNER_BIOPSY_KIDNEY_TRANSPLANT_REJECTED_VS_OK_UP	FLECHNER_BIOPSY_KIDNEY_TRANSPLANT_REJECTED_VS_OK_UP		86	0.43103576	1.080374	0.297	0.6659049	1	7456	tags=44%, list=32%, signal=65%
HOELZEL_NF1_TARGETS_UP	HOELZEL_NF1_TARGETS_UP		135	0.4272226	1.0801245	0.249	0.6666975	1	6859	tags=41%, list=29%, signal=58%
TCGA_GLIOBLASTOMA_COPY_NUMBER_UP	TCGA_GLIOBLASTOMA_COPY_NUMBER_UP		73	0.43524495	1.0800462	0.309	0.66667706	1	6611	tags=44%, list=28%, signal=61%
BARRIER_COLON_CANCER_RECURRENCE_UP	BARRIER_COLON_CANCER_RECURRENCE_UP		42	0.44905037	1.079995	0.34406438	0.6665325	1	7865	tags=43%, list=34%, signal=64%
KUROKAWA_LIVER_CANCER_CHEMOTHERAPY_DN	KUROKAWA_LIVER_CANCER_CHEMOTHERAPY_DN		41	0.45301557	1.0792872	0.34104627	0.6694709	1	6234	tags=34%, list=27%, signal=46%
REACTOME_ION_TRANSPORT_BY_P_TYPE_ATPASES	REACTOME_ION_TRANSPORT_BY_P_TYPE_ATPASES		33	0.46302083	1.079231	0.33935744	0.6693556	1	4275	tags=27%, list=18%, signal=33%
CHANG_POU5F1_TARGETS_UP	CHANG_POU5F1_TARGETS_UP		15	0.5000975	1.0788665	0.38801262	0.6707092	1	6840	tags=47%, list=29%, signal=66%
NIKOLSKY_BREAST_CANCER_12Q13_Q21_AMPLICON	NIKOLSKY_BREAST_CANCER_12Q13_Q21_AMPLICON		44	0.44736102	1.07881	0.34642497	0.67057437	1	7352	tags=41%, list=31%, signal=60%
SHIN_B_CELL_LYMPHOMA_CLUSTER_3	SHIN_B_CELL_LYMPHOMA_CLUSTER_3		28	0.46421814	1.0782973	0.3682604	0.67262065	1	9220	tags=61%, list=39%, signal=100%
LAMB_CCND1_TARGETS	LAMB_CCND1_TARGETS		19	0.48356575	1.0782075	0.39685863	0.67268825	1	7837	tags=53%, list=34%, signal=79%
NIKOLSKY_BREAST_CANCER_17Q21_Q25_AMPLICON	NIKOLSKY_BREAST_CANCER_17Q21_Q25_AMPLICON		332	0.41370827	1.0781188	0.155	0.67274487	1	4589	tags=26%, list=20%, signal=32%
SHIN_B_CELL_LYMPHOMA_CLUSTER_5	SHIN_B_CELL_LYMPHOMA_CLUSTER_5		17	0.49849778	1.0781164	0.39259258	0.6723729	1	7489	tags=47%, list=32%, signal=69%
REACTOME_RESPONSE_TO_ELEVATED_PLATELET_CYTOSOLIC_CA2_	REACTOME_RESPONSE_TO_ELEVATED_PLATELET_CYTOSOLIC_CA2_		81	0.43209293	1.0780504	0.289	0.6723072	1	6501	tags=35%, list=28%, signal=48%
REACTOME_GENERATION_OF_SECOND_MESSENGER_MOLECULES	REACTOME_GENERATION_OF_SECOND_MESSENGER_MOLECULES		27	0.466213	1.0779442	0.36317396	0.6724285	1	8518	tags=48%, list=36%, signal=76%
YAO_HOXA10_TARGETS_VIA_PROGESTERONE_DN	YAO_HOXA10_TARGETS_VIA_PROGESTERONE_DN		18	0.49314746	1.0774201	0.3997923	0.6745457	1	5764	tags=39%, list=25%, signal=52%
NABA_BASEMENT_MEMBRANES	NABA_BASEMENT_MEMBRANES		40	0.44867748	1.0772432	0.359799	0.6750128	1	10271	tags=70%, list=44%, signal=125%
PID_EPHRINB_REV_PATHWAY	PID_EPHRINB_REV_PATHWAY		30	0.4645539	1.0771092	0.39241803	0.6752853	1	9868	tags=60%, list=42%, signal=104%
HSIAO_HOUSEKEEPING_GENES	HSIAO_HOUSEKEEPING_GENES		388	0.41412374	1.0770389	0.133	0.6752366	1	10692	tags=66%, list=46%, signal=119%
HOLLEMAN_VINCRISTINE_RESISTANCE_B_ALL_DN	HOLLEMAN_VINCRISTINE_RESISTANCE_B_ALL_DN		15	0.49347225	1.0770366	0.38794926	0.6748664	1	5499	tags=47%, list=24%, signal=61%
CAIRO_LIVER_DEVELOPMENT_UP	CAIRO_LIVER_DEVELOPMENT_UP		165	0.41925317	1.076851	0.236	0.675369	1	9263	tags=54%, list=40%, signal=89%
REACTOME_LIGAND_GATED_ION_CHANNEL_TRANSPORT	REACTOME_LIGAND_GATED_ION_CHANNEL_TRANSPORT		21	0.4815632	1.076757	0.37487125	0.6754213	1	4163	tags=24%, list=18%, signal=29%
PARK_HSC_VS_MULTIPOTENT_PROGENITORS_UP	PARK_HSC_VS_MULTIPOTENT_PROGENITORS_UP		19	0.4791469	1.0766546	0.39359504	0.675508	1	5761	tags=42%, list=25%, signal=56%
WOO_LIVER_CANCER_RECURRENCE_DN	WOO_LIVER_CANCER_RECURRENCE_DN		80	0.43328163	1.0766088	0.2972973	0.67534417	1	5889	tags=35%, list=25%, signal=47%
LINDVALL_IMMORTALIZED_BY_TERT_DN	LINDVALL_IMMORTALIZED_BY_TERT_DN		80	0.43096635	1.0763216	0.32832834	0.6762973	1	8020	tags=45%, list=34%, signal=68%
SESTO_RESPONSE_TO_UV_C1	SESTO_RESPONSE_TO_UV_C1		72	0.4328249	1.0761213	0.322	0.6768762	1	9526	tags=63%, list=41%, signal=105%
THEILGAARD_NEUTROPHIL_AT_SKIN_WOUND_UP	THEILGAARD_NEUTROPHIL_AT_SKIN_WOUND_UP		77	0.431457	1.076011	0.307	0.67704415	1	9835	tags=55%, list=42%, signal=94%
MIKKELSEN_MEF_LCP_WITH_H3K27ME3	MIKKELSEN_MEF_LCP_WITH_H3K27ME3		67	0.43433133	1.0756173	0.33266532	0.67860246	1	6932	tags=43%, list=30%, signal=61%
REACTOME_GLYCOSAMINOGLYCAN_METABOLISM	REACTOME_GLYCOSAMINOGLYCAN_METABOLISM		108	0.42957607	1.0754914	0.282	0.6788196	1	5543	tags=32%, list=24%, signal=42%
HOLLEMAN_VINCRISTINE_RESISTANCE_ALL_DN	HOLLEMAN_VINCRISTINE_RESISTANCE_ALL_DN		19	0.4836553	1.0749898	0.38105264	0.68080217	1	9312	tags=68%, list=40%, signal=114%
DELASERNA_MYOD_TARGETS_UP	DELASERNA_MYOD_TARGETS_UP		88	0.42734167	1.0748914	0.2832833	0.6808911	1	5606	tags=32%, list=24%, signal=42%
REACTOME_TRANSLATION	REACTOME_TRANSLATION		147	0.42014468	1.0748184	0.258	0.6808674	1	12192	tags=82%, list=52%, signal=171%
MOREIRA_RESPONSE_TO_TSA_DN	MOREIRA_RESPONSE_TO_TSA_DN		18	0.48824695	1.0747322	0.40149096	0.680901	1	6553	tags=44%, list=28%, signal=62%
MARSON_FOXP3_CORE_DIRECT_TARGETS	MARSON_FOXP3_CORE_DIRECT_TARGETS		19	0.4751868	1.0747291	0.3991684	0.68052524	1	3576	tags=21%, list=15%, signal=25%
EINAV_INTERFERON_SIGNATURE_IN_CANCER	EINAV_INTERFERON_SIGNATURE_IN_CANCER		27	0.4625999	1.0746621	0.3640082	0.680457	1	9475	tags=52%, list=41%, signal=87%
IRITANI_MAD1_TARGETS_DN	IRITANI_MAD1_TARGETS_DN		47	0.44000223	1.0746554	0.35843372	0.68010145	1	10692	tags=66%, list=46%, signal=121%
REACTOME_IMMUNOREGULATORY_INTERACTIONS_BETWEEN_A_LYMPHOID_AND_A_NON_LYMPHOID_CELL	REACTOME_IMMUNOREGULATORY_INTERACTIONS_BETWEEN_A_LYMPHOID_AND_A_NON_LYMPHOID_CELL		64	0.43845102	1.074608	0.325	0.67993724	1	6716	tags=34%, list=29%, signal=48%
REACTOME_PRE_NOTCH_EXPRESSION_AND_PROCESSING	REACTOME_PRE_NOTCH_EXPRESSION_AND_PROCESSING		42	0.45038456	1.0745409	0.35887095	0.67987174	1	5443	tags=31%, list=23%, signal=40%
OKUMURA_INFLAMMATORY_RESPONSE_LPS	OKUMURA_INFLAMMATORY_RESPONSE_LPS		182	0.41908306	1.0744687	0.24	0.67986155	1	7824	tags=42%, list=33%, signal=63%
SENESE_HDAC2_TARGETS_UP	SENESE_HDAC2_TARGETS_UP		114	0.422946	1.0736237	0.294	0.68353647	1	6611	tags=39%, list=28%, signal=54%
REACTOME_ACYL_CHAIN_REMODELLING_OF_PI	REACTOME_ACYL_CHAIN_REMODELLING_OF_PI		15	0.49794868	1.0735238	0.39361703	0.683655	1	1650	tags=20%, list=7%, signal=22%
INGA_TP53_TARGETS	INGA_TP53_TARGETS		17	0.4901956	1.0732044	0.38509968	0.6847635	1	3839	tags=29%, list=16%, signal=35%
KAPOSI_LIVER_CANCER_MET_UP	KAPOSI_LIVER_CANCER_MET_UP		17	0.49024907	1.0731959	0.39501038	0.6844134	1	8531	tags=53%, list=37%, signal=83%
LABBE_TARGETS_OF_TGFB1_AND_WNT3A_DN	LABBE_TARGETS_OF_TGFB1_AND_WNT3A_DN		108	0.42425796	1.0730695	0.294	0.6846641	1	6558	tags=34%, list=28%, signal=47%
BIOCARTA_TPO_PATHWAY	BIOCARTA_TPO_PATHWAY		24	0.47132468	1.0729789	0.3831102	0.6847142	1	9795	tags=67%, list=42%, signal=115%
FALVELLA_SMOKERS_WITH_LUNG_CANCER	FALVELLA_SMOKERS_WITH_LUNG_CANCER		79	0.4273705	1.0728427	0.314	0.68494356	1	6677	tags=35%, list=29%, signal=49%
LI_CISPLATIN_RESISTANCE_DN	LI_CISPLATIN_RESISTANCE_DN		34	0.45316365	1.0726839	0.3713421	0.6853129	1	7861	tags=47%, list=34%, signal=71%
ST_MYOCYTE_AD_PATHWAY	ST_MYOCYTE_AD_PATHWAY		27	0.46363744	1.0725511	0.36772215	0.6855591	1	9290	tags=63%, list=40%, signal=104%
KYNG_DNA_DAMAGE_DN	KYNG_DNA_DAMAGE_DN		195	0.4159552	1.0725123	0.228	0.6853503	1	7868	tags=42%, list=34%, signal=63%
WANG_LSD1_TARGETS_UP	WANG_LSD1_TARGETS_UP		24	0.4644563	1.0724376	0.3839104	0.68531746	1	6490	tags=42%, list=28%, signal=58%
PETROVA_PROX1_TARGETS_DN	PETROVA_PROX1_TARGETS_DN		64	0.436182	1.072218	0.3256513	0.68600345	1	8258	tags=45%, list=35%, signal=70%
BREDEMEYER_RAG_SIGNALING_NOT_VIA_ATM_DN	BREDEMEYER_RAG_SIGNALING_NOT_VIA_ATM_DN		57	0.43742377	1.0719702	0.33233234	0.6868493	1	6041	tags=35%, list=26%, signal=47%
DURCHDEWALD_SKIN_CARCINOGENESIS_UP	DURCHDEWALD_SKIN_CARCINOGENESIS_UP		88	0.427118	1.0717292	0.322	0.6876531	1	7169	tags=38%, list=31%, signal=54%
SU_PANCREAS	SU_PANCREAS		53	0.43439394	1.0711311	0.3567134	0.6901752	1	5725	tags=32%, list=25%, signal=42%
PID_S1P_S1P2_PATHWAY	PID_S1P_S1P2_PATHWAY		24	0.46755105	1.0709918	0.38358974	0.690438	1	9290	tags=63%, list=40%, signal=104%
REACTOME_NONSENSE_MEDIATED_DECAY_ENHANCED_BY_THE_EXON_JUNCTION_COMPLEX	REACTOME_NONSENSE_MEDIATED_DECAY_ENHANCED_BY_THE_EXON_JUNCTION_COMPLEX		107	0.42311406	1.0707618	0.298	0.6911698	1	10960	tags=78%, list=47%, signal=145%
BIOCARTA_KERATINOCYTE_PATHWAY	BIOCARTA_KERATINOCYTE_PATHWAY		46	0.44711697	1.0707568	0.3672032	0.69081175	1	10137	tags=63%, list=43%, signal=111%
FOSTER_TOLERANT_MACROPHAGE_DN	FOSTER_TOLERANT_MACROPHAGE_DN		407	0.40876502	1.0707456	0.15	0.69048	1	7373	tags=40%, list=32%, signal=57%
DAZARD_RESPONSE_TO_UV_SCC_UP	DAZARD_RESPONSE_TO_UV_SCC_UP		120	0.42344022	1.0703555	0.279	0.6919695	1	10259	tags=66%, list=44%, signal=117%
KEGG_AMYOTROPHIC_LATERAL_SCLEROSIS_ALS	KEGG_AMYOTROPHIC_LATERAL_SCLEROSIS_ALS		53	0.44169864	1.0702388	0.35971943	0.69213176	1	8748	tags=53%, list=37%, signal=84%
REACTOME_ACYL_CHAIN_REMODELLING_OF_PE	REACTOME_ACYL_CHAIN_REMODELLING_OF_PE		21	0.47248378	1.0697311	0.3927835	0.6941851	1	1650	tags=19%, list=7%, signal=20%
SERVITJA_ISLET_HNF1A_TARGETS_DN	SERVITJA_ISLET_HNF1A_TARGETS_DN		108	0.42284805	1.0696071	0.302	0.69438887	1	8572	tags=47%, list=37%, signal=74%
BIOCARTA_MTOR_PATHWAY	BIOCARTA_MTOR_PATHWAY		23	0.46767274	1.0694287	0.38437822	0.6948622	1	10205	tags=70%, list=44%, signal=123%
BOQUEST_STEM_CELL_CULTURED_VS_FRESH_DN	BOQUEST_STEM_CELL_CULTURED_VS_FRESH_DN		31	0.4585348	1.0694219	0.38345107	0.6944985	1	6789	tags=48%, list=29%, signal=68%
DARWICHE_SKIN_TUMOR_PROMOTER_UP	DARWICHE_SKIN_TUMOR_PROMOTER_UP		142	0.41949338	1.0693185	0.289	0.6946054	1	7675	tags=39%, list=33%, signal=58%
BIOCARTA_EIF4_PATHWAY	BIOCARTA_EIF4_PATHWAY		24	0.4685007	1.0690702	0.40490797	0.6954211	1	10205	tags=71%, list=44%, signal=126%
BIOCARTA_NTHI_PATHWAY	BIOCARTA_NTHI_PATHWAY		24	0.4657278	1.0690583	0.395087	0.69509083	1	6514	tags=33%, list=28%, signal=46%
AMUNDSON_DNA_DAMAGE_RESPONSE_TP53	AMUNDSON_DNA_DAMAGE_RESPONSE_TP53		16	0.49005118	1.0689379	0.4044824	0.6952842	1	5165	tags=50%, list=22%, signal=64%
MCBRYAN_PUBERTAL_BREAST_3_4WK_UP	MCBRYAN_PUBERTAL_BREAST_3_4WK_UP		213	0.4143381	1.0686787	0.239	0.6961976	1	7385	tags=41%, list=32%, signal=60%
WANG_BARRETTS_ESOPHAGUS_UP	WANG_BARRETTS_ESOPHAGUS_UP		51	0.44085115	1.0686735	0.35907724	0.69583666	1	2878	tags=22%, list=12%, signal=25%
FARMER_BREAST_CANCER_CLUSTER_4	FARMER_BREAST_CANCER_CLUSTER_4		19	0.48212254	1.0685341	0.39958593	0.6961373	1	8224	tags=58%, list=35%, signal=89%
FLECHNER_BIOPSY_KIDNEY_TRANSPLANT_OK_VS_DONOR_DN	FLECHNER_BIOPSY_KIDNEY_TRANSPLANT_OK_VS_DONOR_DN		24	0.47095695	1.0684835	0.3886598	0.6959945	1	10093	tags=67%, list=43%, signal=117%
CHIBA_RESPONSE_TO_TSA_UP	CHIBA_RESPONSE_TO_TSA_UP		52	0.43822142	1.0683701	0.3540622	0.69612974	1	8179	tags=44%, list=35%, signal=68%
NGUYEN_NOTCH1_TARGETS_UP	NGUYEN_NOTCH1_TARGETS_UP		29	0.45605645	1.0683095	0.41093117	0.69603306	1	9795	tags=72%, list=42%, signal=125%
PID_TCR_PATHWAY	PID_TCR_PATHWAY		66	0.4309185	1.0682592	0.3757515	0.6958779	1	9720	tags=56%, list=42%, signal=96%
BIOCARTA_MET_PATHWAY	BIOCARTA_MET_PATHWAY		37	0.4422356	1.0680848	0.37022132	0.6963626	1	10104	tags=65%, list=43%, signal=114%
PID_S1P_META_PATHWAY	PID_S1P_META_PATHWAY		21	0.47320938	1.0680263	0.40495867	0.6962616	1	5750	tags=38%, list=25%, signal=50%
STAMBOLSKY_RESPONSE_TO_VITAMIN_D3_UP	STAMBOLSKY_RESPONSE_TO_VITAMIN_D3_UP		83	0.4269464	1.0679364	0.324	0.69630224	1	8785	tags=46%, list=38%, signal=73%
WELCSH_BRCA1_TARGETS_UP	WELCSH_BRCA1_TARGETS_UP		198	0.41388547	1.0676666	0.249	0.6972189	1	8962	tags=46%, list=38%, signal=74%
SU_LIVER	SU_LIVER		55	0.43387786	1.0676063	0.356	0.69712675	1	5204	tags=29%, list=22%, signal=37%
IIZUKA_LIVER_CANCER_PROGRESSION_G2_G3_UP	IIZUKA_LIVER_CANCER_PROGRESSION_G2_G3_UP		28	0.46182767	1.0675654	0.38289204	0.69694173	1	9774	tags=57%, list=42%, signal=98%
MORI_LARGE_PRE_BII_LYMPHOCYTE_DN	MORI_LARGE_PRE_BII_LYMPHOCYTE_DN		58	0.43231866	1.0675528	0.37337336	0.6966171	1	8531	tags=40%, list=37%, signal=62%
PID_CXCR4_PATHWAY	PID_CXCR4_PATHWAY		102	0.42435816	1.0675472	0.295	0.69626564	1	9868	tags=59%, list=42%, signal=101%
LEE_DOUBLE_POLAR_THYMOCYTE	LEE_DOUBLE_POLAR_THYMOCYTE		26	0.46391758	1.0674559	0.39002037	0.6963268	1	6490	tags=42%, list=28%, signal=59%
CHEMNITZ_RESPONSE_TO_PROSTAGLANDIN_E2_DN	CHEMNITZ_RESPONSE_TO_PROSTAGLANDIN_E2_DN		378	0.40788868	1.0672	0.184	0.6972105	1	9677	tags=51%, list=41%, signal=85%
PILON_KLF1_TARGETS_UP	PILON_KLF1_TARGETS_UP		499	0.4057778	1.0670047	0.161	0.6977787	1	8405	tags=44%, list=36%, signal=67%
TSENG_ADIPOGENIC_POTENTIAL_DN	TSENG_ADIPOGENIC_POTENTIAL_DN		46	0.44042885	1.0668294	0.39156628	0.6982403	1	9052	tags=57%, list=39%, signal=92%
OHM_METHYLATED_IN_ADULT_CANCERS	OHM_METHYLATED_IN_ADULT_CANCERS		27	0.45796865	1.066726	0.3928934	0.69832087	1	4641	tags=37%, list=20%, signal=46%
KYNG_DNA_DAMAGE_BY_UV	KYNG_DNA_DAMAGE_BY_UV		62	0.43256423	1.0666571	0.36236235	0.6982619	1	8832	tags=50%, list=38%, signal=80%
KYNG_WERNER_SYNDROM_AND_NORMAL_AGING_UP	KYNG_WERNER_SYNDROM_AND_NORMAL_AGING_UP		91	0.4222341	1.0664971	0.335	0.69862425	1	5235	tags=30%, list=22%, signal=38%
KIM_WT1_TARGETS_12HR_UP	KIM_WT1_TARGETS_12HR_UP		160	0.41853103	1.0664523	0.264	0.698457	1	7665	tags=44%, list=33%, signal=65%
NEWMAN_ERCC6_TARGETS_DN	NEWMAN_ERCC6_TARGETS_DN		38	0.4465842	1.0662428	0.37386936	0.6990809	1	9285	tags=61%, list=40%, signal=100%
HINATA_NFKB_TARGETS_KERATINOCYTE_DN	HINATA_NFKB_TARGETS_KERATINOCYTE_DN		23	0.4715424	1.0660746	0.41290984	0.69949234	1	10116	tags=61%, list=43%, signal=107%
PICCALUGA_ANGIOIMMUNOBLASTIC_LYMPHOMA_UP	PICCALUGA_ANGIOIMMUNOBLASTIC_LYMPHOMA_UP		204	0.41372824	1.0659939	0.25	0.6994977	1	8021	tags=43%, list=34%, signal=64%
KEEN_RESPONSE_TO_ROSIGLITAZONE_DN	KEEN_RESPONSE_TO_ROSIGLITAZONE_DN		105	0.423716	1.0659202	0.325	0.69948137	1	8276	tags=45%, list=35%, signal=69%
BECKER_TAMOXIFEN_RESISTANCE_UP	BECKER_TAMOXIFEN_RESISTANCE_UP		50	0.43325785	1.0658438	0.35943776	0.6994739	1	9219	tags=56%, list=39%, signal=92%
KEGG_FC_EPSILON_RI_SIGNALING_PATHWAY	KEGG_FC_EPSILON_RI_SIGNALING_PATHWAY		79	0.42709997	1.0657961	0.32	0.699309	1	9692	tags=54%, list=41%, signal=93%
LIANG_HEMATOPOIESIS_STEM_CELL_NUMBER_SMALL_VS_HUGE_DN	LIANG_HEMATOPOIESIS_STEM_CELL_NUMBER_SMALL_VS_HUGE_DN		33	0.4598259	1.0656779	0.37625754	0.69949925	1	5331	tags=27%, list=23%, signal=35%
BAUS_TFF2_TARGETS_UP	BAUS_TFF2_TARGETS_UP		30	0.455575	1.0651697	0.40507615	0.70168436	1	10114	tags=57%, list=43%, signal=100%
LIU_CMYB_TARGETS_UP	LIU_CMYB_TARGETS_UP		161	0.41518304	1.0648781	0.269	0.7027267	1	6565	tags=35%, list=28%, signal=48%
MARKEY_RB1_CHRONIC_LOF_DN	MARKEY_RB1_CHRONIC_LOF_DN		117	0.42224893	1.0647538	0.312	0.7029294	1	6497	tags=38%, list=28%, signal=53%
BIOCARTA_RAC1_PATHWAY	BIOCARTA_RAC1_PATHWAY		23	0.47213244	1.0646114	0.39215687	0.70322657	1	7095	tags=48%, list=30%, signal=69%
LENAOUR_DENDRITIC_CELL_MATURATION_UP	LENAOUR_DENDRITIC_CELL_MATURATION_UP		113	0.42261338	1.0645185	0.296	0.703298	1	5541	tags=32%, list=24%, signal=42%
TSENG_IRS1_TARGETS_DN	TSENG_IRS1_TARGETS_DN		133	0.41666085	1.0644038	0.277	0.70346475	1	7264	tags=40%, list=31%, signal=57%
KEGG_TASTE_TRANSDUCTION	KEGG_TASTE_TRANSDUCTION		51	0.43621898	1.0643712	0.3805221	0.7032472	1	9195	tags=57%, list=39%, signal=94%
CAIRO_HEPATOBLASTOMA_DN	CAIRO_HEPATOBLASTOMA_DN		266	0.4100752	1.0643704	0.226	0.7028676	1	7506	tags=41%, list=32%, signal=60%
HERNANDEZ_ABERRANT_MITOSIS_BY_DOCETACEL_4NM_UP	HERNANDEZ_ABERRANT_MITOSIS_BY_DOCETACEL_4NM_UP		23	0.4709361	1.06401	0.40366971	0.70417446	1	6343	tags=30%, list=27%, signal=42%
NAKAJIMA_MAST_CELL	NAKAJIMA_MAST_CELL		46	0.43898514	1.0639126	0.37412238	0.7042979	1	6995	tags=43%, list=30%, signal=62%
CHEN_LUNG_CANCER_SURVIVAL	CHEN_LUNG_CANCER_SURVIVAL		27	0.45246315	1.0636077	0.3828283	0.70537066	1	8271	tags=48%, list=35%, signal=74%
BAELDE_DIABETIC_NEPHROPATHY_DN	BAELDE_DIABETIC_NEPHROPATHY_DN		431	0.4044486	1.0635605	0.175	0.7052157	1	8931	tags=48%, list=38%, signal=76%
XU_GH1_EXOGENOUS_TARGETS_DN	XU_GH1_EXOGENOUS_TARGETS_DN		118	0.42171207	1.0634757	0.304	0.7052209	1	5502	tags=29%, list=24%, signal=37%
HOOI_ST7_TARGETS_UP	HOOI_ST7_TARGETS_UP		93	0.42705196	1.0634621	0.329	0.70490646	1	8180	tags=48%, list=35%, signal=74%
BLALOCK_ALZHEIMERS_DISEASE_INCIPIENT_UP	BLALOCK_ALZHEIMERS_DISEASE_INCIPIENT_UP		387	0.40785298	1.0634303	0.196	0.7046821	1	9217	tags=50%, list=39%, signal=81%
FLOTHO_PEDIATRIC_ALL_THERAPY_RESPONSE_UP	FLOTHO_PEDIATRIC_ALL_THERAPY_RESPONSE_UP		53	0.4327255	1.0633498	0.36036035	0.7047102	1	10700	tags=68%, list=46%, signal=125%
RODRIGUES_THYROID_CARCINOMA_DN	RODRIGUES_THYROID_CARCINOMA_DN		76	0.4285778	1.0632051	0.353	0.70499647	1	9083	tags=55%, list=39%, signal=90%
LEE_LIVER_CANCER_ACOX1_UP	LEE_LIVER_CANCER_ACOX1_UP		64	0.42849156	1.0630914	0.34234235	0.70514625	1	6557	tags=34%, list=28%, signal=48%
KEGG_MATURITY_ONSET_DIABETES_OF_THE_YOUNG	KEGG_MATURITY_ONSET_DIABETES_OF_THE_YOUNG		25	0.4588892	1.0628711	0.4094166	0.7058303	1	5944	tags=44%, list=25%, signal=59%
GOLDRATH_HOMEOSTATIC_PROLIFERATION	GOLDRATH_HOMEOSTATIC_PROLIFERATION		171	0.41363668	1.0628413	0.266	0.70559776	1	10902	tags=61%, list=47%, signal=113%
REACTOME_CELL_JUNCTION_ORGANIZATION	REACTOME_CELL_JUNCTION_ORGANIZATION		77	0.42744783	1.062814	0.346	0.70533586	1	9470	tags=53%, list=41%, signal=89%
WAMUNYOKOLI_OVARIAN_CANCER_GRADES_1_2_DN	WAMUNYOKOLI_OVARIAN_CANCER_GRADES_1_2_DN		65	0.42694286	1.0627329	0.33233234	0.70534366	1	6612	tags=42%, list=28%, signal=58%
HOSHIDA_LIVER_CANCER_SURVIVAL_DN	HOSHIDA_LIVER_CANCER_SURVIVAL_DN		113	0.4196462	1.0626295	0.312	0.70543814	1	9277	tags=52%, list=40%, signal=86%
GAZIN_EPIGENETIC_SILENCING_BY_KRAS	GAZIN_EPIGENETIC_SILENCING_BY_KRAS		26	0.46099362	1.0623355	0.39263803	0.7064278	1	3092	tags=19%, list=13%, signal=22%
TERAO_AOX4_TARGETS_SKIN_UP	TERAO_AOX4_TARGETS_SKIN_UP		38	0.44241634	1.0622592	0.39112905	0.7064174	1	10119	tags=61%, list=43%, signal=107%
PID_ATF2_PATHWAY	PID_ATF2_PATHWAY		59	0.43073323	1.0620096	0.3707415	0.7071902	1	3811	tags=29%, list=16%, signal=34%
LIANG_HEMATOPOIESIS_STEM_CELL_NUMBER_LARGE_VS_TINY_DN	LIANG_HEMATOPOIESIS_STEM_CELL_NUMBER_LARGE_VS_TINY_DN		44	0.43741143	1.0618916	0.36973947	0.70736665	1	7402	tags=39%, list=32%, signal=56%
RUAN_RESPONSE_TO_TROGLITAZONE_UP	RUAN_RESPONSE_TO_TROGLITAZONE_UP		25	0.4588874	1.0616671	0.39570552	0.70806354	1	9229	tags=52%, list=39%, signal=86%
TCGA_GLIOBLASTOMA_COPY_NUMBER_DN	TCGA_GLIOBLASTOMA_COPY_NUMBER_DN		31	0.45224532	1.0613599	0.3979798	0.7091657	1	8771	tags=45%, list=38%, signal=72%
LU_TUMOR_ANGIOGENESIS_UP	LU_TUMOR_ANGIOGENESIS_UP		25	0.46125218	1.0612814	0.40554416	0.70916265	1	6568	tags=52%, list=28%, signal=72%
PID_PI3KCI_AKT_PATHWAY	PID_PI3KCI_AKT_PATHWAY		35	0.44880903	1.0611873	0.40161452	0.7092363	1	6026	tags=37%, list=26%, signal=50%
SHIN_B_CELL_LYMPHOMA_CLUSTER_7	SHIN_B_CELL_LYMPHOMA_CLUSTER_7		27	0.45418265	1.0611098	0.41020408	0.70923984	1	3240	tags=22%, list=14%, signal=26%
WANG_LMO4_TARGETS_UP	WANG_LMO4_TARGETS_UP		361	0.4052443	1.0608431	0.221	0.71010643	1	9932	tags=54%, list=43%, signal=92%
KEGG_TRYPTOPHAN_METABOLISM	KEGG_TRYPTOPHAN_METABOLISM		40	0.44493887	1.0607594	0.40080565	0.71012485	1	5191	tags=33%, list=22%, signal=42%
YAO_TEMPORAL_RESPONSE_TO_PROGESTERONE_CLUSTER_9	YAO_TEMPORAL_RESPONSE_TO_PROGESTERONE_CLUSTER_9		76	0.4245514	1.0606565	0.347	0.7102394	1	6446	tags=39%, list=28%, signal=54%
TSAI_RESPONSE_TO_RADIATION_THERAPY	TSAI_RESPONSE_TO_RADIATION_THERAPY		32	0.44745508	1.060264	0.3939394	0.71174896	1	6501	tags=41%, list=28%, signal=56%
LASTOWSKA_COAMPLIFIED_WITH_MYCN	LASTOWSKA_COAMPLIFIED_WITH_MYCN		40	0.44645792	1.0602611	0.38592964	0.7113782	1	7081	tags=40%, list=30%, signal=57%
FRIDMAN_IMMORTALIZATION_DN	FRIDMAN_IMMORTALIZATION_DN		33	0.4535665	1.0597314	0.39899498	0.7134392	1	8748	tags=52%, list=37%, signal=82%
WATANABE_ULCERATIVE_COLITIS_WITH_CANCER_UP	WATANABE_ULCERATIVE_COLITIS_WITH_CANCER_UP		18	0.4809427	1.059697	0.4039666	0.7132169	1	8618	tags=56%, list=37%, signal=88%
FONTAINE_THYROID_TUMOR_UNCERTAIN_MALIGNANCY_DN	FONTAINE_THYROID_TUMOR_UNCERTAIN_MALIGNANCY_DN		26	0.45444322	1.0595111	0.398773	0.71371883	1	3819	tags=27%, list=16%, signal=32%
IVANOVSKA_MIR106B_TARGETS	IVANOVSKA_MIR106B_TARGETS		90	0.42368102	1.0594339	0.33233234	0.71372557	1	2413	tags=16%, list=10%, signal=17%
OZANNE_AP1_TARGETS_UP	OZANNE_AP1_TARGETS_UP		17	0.4832174	1.05938	0.4064449	0.71359444	1	5883	tags=35%, list=25%, signal=47%
TAKEDA_TARGETS_OF_NUP98_HOXA9_FUSION_8D_DN	TAKEDA_TARGETS_OF_NUP98_HOXA9_FUSION_8D_DN		202	0.40958586	1.0593584	0.257	0.71331316	1	7324	tags=37%, list=31%, signal=54%
WANG_TUMOR_INVASIVENESS_UP	WANG_TUMOR_INVASIVENESS_UP		373	0.40590203	1.0593399	0.202	0.7130207	1	10896	tags=65%, list=47%, signal=119%
ZHOU_INFLAMMATORY_RESPONSE_LPS_UP	ZHOU_INFLAMMATORY_RESPONSE_LPS_UP		411	0.40494755	1.0593041	0.211	0.7128111	1	5003	tags=27%, list=21%, signal=33%
NIKOLSKY_BREAST_CANCER_21Q22_AMPLICON	NIKOLSKY_BREAST_CANCER_21Q22_AMPLICON		16	0.48600265	1.0592858	0.4213305	0.71252334	1	727	tags=13%, list=3%, signal=13%
BIOCARTA_VIP_PATHWAY	BIOCARTA_VIP_PATHWAY		26	0.4592908	1.0591419	0.4117043	0.7128466	1	9324	tags=62%, list=40%, signal=102%
SAKAI_TUMOR_INFILTRATING_MONOCYTES_UP	SAKAI_TUMOR_INFILTRATING_MONOCYTES_UP		27	0.4544375	1.0591247	0.40224034	0.7125541	1	6972	tags=37%, list=30%, signal=53%
NATSUME_RESPONSE_TO_INTERFERON_BETA_UP	NATSUME_RESPONSE_TO_INTERFERON_BETA_UP		71	0.4283938	1.0590944	0.356	0.71232754	1	10557	tags=70%, list=45%, signal=128%
HEIDENBLAD_AMPLICON_8Q24_UP	HEIDENBLAD_AMPLICON_8Q24_UP		40	0.4466592	1.0589676	0.40261045	0.7125693	1	1381	tags=13%, list=6%, signal=13%
BIOCARTA_PAR1_PATHWAY	BIOCARTA_PAR1_PATHWAY		37	0.4505649	1.0589103	0.38894472	0.71248543	1	9572	tags=62%, list=41%, signal=105%
CROMER_METASTASIS_UP	CROMER_METASTASIS_UP		79	0.4236034	1.0587965	0.333	0.71266043	1	8718	tags=51%, list=37%, signal=80%
WARTERS_IR_RESPONSE_5GY	WARTERS_IR_RESPONSE_5GY		47	0.43433452	1.0587223	0.39418253	0.7126399	1	3900	tags=28%, list=17%, signal=33%
HASLINGER_B_CLL_WITH_17P13_DELETION	HASLINGER_B_CLL_WITH_17P13_DELETION		21	0.46911982	1.0585837	0.41795665	0.7129075	1	10465	tags=57%, list=45%, signal=103%
REACTOME_SYNTHESIS_OF_PA	REACTOME_SYNTHESIS_OF_PA		27	0.46148577	1.0585146	0.40733197	0.71284795	1	1650	tags=15%, list=7%, signal=16%
WU_HBX_TARGETS_1_UP	WU_HBX_TARGETS_1_UP		15	0.49852622	1.0579088	0.41157895	0.71536213	1	219	tags=13%, list=1%, signal=13%
LIANG_HEMATOPOIESIS_STEM_CELL_NUMBER_SMALL_VS_HUGE_UP	LIANG_HEMATOPOIESIS_STEM_CELL_NUMBER_SMALL_VS_HUGE_UP		38	0.44208887	1.0578966	0.4066265	0.7150361	1	9239	tags=55%, list=40%, signal=91%
BERTUCCI_INVASIVE_CARCINOMA_DUCTAL_VS_LOBULAR_UP	BERTUCCI_INVASIVE_CARCINOMA_DUCTAL_VS_LOBULAR_UP		24	0.46038637	1.05773	0.4192229	0.71544504	1	3449	tags=25%, list=15%, signal=29%
IKEDA_MIR30_TARGETS_DN	IKEDA_MIR30_TARGETS_DN		27	0.45444596	1.0576508	0.39918533	0.7154444	1	4600	tags=33%, list=20%, signal=41%
WANG_ESOPHAGUS_CANCER_VS_NORMAL_DN	WANG_ESOPHAGUS_CANCER_VS_NORMAL_DN		100	0.41907415	1.05711	0.334	0.7176095	1	7364	tags=40%, list=32%, signal=58%
KRASNOSELSKAYA_ILF3_TARGETS_UP	KRASNOSELSKAYA_ILF3_TARGETS_UP		38	0.44282368	1.0570697	0.39717743	0.71740526	1	6343	tags=39%, list=27%, signal=54%
CHUNG_BLISTER_CYTOTOXICITY_DN	CHUNG_BLISTER_CYTOTOXICITY_DN		44	0.43542874	1.0570517	0.40320963	0.7171212	1	6442	tags=41%, list=28%, signal=56%
SCHAEFFER_PROSTATE_DEVELOPMENT_AND_CANCER_BOX4_DN	SCHAEFFER_PROSTATE_DEVELOPMENT_AND_CANCER_BOX4_DN		32	0.45342314	1.0569804	0.4	0.7170935	1	10225	tags=72%, list=44%, signal=128%
SANA_TNF_SIGNALING_UP	SANA_TNF_SIGNALING_UP		83	0.42430028	1.0568452	0.36636636	0.7173761	1	10080	tags=59%, list=43%, signal=103%
REACTOME_RAS_ACTIVATION_UOPN_CA2_INFUX_THROUGH_NMDA_RECEPTOR	REACTOME_RAS_ACTIVATION_UOPN_CA2_INFUX_THROUGH_NMDA_RECEPTOR		17	0.47826025	1.056824	0.43546695	0.717093	1	8437	tags=53%, list=36%, signal=83%
THEILGAARD_NEUTROPHIL_AT_SKIN_WOUND_DN	THEILGAARD_NEUTROPHIL_AT_SKIN_WOUND_DN		225	0.4099548	1.056724	0.255	0.71718454	1	9500	tags=51%, list=41%, signal=85%
DAZARD_RESPONSE_TO_UV_NHEK_DN	DAZARD_RESPONSE_TO_UV_NHEK_DN		316	0.40548444	1.0564749	0.251	0.7179917	1	9347	tags=49%, list=40%, signal=80%
ROVERSI_GLIOMA_COPY_NUMBER_DN	ROVERSI_GLIOMA_COPY_NUMBER_DN		54	0.43574053	1.056393	0.39156628	0.71803004	1	6057	tags=37%, list=26%, signal=50%
FIGUEROA_AML_METHYLATION_CLUSTER_7_UP	FIGUEROA_AML_METHYLATION_CLUSTER_7_UP		116	0.4160757	1.0563723	0.346	0.71774596	1	8657	tags=44%, list=37%, signal=69%
SILIGAN_TARGETS_OF_EWS_FLI1_FUSION_DN	SILIGAN_TARGETS_OF_EWS_FLI1_FUSION_DN		18	0.47830606	1.0563415	0.41797283	0.71751463	1	9461	tags=61%, list=40%, signal=103%
KAMMINGA_SENESCENCE	KAMMINGA_SENESCENCE		40	0.43969396	1.0561737	0.40382677	0.71795624	1	5302	tags=38%, list=23%, signal=48%
SABATES_COLORECTAL_ADENOMA_SIZE_UP	SABATES_COLORECTAL_ADENOMA_SIZE_UP		22	0.46860948	1.0561652	0.43179488	0.71762556	1	6071	tags=41%, list=26%, signal=55%
REACTOME_GLYCOGEN_BREAKDOWN_GLYCOGENOLYSIS	REACTOME_GLYCOGEN_BREAKDOWN_GLYCOGENOLYSIS		16	0.48883238	1.0561306	0.4234801	0.71742386	1	9431	tags=63%, list=40%, signal=105%
REACTOME_DOWNSTREAM_SIGNALING_EVENTS_OF_B_CELL_RECEPTOR_BCR	REACTOME_DOWNSTREAM_SIGNALING_EVENTS_OF_B_CELL_RECEPTOR_BCR		93	0.42310053	1.0561048	0.337	0.7171573	1	8756	tags=55%, list=37%, signal=87%
SHEDDEN_LUNG_CANCER_GOOD_SURVIVAL_A12	SHEDDEN_LUNG_CANCER_GOOD_SURVIVAL_A12		296	0.4050813	1.0560726	0.253	0.7169304	1	7885	tags=39%, list=34%, signal=58%
VERHAAK_GLIOBLASTOMA_NEURAL	VERHAAK_GLIOBLASTOMA_NEURAL		129	0.41479513	1.0558379	0.324	0.7176638	1	8826	tags=48%, list=38%, signal=77%
REACTOME_DOWNSTREAM_SIGNALING_OF_ACTIVATED_FGFR	REACTOME_DOWNSTREAM_SIGNALING_OF_ACTIVATED_FGFR		97	0.42115644	1.0557927	0.343	0.7174936	1	6811	tags=38%, list=29%, signal=54%
PID_ALPHA_SYNUCLEIN_PATHWAY	PID_ALPHA_SYNUCLEIN_PATHWAY		33	0.44496185	1.0557162	0.41354904	0.7174898	1	9868	tags=61%, list=42%, signal=105%
DAVICIONI_RHABDOMYOSARCOMA_PAX_FOXO1_FUSION_UP	DAVICIONI_RHABDOMYOSARCOMA_PAX_FOXO1_FUSION_UP		64	0.42935577	1.0555516	0.391	0.71787626	1	5977	tags=36%, list=26%, signal=48%
SPIELMAN_LYMPHOBLAST_EUROPEAN_VS_ASIAN_UP	SPIELMAN_LYMPHOBLAST_EUROPEAN_VS_ASIAN_UP		477	0.4016356	1.0555131	0.192	0.7176891	1	5451	tags=27%, list=23%, signal=34%
PID_MYC_REPRESS_PATHWAY	PID_MYC_REPRESS_PATHWAY		63	0.4321825	1.0553452	0.378	0.71813715	1	9573	tags=59%, list=41%, signal=99%
HASLINGER_B_CLL_WITH_6Q21_DELETION	HASLINGER_B_CLL_WITH_6Q21_DELETION		20	0.47449923	1.0553048	0.42474228	0.7179441	1	4269	tags=35%, list=18%, signal=43%
LEIN_CEREBELLUM_MARKERS	LEIN_CEREBELLUM_MARKERS		85	0.42285863	1.0552466	0.354	0.71783257	1	6932	tags=41%, list=30%, signal=58%
FONTAINE_FOLLICULAR_THYROID_ADENOMA_DN	FONTAINE_FOLLICULAR_THYROID_ADENOMA_DN		68	0.423702	1.055213	0.3803804	0.71760696	1	8824	tags=49%, list=38%, signal=78%
MARZEC_IL2_SIGNALING_UP	MARZEC_IL2_SIGNALING_UP		114	0.4149687	1.0550714	0.339	0.71792084	1	7824	tags=41%, list=33%, signal=62%
KEGG_GNRH_SIGNALING_PATHWAY	KEGG_GNRH_SIGNALING_PATHWAY		101	0.41846636	1.0549653	0.35	0.7180605	1	9797	tags=57%, list=42%, signal=98%
PID_AR_NONGENOMIC_PATHWAY	PID_AR_NONGENOMIC_PATHWAY		31	0.45006725	1.0546275	0.42613065	0.7193053	1	9692	tags=61%, list=41%, signal=105%
RATTENBACHER_BOUND_BY_CELF1	RATTENBACHER_BOUND_BY_CELF1		440	0.40148655	1.0544114	0.212	0.7199709	1	5770	tags=28%, list=25%, signal=37%
CARD_MIR302A_TARGETS	CARD_MIR302A_TARGETS		77	0.42407584	1.0544082	0.367	0.7196101	1	7533	tags=44%, list=32%, signal=65%
SHEN_SMARCA2_TARGETS_UP	SHEN_SMARCA2_TARGETS_UP		419	0.40274525	1.0543919	0.198	0.7193089	1	10964	tags=65%, list=47%, signal=120%
IVANOVA_HEMATOPOIESIS_STEM_CELL	IVANOVA_HEMATOPOIESIS_STEM_CELL		247	0.4063677	1.0543038	0.274	0.71934867	1	6303	tags=34%, list=27%, signal=46%
CROMER_METASTASIS_DN	CROMER_METASTASIS_DN		81	0.4243592	1.0540984	0.359	0.7199343	1	6403	tags=35%, list=27%, signal=47%
IWANAGA_CARCINOGENESIS_BY_KRAS_PTEN_DN	IWANAGA_CARCINOGENESIS_BY_KRAS_PTEN_DN		352	0.40374058	1.0540472	0.232	0.7198078	1	6426	tags=34%, list=28%, signal=46%
BRUINS_UVC_RESPONSE_EARLY_LATE	BRUINS_UVC_RESPONSE_EARLY_LATE		317	0.403607	1.0539985	0.245	0.7196719	1	5986	tags=29%, list=26%, signal=39%
PID_FGF_PATHWAY	PID_FGF_PATHWAY		55	0.43335375	1.0537187	0.3853854	0.7206263	1	6521	tags=33%, list=28%, signal=45%
DAZARD_UV_RESPONSE_CLUSTER_G1	DAZARD_UV_RESPONSE_CLUSTER_G1		66	0.42869312	1.0535789	0.3803804	0.72093344	1	10648	tags=65%, list=46%, signal=119%
REACTOME_PI_3K_CASCADE	REACTOME_PI_3K_CASCADE		54	0.42945844	1.0535431	0.3893894	0.7207272	1	6811	tags=37%, list=29%, signal=52%
KIM_GERMINAL_CENTER_T_HELPER_UP	KIM_GERMINAL_CENTER_T_HELPER_UP		65	0.4236885	1.0535126	0.392	0.7204787	1	8936	tags=51%, list=38%, signal=82%
GARGALOVIC_RESPONSE_TO_OXIDIZED_PHOSPHOLIPIDS_GREEN_DN	GARGALOVIC_RESPONSE_TO_OXIDIZED_PHOSPHOLIPIDS_GREEN_DN		24	0.46337083	1.0534226	0.4052953	0.72051734	1	6448	tags=38%, list=28%, signal=52%
BROWNE_HCMV_INFECTION_8HR_DN	BROWNE_HCMV_INFECTION_8HR_DN		47	0.43644887	1.0530484	0.39217654	0.72192454	1	5220	tags=28%, list=22%, signal=36%
ALFANO_MYC_TARGETS	ALFANO_MYC_TARGETS		238	0.4069272	1.052999	0.295	0.7217757	1	7985	tags=40%, list=34%, signal=61%
ZHAN_MULTIPLE_MYELOMA_DN	ZHAN_MULTIPLE_MYELOMA_DN		41	0.4393391	1.0529984	0.41105527	0.72140455	1	9110	tags=49%, list=39%, signal=80%
WINTER_HYPOXIA_UP	WINTER_HYPOXIA_UP		91	0.42042303	1.0529741	0.36736736	0.72113335	1	9646	tags=57%, list=41%, signal=97%
KEGG_APOPTOSIS	KEGG_APOPTOSIS		87	0.4190454	1.0528048	0.345	0.7215467	1	7921	tags=44%, list=34%, signal=66%
ZHENG_FOXP3_TARGETS_IN_THYMUS_UP	ZHENG_FOXP3_TARGETS_IN_THYMUS_UP		193	0.40749103	1.0527092	0.299	0.72162247	1	8745	tags=46%, list=37%, signal=72%
HOQUE_METHYLATED_IN_CANCER	HOQUE_METHYLATED_IN_CANCER		56	0.42968673	1.0525453	0.3953954	0.7220427	1	6119	tags=39%, list=26%, signal=53%
ALONSO_METASTASIS_NEURAL_UP	ALONSO_METASTASIS_NEURAL_UP		18	0.47890672	1.0525377	0.41263157	0.721708	1	11701	tags=89%, list=50%, signal=178%
REACTOME_DEADENYLATION_DEPENDENT_MRNA_DECAY	REACTOME_DEADENYLATION_DEPENDENT_MRNA_DECAY		44	0.43439162	1.0525	0.4124124	0.7215295	1	10855	tags=70%, list=46%, signal=131%
KEGG_CYSTEINE_AND_METHIONINE_METABOLISM	KEGG_CYSTEINE_AND_METHIONINE_METABOLISM		34	0.4453114	1.0515325	0.40991902	0.72585124	1	8128	tags=50%, list=35%, signal=77%
BIOCARTA_CTCF_PATHWAY	BIOCARTA_CTCF_PATHWAY		23	0.461765	1.0514529	0.42740285	0.7258391	1	10610	tags=65%, list=45%, signal=119%
KEGG_PENTOSE_PHOSPHATE_PATHWAY	KEGG_PENTOSE_PHOSPHATE_PATHWAY		27	0.45668334	1.0512694	0.4252289	0.72631603	1	1754	tags=15%, list=8%, signal=16%
BENPORATH_MYC_TARGETS_WITH_EBOX	BENPORATH_MYC_TARGETS_WITH_EBOX		228	0.40728647	1.0510163	0.296	0.7271628	1	8390	tags=44%, list=36%, signal=68%
DARWICHE_SKIN_TUMOR_PROMOTER_DN	DARWICHE_SKIN_TUMOR_PROMOTER_DN		182	0.40633845	1.0505071	0.321	0.7292123	1	4754	tags=24%, list=20%, signal=30%
SAFFORD_T_LYMPHOCYTE_ANERGY	SAFFORD_T_LYMPHOCYTE_ANERGY		86	0.41632462	1.0504276	0.387	0.7292079	1	5120	tags=26%, list=22%, signal=33%
TOMLINS_PROSTATE_CANCER_DN	TOMLINS_PROSTATE_CANCER_DN		40	0.4351584	1.050397	0.41532257	0.7289775	1	10017	tags=58%, list=43%, signal=100%
FORTSCHEGGER_PHF8_TARGETS_UP	FORTSCHEGGER_PHF8_TARGETS_UP		274	0.40442055	1.0502105	0.275	0.7295033	1	6276	tags=35%, list=27%, signal=47%
ABBUD_LIF_SIGNALING_1_UP	ABBUD_LIF_SIGNALING_1_UP		46	0.4353433	1.0501976	0.40863454	0.7291896	1	5355	tags=35%, list=23%, signal=45%
GOTZMANN_EPITHELIAL_TO_MESENCHYMAL_TRANSITION_DN	GOTZMANN_EPITHELIAL_TO_MESENCHYMAL_TRANSITION_DN		206	0.40792677	1.0500135	0.311	0.7297145	1	10388	tags=57%, list=44%, signal=101%
PID_IL2_STAT5_PATHWAY	PID_IL2_STAT5_PATHWAY		30	0.44563186	1.0497859	0.4426396	0.7304302	1	10104	tags=63%, list=43%, signal=111%
BROWNE_HCMV_INFECTION_2HR_UP	BROWNE_HCMV_INFECTION_2HR_UP		39	0.43827328	1.0497819	0.41691843	0.7300799	1	2382	tags=21%, list=10%, signal=23%
FULCHER_INFLAMMATORY_RESPONSE_LECTIN_VS_LPS_DN	FULCHER_INFLAMMATORY_RESPONSE_LECTIN_VS_LPS_DN		451	0.39873466	1.0492398	0.23	0.7322678	1	7422	tags=38%, list=32%, signal=55%
FOSTER_KDM1A_TARGETS_UP	FOSTER_KDM1A_TARGETS_UP		260	0.40463507	1.0490044	0.292	0.7329991	1	7424	tags=37%, list=32%, signal=54%
REACTOME_SIGNALING_BY_THE_B_CELL_RECEPTOR_BCR	REACTOME_SIGNALING_BY_THE_B_CELL_RECEPTOR_BCR		122	0.41441253	1.0489075	0.355	0.73307914	1	6112	tags=39%, list=26%, signal=53%
REACTOME_CHONDROITIN_SULFATE_DERMATAN_SULFATE_METABOLISM	REACTOME_CHONDROITIN_SULFATE_DERMATAN_SULFATE_METABOLISM		47	0.42858353	1.0484365	0.416	0.7349318	1	5190	tags=30%, list=22%, signal=38%
VALK_AML_WITH_FLT3_ITD	VALK_AML_WITH_FLT3_ITD		40	0.43752554	1.0480841	0.43504533	0.7361515	1	4427	tags=30%, list=19%, signal=37%
PID_THROMBIN_PAR1_PATHWAY	PID_THROMBIN_PAR1_PATHWAY		43	0.4321672	1.0479965	0.40220663	0.7361908	1	9254	tags=56%, list=40%, signal=92%
REACTOME_ERK_MAPK_TARGETS	REACTOME_ERK_MAPK_TARGETS		21	0.46048677	1.0477656	0.43254375	0.7369505	1	5738	tags=38%, list=25%, signal=50%
PID_VEGFR1_2_PATHWAY	PID_VEGFR1_2_PATHWAY		69	0.42404157	1.0477346	0.382	0.7367201	1	10140	tags=57%, list=43%, signal=100%
MEINHOLD_OVARIAN_CANCER_LOW_GRADE_UP	MEINHOLD_OVARIAN_CANCER_LOW_GRADE_UP		19	0.46317163	1.0476613	0.4446764	0.73667395	1	6461	tags=42%, list=28%, signal=58%
MCCLUNG_DELTA_FOSB_TARGETS_8WK	MCCLUNG_DELTA_FOSB_TARGETS_8WK		47	0.4340989	1.0476024	0.40904522	0.7365786	1	5222	tags=28%, list=22%, signal=36%
HINATA_NFKB_TARGETS_KERATINOCYTE_UP	HINATA_NFKB_TARGETS_KERATINOCYTE_UP		91	0.41871396	1.047549	0.359	0.73646045	1	8229	tags=52%, list=35%, signal=79%
REACTOME_LATENT_INFECTION_OF_HOMO_SAPIENS_WITH_MYCOBACTERIUM_TUBERCULOSIS	REACTOME_LATENT_INFECTION_OF_HOMO_SAPIENS_WITH_MYCOBACTERIUM_TUBERCULOSIS		31	0.45156083	1.0472966	0.42553192	0.73734146	1	5623	tags=29%, list=24%, signal=38%
ELVIDGE_HYPOXIA_BY_DMOG_DN	ELVIDGE_HYPOXIA_BY_DMOG_DN		59	0.42684066	1.0472697	0.4018036	0.73708594	1	6858	tags=41%, list=29%, signal=57%
BHAT_ESR1_TARGETS_VIA_AKT1_DN	BHAT_ESR1_TARGETS_VIA_AKT1_DN		82	0.4171404	1.0470202	0.399	0.73791903	1	7553	tags=46%, list=32%, signal=68%
UDAYAKUMAR_MED1_TARGETS_UP	UDAYAKUMAR_MED1_TARGETS_UP		134	0.41090122	1.0469266	0.328	0.7379744	1	8974	tags=49%, list=38%, signal=78%
ROVERSI_GLIOMA_COPY_NUMBER_UP	ROVERSI_GLIOMA_COPY_NUMBER_UP		100	0.41675183	1.0466578	0.369	0.73885316	1	5307	tags=31%, list=23%, signal=40%
EBAUER_TARGETS_OF_PAX3_FOXO1_FUSION_UP	EBAUER_TARGETS_OF_PAX3_FOXO1_FUSION_UP		203	0.40605345	1.0465056	0.329	0.7392023	1	5243	tags=29%, list=22%, signal=37%
BIOCARTA_BARRESTIN_SRC_PATHWAY	BIOCARTA_BARRESTIN_SRC_PATHWAY		15	0.4927139	1.0464073	0.4351064	0.7392687	1	9692	tags=73%, list=41%, signal=125%
LIU_PROSTATE_CANCER_DN	LIU_PROSTATE_CANCER_DN		475	0.3973718	1.046278	0.251	0.7395038	1	8264	tags=43%, list=35%, signal=66%
FUJII_YBX1_TARGETS_UP	FUJII_YBX1_TARGETS_UP		43	0.43913147	1.0462421	0.4080402	0.73929036	1	6809	tags=44%, list=29%, signal=62%
BROWNE_HCMV_INFECTION_20HR_DN	BROWNE_HCMV_INFECTION_20HR_DN		100	0.41481996	1.0461937	0.355	0.7391451	1	6296	tags=38%, list=27%, signal=52%
GROSS_HYPOXIA_VIA_HIF1A_UP	GROSS_HYPOXIA_VIA_HIF1A_UP		77	0.42031416	1.0461771	0.4144144	0.73884827	1	6097	tags=35%, list=26%, signal=47%
APPIERTO_RESPONSE_TO_FENRETINIDE_DN	APPIERTO_RESPONSE_TO_FENRETINIDE_DN		51	0.43310255	1.0458318	0.4164164	0.7400849	1	8566	tags=49%, list=37%, signal=77%
KEGG_ALLOGRAFT_REJECTION	KEGG_ALLOGRAFT_REJECTION		37	0.4388013	1.0457958	0.4275654	0.73987293	1	9067	tags=49%, list=39%, signal=79%
SMIRNOV_RESPONSE_TO_IR_6HR_UP	SMIRNOV_RESPONSE_TO_IR_6HR_UP		163	0.40450397	1.0456308	0.341	0.7402606	1	7518	tags=39%, list=32%, signal=57%
DEURIG_T_CELL_PROLYMPHOCYTIC_LEUKEMIA_UP	DEURIG_T_CELL_PROLYMPHOCYTIC_LEUKEMIA_UP		362	0.39826348	1.0456296	0.274	0.73989135	1	5902	tags=29%, list=25%, signal=38%
PID_AVB3_OPN_PATHWAY	PID_AVB3_OPN_PATHWAY		31	0.44184485	1.0456222	0.43737373	0.73954916	1	7276	tags=45%, list=31%, signal=65%
SCHAEFFER_PROSTATE_DEVELOPMENT_48HR_UP	SCHAEFFER_PROSTATE_DEVELOPMENT_48HR_UP		485	0.39808953	1.0456144	0.235	0.7392157	1	6484	tags=36%, list=28%, signal=49%
KEGG_THYROID_CANCER	KEGG_THYROID_CANCER		29	0.44999808	1.0454788	0.43323138	0.7394802	1	10161	tags=62%, list=43%, signal=110%
HUMMERICH_SKIN_CANCER_PROGRESSION_UP	HUMMERICH_SKIN_CANCER_PROGRESSION_UP		88	0.41603756	1.045305	0.387	0.739959	1	6593	tags=36%, list=28%, signal=50%
LU_AGING_BRAIN_DN	LU_AGING_BRAIN_DN		153	0.40917835	1.0453006	0.333	0.73960394	1	10218	tags=60%, list=44%, signal=106%
LEIN_PONS_MARKERS	LEIN_PONS_MARKERS		88	0.41648227	1.0452474	0.401	0.73948187	1	9228	tags=51%, list=39%, signal=84%
PID_RHOA_REG_PATHWAY	PID_RHOA_REG_PATHWAY		46	0.4295655	1.0451283	0.41883767	0.73967195	1	9572	tags=52%, list=41%, signal=88%
GERY_CEBP_TARGETS	GERY_CEBP_TARGETS		126	0.4117811	1.0445966	0.347	0.7418001	1	7470	tags=42%, list=32%, signal=61%
WOOD_EBV_EBNA1_TARGETS_UP	WOOD_EBV_EBNA1_TARGETS_UP		110	0.41500658	1.0444626	0.374	0.7420672	1	8531	tags=48%, list=37%, signal=76%
YANG_BREAST_CANCER_ESR1_LASER_DN	YANG_BREAST_CANCER_ESR1_LASER_DN		50	0.429595	1.0444357	0.4288577	0.7418211	1	4984	tags=32%, list=21%, signal=41%
GAUSSMANN_MLL_AF4_FUSION_TARGETS_D_UP	GAUSSMANN_MLL_AF4_FUSION_TARGETS_D_UP		38	0.4366186	1.0440056	0.42168674	0.7434856	1	9109	tags=50%, list=39%, signal=82%
COLLER_MYC_TARGETS_UP	COLLER_MYC_TARGETS_UP		25	0.457561	1.0440001	0.43237704	0.7431364	1	6376	tags=48%, list=27%, signal=66%
FERNANDEZ_BOUND_BY_MYC	FERNANDEZ_BOUND_BY_MYC		181	0.40776318	1.0439727	0.336	0.7428968	1	7924	tags=41%, list=34%, signal=62%
AKL_HTLV1_INFECTION_DN	AKL_HTLV1_INFECTION_DN		67	0.4219323	1.0438776	0.396	0.7429915	1	9067	tags=52%, list=39%, signal=85%
ZHAN_MULTIPLE_MYELOMA_LB_UP	ZHAN_MULTIPLE_MYELOMA_LB_UP		42	0.4272804	1.0438038	0.4308617	0.7429552	1	5686	tags=33%, list=24%, signal=44%
TOMLINS_PROSTATE_CANCER_UP	TOMLINS_PROSTATE_CANCER_UP		40	0.43759236	1.0437526	0.43718594	0.74282193	1	9533	tags=50%, list=41%, signal=84%
REACTOME_PHOSPHORYLATION_OF_CD3_AND_TCR_ZETA_CHAINS	REACTOME_PHOSPHORYLATION_OF_CD3_AND_TCR_ZETA_CHAINS		16	0.4823281	1.0436571	0.4424686	0.7428788	1	6841	tags=44%, list=29%, signal=62%
BRACHAT_RESPONSE_TO_CAMPTOTHECIN_DN	BRACHAT_RESPONSE_TO_CAMPTOTHECIN_DN		46	0.43437088	1.0436302	0.41583166	0.7426262	1	8666	tags=48%, list=37%, signal=76%
DOANE_BREAST_CANCER_ESR1_UP	DOANE_BREAST_CANCER_ESR1_UP		112	0.4124252	1.0433294	0.378	0.7436674	1	6817	tags=40%, list=29%, signal=56%
VILIMAS_NOTCH1_TARGETS_UP	VILIMAS_NOTCH1_TARGETS_UP		52	0.4282678	1.0431423	0.405	0.74418384	1	8194	tags=42%, list=35%, signal=65%
DAWSON_METHYLATED_IN_LYMPHOMA_TCL1	DAWSON_METHYLATED_IN_LYMPHOMA_TCL1		59	0.42487222	1.0430571	0.4028056	0.74419576	1	10224	tags=66%, list=44%, signal=117%
[truncated: 1,694 more rows]
